# Supplementary material for: Aryl hydrocarbon receptor and Krüppel like factor 10 mediate a transcriptional axis modulating immune homeostasis in mosquitoes
Source: Sci Rep. 2022 Apr 9;12:6005. doi: 10.1038/s41598-022-09817-2 (PMC8994780; doi:10.1038/s41598-022-09817-2)
Supplement: Supplementary file 2 — Supplementary Table S1. [file 41598_2022_9817_MOESM2_ESM.xlsx]

## Sheet: Sheet1
Table S1. AhR protein sequences used in phylogenetic analysis
Organism	GenBank accession
Aedes aegypti	EAT36061.1
Anopheles gambiae	XP_001238158.2
Drosophila melanogaster	NP_476748.1
Homo sapien	NP_001612.1
Mus musculus	NP_038492.1
Caenorhabditis elegans	NP_001021036.1
Danio rerio	NP_001019987.1
