# Supplementary material for: Aryl hydrocarbon receptor and Krüppel like factor 10 mediate a transcriptional axis modulating immune homeostasis in mosquitoes
Source: Sci Rep. 2022 Apr 9;12:6005. doi: 10.1038/s41598-022-09817-2 (PMC8994780; doi:10.1038/s41598-022-09817-2)
Supplement: Supplementary file 4 — Supplementary Table S3. [file 41598_2022_9817_MOESM4_ESM.xlsx]

## Sheet: Table S3
Table S3. Transcriptomic comparisons upon AhR and KLF10 manipulation followed by bacterial challenge.
		Fold Change (Log2)				Significance (q-value)					Ontology
gene	annotation	Serratia infection vs. Injury control	AhR antagonist vs. Serratia infection	dsAhR vs. dsGFP	dsKLF10 vs. dsGFP	Serratia infection vs. Injury control	AhR antagonist vs. Serratia infection	dsAhR vs. dsGFP	dsKLF10 vs. dsGFP	Module	KEGGpaths	GO_terms
AGAP010241	gamma-glutamyltranspeptidase	0.817187	-2.10801	-2.87724	0.252581	0.216279	0.00878475	0.00483622	0.465659	A	path:aga00430: Taurine and hypotaurine metabolism; path:aga00480: Glutathione metabolism; path:aga00590: Arachidonic acid metabolism; path:aga01100: Metabolic pathways	GO:0036374:glutathione hydrolase activity; GO:0006751:glutathione catabolic process; GO:0006508:proteolysis; GO:0005886:plasma membrane; GO:0006412:translation; GO:0000048:peptidyltransferase activity
SRP_euk_arch_b	SRP_euk_arch_b	-3.6385	4.84697	0.35263	-0.667531	0.000288252	6.81389e-07	0.486648	0.378556	A
AGAP000023	unspecified product	-0.187099	-0.147295	-0.270492	-0.133513	0.375678	0.422391	0.310367	0.436017	A
AGAP000038	gamma-aminobutyric acid receptor subunit beta	-0.0262603	-0.15648	0.0734742	-0.607312	0.548508	0.429172	0.507813	0.0349041	A	path:aga04080: Neuroactive ligand-receptor interaction	GO:0034220:ion transmembrane transport; GO:0006811:ion transport; GO:0004890:GABA-A receptor activity; GO:0005230:extracellular ligand-gated ion channel activity; GO:0004888:transmembrane signaling receptor activity; GO:0005216:ion channel activity; GO:0016020:membrane; GO:0016021:integral component of membrane; GO:0005886:plasma membrane; GO:0005887:integral component of plasma membrane; GO:0043…
AGAP005650	(acyl-carrier-protein) S-malonyltransferase	-0.172841	0.0704436	-0.611093	-0.459227	0.217856	0.438011	9.92669e-05	0.00122977	N	path:aga00061: Fatty acid biosynthesis; path:aga01100: Metabolic pathways; path:aga01212: Fatty acid metabolism	GO:0016740:transferase activity; GO:0006633:fatty acid biosynthetic process; GO:0005739:mitochondrion; GO:0004314:[acyl-carrier-protein] S-malonyltransferase activity
AGAP001787	(methionine synthase) reductase	-0.163406	0.211304	-0.525372	-0.340085	0.16687	0.0833122	3.15349e-05	0.00324269			GO:0055114:oxidation-reduction process; GO:0016491:oxidoreductase activity
AGAP000046	unspecified product	-0.448736	-0.21941	-0.866365	0.0572296	0.0692948	0.302406	0.0012878	0.509465	A		GO:0055085:transmembrane transport; GO:0022857:transmembrane transporter activity; GO:0005887:integral component of plasma membrane; GO:0016021:integral component of membrane; GO:0005366:myo-inositol:proton symporter activity; GO:0016020:membrane; GO:1902600:proton transmembrane transport; GO:0005351:carbohydrate:proton symporter activity; GO:0046323:glucose import
AGAP000061	One cut domain family member	-0.197244	-0.368331	-0.140121	-0.201525	0.378477	0.217313	0.443033	0.357041	A		GO:0045944:positive regulation of transcription by RNA polymerase II; GO:0030154:cell differentiation; GO:0003677:DNA binding; GO:0005634:nucleus
AGAP000067	unspecified product	0.110056	-0.0146925	-0.230121	-0.361554	0.483523	0.558843	0.382041	0.230936	A		GO:0006355:regulation of transcription, DNA-templated; GO:0003677:DNA binding; GO:0005634:nucleus; GO:0007275:multicellular organism development
AGAP000079	unspecified product	-0.193525	-0.339985	-0.171288	-0.143012	0.274581	0.0942222	0.321731	0.339922	A		GO:0016020:membrane; GO:0005887:integral component of plasma membrane; GO:0071805:potassium ion transmembrane transport; GO:0005267:potassium channel activity; GO:0030322:stabilization of membrane potential; GO:0022841:potassium ion leak channel activity; GO:0006811:ion transport; GO:0016021:integral component of membrane
AGAP002078	14 kDa phosphohistidine phosphatase	-0.070705	0.150564	-0.441965	-0.314303	0.421835	0.231507	0.0014549	0.0126957			GO:0005829:cytosol; GO:0101006:protein histidine phosphatase activity; GO:0035971:peptidyl-histidine dephosphorylation
AGAP000096	unspecified product	-0.286353	0.147268	-0.568856	-0.108217	0.115213	0.332716	0.00308356	0.387239	A		GO:0016021:integral component of membrane; GO:0016020:membrane
AGAP000106	Ubiquinone biosynthesis monooxygenase COQ6, mitochondrial	-0.0487048	-0.172466	-0.222237	-0.0971127	0.45588	0.137511	0.0846417	0.317217	A	path:aga00130: Ubiquinone and other terpenoid-quinone biosynthesis; path:aga01100: Metabolic pathways	GO:0016709:oxidoreductase activity, acting on paired donors, with incorporation or reduction of molecular oxygen, NAD(P)H as one donor, and incorporation of one atom of oxygen; GO:0004497:monooxygenase activity; GO:0050660:flavin adenine dinucleotide binding; GO:0071949:FAD binding; GO:0055114:oxidation-reduction process; GO:0006744:ubiquinone biosynthetic process; GO:0016491:oxidoreductase activ…
AGAP000110	39S ribosomal protein L40, mitochondrial	-0.237615	0.0213519	-0.3103	-0.154282	0.0946125	0.53272	0.0473589	0.23362	A		GO:0005761:mitochondrial ribosome; GO:0005762:mitochondrial large ribosomal subunit
AGAP000118	ubiquinone biosynthesis monooxygenase Coq7	-0.193901	-0.199387	-0.366843	-0.106001	0.219899	0.213263	0.0471604	0.3821	A	path:aga00130: Ubiquinone and other terpenoid-quinone biosynthesis; path:aga01100: Metabolic pathways	GO:0016709:oxidoreductase activity, acting on paired donors, with incorporation or reduction of molecular oxygen, NAD(P)H as one donor, and incorporation of one atom of oxygen; GO:0010468:regulation of gene expression; GO:0055114:oxidation-reduction process; GO:0006744:ubiquinone biosynthetic process; GO:0005743:mitochondrial inner membrane; GO:0005634:nucleus; GO:0046872:metal ion binding; GO:00…
AGAP000129	unspecified product	-0.0919897	0.152195	-0.248851	-0.339715	0.429037	0.321482	0.198144	0.0621215	A		GO:0008237:metallopeptidase activity; GO:0070006:metalloaminopeptidase activity; GO:0006508:proteolysis; GO:0008270:zinc ion binding; GO:0005737:cytoplasm; GO:0043171:peptide catabolic process; GO:0042277:peptide binding; GO:0046872:metal ion binding; GO:0016787:hydrolase activity; GO:0008233:peptidase activity; GO:0004177:aminopeptidase activity
AGAP000170	NADH dehydrogenase (ubiquinone) Fe-S protein 7	-0.215268	-0.258457	-0.553317	-0.273207	0.257556	0.195813	0.0177363	0.175218	A	path:aga00190: Oxidative phosphorylation; path:aga01100: Metabolic pathways	GO:0048038:quinone binding; GO:0008137:NADH dehydrogenase (ubiquinone) activity; GO:0005747:mitochondrial respiratory chain complex I; GO:0051536:iron-sulfur cluster binding; GO:0051539:4 iron, 4 sulfur cluster binding; GO:0055114:oxidation-reduction process; GO:0032981:mitochondrial respiratory chain complex I assembly; GO:0009060:aerobic respiration; GO:0046872:metal ion binding; GO:0015990:ele…
AGAP000173	unspecified product	-0.250805	0.0735393	-0.315385	-0.173542	0.0839302	0.427665	0.0500094	0.203467	A
AGAP002353	lipase	-1.86196	1.81638	0.163816	-0.268655	7.65805e-14	3.2853e-13	0.416032	0.269446	A	path:aga00100: Steroid biosynthesis; path:aga04142: Lysosome	GO:0016298:lipase activity; GO:0044255:cellular lipid metabolic process; GO:0016042:lipid catabolic process; GO:0006629:lipid metabolic process; GO:0016788:hydrolase activity, acting on ester bonds; GO:0016787:hydrolase activity
AGAP000225	unspecified product	0.43225	-0.24457	-0.29908	-0.815606	0.405569	0.48202	0.468897	0.232139	A		GO:0016358:dendrite development; GO:0008045:motor neuron axon guidance; GO:0009888:tissue development; GO:0005604:basement membrane; GO:0009887:animal organ morphogenesis; GO:0005515:protein binding; GO:0005576:extracellular region
AGAP000239	allantoinase	-1.37582	-0.257196	-2.30438	-1.74464	0.141757	0.501703	0.0242911	0.0562931	A	path:aga00230: Purine metabolism; path:aga01100: Metabolic pathways	GO:0050897:cobalt ion binding; GO:0004038:allantoinase activity; GO:0000256:allantoin catabolic process; GO:0016810:hydrolase activity, acting on carbon-nitrogen (but not peptide) bonds; GO:0016888:endodeoxyribonuclease activity, producing 5'-phosphomonoesters; GO:0016787:hydrolase activity; GO:0008270:zinc ion binding; GO:0005737:cytoplasm; GO:0006145:purine nucleobase catabolic process; GO:0006…
AGAP000250	STAGA complex 65 subunit gamma	-0.170622	0.0823198	-0.304929	0.0150339	0.264309	0.433868	0.0923697	0.546866	A		GO:0030914:STAGA complex; GO:0004402:histone acetyltransferase activity; GO:0003713:transcription coactivator activity; GO:0043966:histone H3 acetylation; GO:1903508:positive regulation of nucleic acid-templated transcription
AGAP000262	DnaJ-like protein subfamily C	0.181425	0.0944718	-1.09395	-0.387923	0.533828	0.550824	0.312714	0.47633	A		GO:0009055:electron transfer activity; GO:0045454:cell redox homeostasis; GO:0015035:protein disulfide oxidoreductase activity; GO:0005623:cell; GO:0022900:electron transport chain; GO:0055114:oxidation-reduction process
AGAP000267	unspecified product	-0.112274	-0.0652286	-0.207081	-0.379518	0.397148	0.477412	0.238287	0.0282594	A
AGAP009692	unspecified product	-2.28633	1.55778	-0.0120825	-0.179671	0.000758274	0.0313649	0.564344	0.472345	A
AGAP000291	Translocase of inner mitochondrial membrane 44 homolog (yeast)	-0.077206	-0.151079	-0.190124	-0.0156997	0.399285	0.21886	0.172425	0.539644	A		GO:0030150:protein import into mitochondrial matrix; GO:0005743:mitochondrial inner membrane; GO:0051087:chaperone binding; GO:0016020:membrane; GO:0005739:mitochondrion; GO:0015031:protein transport
AGAP000338	phosphomevalonate kinase	-0.150014	0.000547345	-0.152421	-0.112045	0.347831	0.568745	0.358859	0.402179	A	path:aga00900: Terpenoid backbone biosynthesis; path:aga01100: Metabolic pathways; path:aga04146: Peroxisome	GO:0006695:cholesterol biosynthetic process; GO:0019287:isopentenyl diphosphate biosynthetic process, mevalonate pathway; GO:0005777:peroxisome; GO:0005737:cytoplasm; GO:0005524:ATP binding; GO:0004631:phosphomevalonate kinase activity; GO:0000166:nucleotide binding; GO:0016310:phosphorylation
AGAP001124	Aminomethyltransferase	-2.53851	1.21272	-0.0278331	-0.00423787	1.21117e-13	0.000960881	0.552938	0.566629	A	path:aga00260: Glycine, serine and threonine metabolism; path:aga00630: Glyoxylate and dicarboxylate metabolism; path:aga00670: One carbon pool by folate; path:aga01100: Metabolic pathways; path:aga01200: Carbon metabolism	GO:0008483:transaminase activity; GO:0004047:aminomethyltransferase activity; GO:0019464:glycine decarboxylation via glycine cleavage system; GO:0005739:mitochondrion; GO:0006546:glycine catabolic process; GO:0005515:protein binding; GO:0016740:transferase activity
AGAP000366	unspecified product	-0.16358	0.0612052	-0.463535	-0.216625	0.402699	0.514701	0.10518	0.31558	A
AGAP000367	glyoxalase domain-containing protein 4	-0.0634509	-0.233224	-0.0884829	-0.0566556	0.497575	0.264948	0.47732	0.506349	A
AGAP000375	unspecified product	-0.210641	-0.166276	-0.224525	-0.00990543	0.1427	0.226751	0.156313	0.552913	A
AGAP000395	endoplasmic reticulum protein	0.143669	-0.0254727	-0.433376	-0.139692	0.328805	0.534136	0.0237444	0.323989	A	path:aga04141: Protein processing in endoplasmic reticulum	GO:0005788:endoplasmic reticulum lumen; GO:0009306:protein secretion; GO:0005783:endoplasmic reticulum
AGAP012981	NipSnap homolog 2	-1.34458	1.16443	-0.666039	-0.321857	0.0152689	0.03649	0.239435	0.401086	A
AGAP000416	hydroxyacylglutathione hydrolase	-0.00343922	-0.242036	-0.281413	0.049308	0.564341	0.122051	0.0823707	0.477519	A	path:aga00620: Pyruvate metabolism; path:aga01100: Metabolic pathways	GO:0004416:hydroxyacylglutathione hydrolase activity; GO:0019243:methylglyoxal catabolic process to D-lactate via S-lactoyl-glutathione
AGAP009079	2',5'-phosphodiesterase 12	-0.283578	0.119534	-0.389442	-0.389071	0.0108865	0.246851	0.0011561	0.000259372			GO:0090503:RNA phosphodiester bond hydrolysis, exonucleolytic; GO:0005739:mitochondrion; GO:0000288:nuclear-transcribed mRNA catabolic process, deadenylation-dependent decay; GO:0000175:3'-5'-exoribonuclease activity
AGAP000448	solute carrier family 25 (mitochondrial ornithine transporter) member 2/15	-0.0367215	-0.0667422	-0.262839	-0.0157208	0.477674	0.391363	0.0278879	0.533205	A		GO:0022857:transmembrane transporter activity; GO:0016021:integral component of membrane; GO:0016020:membrane; GO:0000064:L-ornithine transmembrane transporter activity; GO:1990575:mitochondrial L-ornithine transmembrane transport
AGAP011669	unspecified product	-3.07729	1.12511	-2.63862	0.061862	0.000321045	0.221748	3.55491e-05	0.538925	A
AGAP000491	HIG1 domain family member 2A	-0.198664	-0.182671	-0.285368	-0.0897228	0.152413	0.186983	0.0644512	0.379353	A		GO:0016021:integral component of membrane; GO:0016020:membrane
GNBPB3	GNBPB3	-1.06576	1.0222	-0.903648	-0.309969	0.00577255	0.00855313	0.0271227	0.311701	A		GO:0004553:hydrolase activity, hydrolyzing O-glycosyl compounds; GO:0005975:carbohydrate metabolic process; GO:0001530:lipopolysaccharide binding; GO:0001872:(1->3)-beta-D-glucan binding; GO:0009986:cell surface
AGAP000543	vitamin-K-epoxide reductase (warfarin-sensitive)	-0.134152	0.019617	-0.109432	0.023777	0.358859	0.544263	0.414412	0.536806	A	path:aga00130: Ubiquinone and other terpenoid-quinone biosynthesis; path:aga01100: Metabolic pathways	GO:0017187:peptidyl-glutamic acid carboxylation; GO:0016021:integral component of membrane; GO:0042373:vitamin K metabolic process; GO:0047057:vitamin-K-epoxide reductase (warfarin-sensitive) activity; GO:0016020:membrane; GO:0055114:oxidation-reduction process
AGAP003171	nucleolar protein 12	-0.88841	0.980824	-0.565857	-0.498167	0.00536206	0.00196541	0.109041	0.114095	A		GO:0042274:ribosomal small subunit biogenesis; GO:0030686:90S preribosome; GO:0019843:rRNA binding; GO:0005730:nucleolus; GO:0003676:nucleic acid binding; GO:0003723:RNA binding
AGAP009152	28S ribosomal protein S21, mitochondrial	-0.567259	0.291172	-0.401499	-0.313932	2.13886e-05	0.0383774	0.00848065	0.0223175		path:aga03010: Ribosome	GO:0003735:structural constituent of ribosome; GO:0005840:ribosome; GO:0006412:translation
AGAP004481	28S ribosomal protein S26, mitochondrial	-0.446549	0.279957	-0.363735	-0.309984	0.00378203	0.0751232	0.0318494	0.0413015	D		GO:0005763:mitochondrial small ribosomal subunit; GO:0005739:mitochondrion
AGAP008752	unspecified product	-1.03847	0.861709	-0.234277	-0.432722	0.0392072	0.090215	0.43545	0.276963	A
AGAP012344	unspecified product	0.0520133	-1.19472	-0.531992	-0.345444	0.534812	0.00249199	0.147545	0.257568	A		GO:0016020:membrane; GO:0016021:integral component of membrane; GO:0005886:plasma membrane; GO:0055120:striated muscle dense body; GO:0015459:potassium channel regulator activity; GO:0006937:regulation of muscle contraction; GO:0043266:regulation of potassium ion transport
AGAP000598	scaffold protein Nfu/NifU	-0.23617	-0.283112	-0.251868	-0.0419719	0.156747	0.099274	0.16942	0.505576	A		GO:0051536:iron-sulfur cluster binding; GO:0016226:iron-sulfur cluster assembly; GO:0051539:4 iron, 4 sulfur cluster binding; GO:0005506:iron ion binding; GO:0097428:protein maturation by iron-sulfur cluster transfer; GO:0005739:mitochondrion
AGAP000604	unspecified product	-0.438044	-0.285104	-0.245541	-0.22538	0.152653	0.29637	0.362838	0.357081	A
AGAP000618	succinate dehydrogenase (ubiquinone) membrane anchor subunit	-0.212815	-0.291026	-0.571106	-0.280091	0.223678	0.115545	0.00549755	0.126144	A	path:aga00020: Citrate cycle (TCA cycle); path:aga00190: Oxidative phosphorylation; path:aga01100: Metabolic pathways; path:aga01200: Carbon metabolism	GO:0005740:mitochondrial envelope; GO:0020037:heme binding; GO:0016020:membrane; GO:0006099:tricarboxylic acid cycle; GO:0016021:integral component of membrane; GO:0046872:metal ion binding; GO:0006121:mitochondrial electron transport, succinate to ubiquinone; GO:0005749:mitochondrial respiratory chain complex II, succinate dehydrogenase complex (ubiquinone); GO:0048039:ubiquinone binding; GO:005…
AGAP008386	unspecified product	-0.87115	0.807568	-0.443686	-0.600679	0.00221826	0.00503221	0.119064	0.0206183	A
CPR132	CPR132	-1.53698	0.800644	-1.36322	-2.49338	0.0243059	0.214906	0.0711923	0.000149938	A		GO:0031012:extracellular matrix; GO:0042302:structural constituent of cuticle
AGAP011803	28S ribosomal protein S27, mitochondrial	-0.235114	0.022625	-0.240504	-0.306291	0.00696371	0.502926	0.0130984	0.000298732			GO:0005739:mitochondrion
AGAP002777	28S ribosomal protein S33, mitochondrial	-0.335149	0.0145446	-0.373581	-0.348364	0.0400751	0.547725	0.0357565	0.0286889	A
AGAP000682	MAX-like protein X	-0.0742499	0.0275081	-0.157428	-0.083149	0.425906	0.522457	0.269037	0.401612	A		GO:0006355:regulation of transcription, DNA-templated; GO:0046983:protein dimerization activity; GO:0008134:transcription factor binding; GO:0003700:DNA-binding transcription factor activity; GO:0006357:regulation of transcription by RNA polymerase II; GO:0005634:nucleus
AGAP000698	unspecified product	-0.341073	-0.11545	-0.220752	0.178522	0.0510711	0.377447	0.220157	0.252854	A		GO:0030151:molybdenum ion binding; GO:0030170:pyridoxal phosphate binding; GO:0003824:catalytic activity
AGAP000734	unspecified product	0.192169	-0.225948	-0.334927	-0.418005	0.31848	0.27518	0.139657	0.0476304	A
AGAP000739	40S ribosomal protein S10	-0.223851	-0.0519418	-0.162467	0.152147	0.148035	0.481219	0.292652	0.278904	A	path:aga03010: Ribosome	GO:0003735:structural constituent of ribosome; GO:0000028:ribosomal small subunit assembly; GO:0022627:cytosolic small ribosomal subunit; GO:0003723:RNA binding
AGAP000749	Muscular protein 20	0.049805	-0.122468	-0.244221	-0.133083	0.453812	0.257305	0.063682	0.226004	A		GO:0031032:actomyosin structure organization; GO:0003779:actin binding; GO:0005515:protein binding
AGAP000755	unspecified product	-0.146111	0.0725017	0.0339876	-0.217766	0.306546	0.449246	0.523241	0.172411	A		GO:0003712:transcription coregulator activity; GO:0005925:focal adhesion; GO:0005886:plasma membrane; GO:0005829:cytosol; GO:0046872:metal ion binding; GO:1903506:regulation of nucleic acid-templated transcription
AGAP000771	Vacuolar-sorting protein SNF8	-0.19284	0.0768264	-0.266091	-0.134202	0.117745	0.393449	0.0473589	0.229355	A	path:aga04144: Endocytosis	GO:0000814:ESCRT II complex; GO:0071985:multivesicular body sorting pathway; GO:0043328:protein transport to vacuole involved in ubiquitin-dependent protein catabolic process via the multivesicular body sorting pathway; GO:0015031:protein transport
AGAP006802	28S ribosomal protein S35, mitochondrial	-0.123702	0.0470931	-0.433708	-0.25897	0.207169	0.442836	8.07821e-05	0.0106822	N		GO:0032543:mitochondrial translation; GO:0005763:mitochondrial small ribosomal subunit; GO:0003735:structural constituent of ribosome
AGAP000253	solute carrier family 25	0.0918255	-1.06089	-0.451696	-0.192882	0.472357	2.00438e-05	0.106019	0.34113	A		GO:0022857:transmembrane transporter activity; GO:0016021:integral component of membrane; GO:0016020:membrane
AGAP003217	28S ribosomal protein S6, mitochondrial	-0.383924	0.309579	-0.638455	-0.443234	0.00711494	0.032263	1.90772e-05	0.00114199	D	path:aga03010: Ribosome	GO:0019843:rRNA binding; GO:0005763:mitochondrial small ribosomal subunit; GO:0003735:structural constituent of ribosome; GO:0005840:ribosome; GO:0006412:translation; GO:0070181:small ribosomal subunit rRNA binding
AGAP000831	DnaJ homolog subfamily C member 25	-0.206194	0.0854841	-0.0768655	-0.0412483	0.0976964	0.36973	0.410758	0.479157	A		GO:0006457:protein folding; GO:0016021:integral component of membrane; GO:0016020:membrane; GO:0005789:endoplasmic reticulum membrane
AGAP002933	2-oxoglutarate and iron-dependent oxygenase domain-containing protein 1	-0.101986	0.0572555	-0.200109	-0.203376	0.23305	0.390487	0.0491503	0.0255274	J		GO:0016255:attachment of GPI anchor to protein; GO:0042765:GPI-anchor transamidase complex; GO:0016020:membrane; GO:0016021:integral component of membrane; GO:0031418:L-ascorbic acid binding; GO:0016705:oxidoreductase activity, acting on paired donors, with incorporation or reduction of molecular oxygen; GO:0055114:oxidation-reduction process; GO:0005506:iron ion binding; GO:0016706:2-oxoglutarat…
AGAP000843	cardiolipin synthase	-0.0514882	-0.211766	-0.484805	-0.165061	0.48759	0.19034	0.00844058	0.267727	A	path:aga00564: Glycerophospholipid metabolism; path:aga01100: Metabolic pathways	GO:0016780:phosphotransferase activity, for other substituted phosphate groups; GO:0032049:cardiolipin biosynthetic process; GO:0008654:phospholipid biosynthetic process; GO:0016020:membrane; GO:0016021:integral component of membrane; GO:0005739:mitochondrion; GO:0046474:glycerophospholipid biosynthetic process; GO:0008808:cardiolipin synthase activity
IMD	IMD	-0.68953	0.621073	-0.216962	-0.210568	0.0278879	0.0500329	0.355989	0.337057	A	path:aga04624: Toll and Imd signaling pathway	GO:0007165:signal transduction; GO:0005515:protein binding
AGAP002332	39S ribosomal protein L11, mitochondrial	-0.486955	0.264944	-0.428629	-0.256608	1.04499e-05	0.023371	0.000394218	0.0207752	D	path:aga03010: Ribosome	GO:0015934:large ribosomal subunit; GO:0019843:rRNA binding; GO:0005762:mitochondrial large ribosomal subunit; GO:0000027:ribosomal large subunit assembly; GO:0003735:structural constituent of ribosome; GO:0005840:ribosome; GO:0006412:translation; GO:0070180:large ribosomal subunit rRNA binding
AGAP000857	39S ribosomal protein L3, mitochondrial	-0.16127	-0.0188872	-0.363479	-0.128997	0.263703	0.540536	0.039822	0.324644	A	path:aga03010: Ribosome	GO:0005762:mitochondrial large ribosomal subunit; GO:0003735:structural constituent of ribosome; GO:0005840:ribosome; GO:0006412:translation; GO:0005739:mitochondrion
AGAP008052	sensory appendage protein 2	-0.172682	-1.03375	-0.932935	0.173812	0.374361	3.91613e-05	0.00093371	0.371432	A
AGAP002593	outer membrane lipoprotein Blc	-1.08603	0.608413	0.292987	0.0469614	0.000267717	0.0483629	0.310445	0.531337	A		GO:0006629:lipid metabolic process; GO:0005737:cytoplasm; GO:0000302:response to reactive oxygen species
AGAP008783	Arginase	-1.43257	0.60475	-0.0653236	0.282065	3.24188e-10	0.013958	0.507724	0.218232	A	path:aga00220: Arginine biosynthesis; path:aga00330: Arginine and proline metabolism; path:aga01100: Metabolic pathways; path:aga01230: Biosynthesis of amino acids	GO:0006525:arginine metabolic process; GO:0004053:arginase activity; GO:0046872:metal ion binding; GO:0000050:urea cycle; GO:0016787:hydrolase activity; GO:0005737:cytoplasm; GO:0005829:cytosol; GO:0030145:manganese ion binding; GO:0019547:arginine catabolic process to ornithine
AGAP000935	mitochondrial processing peptidase	-0.236677	-0.234979	-0.571476	-0.237273	0.190231	0.192855	0.00620263	0.18885	A		GO:0006627:protein processing involved in protein targeting to mitochondrion; GO:0004222:metalloendopeptidase activity; GO:0003824:catalytic activity; GO:0006508:proteolysis; GO:0005743:mitochondrial inner membrane; GO:0046872:metal ion binding; GO:0005739:mitochondrion; GO:0017087:mitochondrial processing peptidase complex; GO:0004175:endopeptidase activity
AGAP000975	unspecified product	-0.0892136	-0.162336	-0.182256	0.29047	0.429503	0.297949	0.285591	0.0924004	A		GO:0038166:angiotensin-activated signaling pathway; GO:0016021:integral component of membrane; GO:0016020:membrane
AGAP000977	RNA-binding motif protein, X-linked 2	-0.126215	-0.0244662	-0.34081	-0.0179149	0.366846	0.536895	0.0774102	0.544045	A		GO:0003723:RNA binding; GO:0003676:nucleic acid binding; GO:0000398:mRNA splicing, via spliceosome; GO:0005686:U2 snRNP; GO:0071011:precatalytic spliceosome
AGAP000995	trafficking protein particle complex 1	-0.0692865	-0.0910078	-0.282902	-0.0189283	0.448446	0.407621	0.100528	0.539369	A		GO:0017112:Rab guanyl-nucleotide exchange factor activity; GO:0016192:vesicle-mediated transport; GO:0030008:TRAPP complex; GO:0006888:endoplasmic reticulum to Golgi vesicle-mediated transport; GO:0005737:cytoplasm; GO:0005794:Golgi apparatus; GO:0005783:endoplasmic reticulum
AGAP011581	39S ribosomal protein L12, mitochondrial	-0.421314	0.101281	-0.44625	-0.307787	0.00249506	0.358912	0.00404258	0.0287639	D	path:aga03010: Ribosome	GO:0003735:structural constituent of ribosome; GO:0005840:ribosome; GO:0006412:translation; GO:0005762:mitochondrial large ribosomal subunit; GO:0006390:mitochondrial transcription
AGAP001052	ubiquitin carboxyl-terminal hydrolase 2/21	-0.784675	0.473374	-0.33021	0.259422	0.149468	0.319861	0.396868	0.418509	A		GO:0036459:thiol-dependent ubiquitinyl hydrolase activity; GO:0016579:protein deubiquitination; GO:0006511:ubiquitin-dependent protein catabolic process; GO:0016787:hydrolase activity; GO:0008233:peptidase activity; GO:0008234:cysteine-type peptidase activity; GO:0006508:proteolysis; GO:0005737:cytoplasm
AGAP001068	ubiquitin-conjugating enzyme E2 H	-0.076832	0.123234	-0.335045	-0.0520534	0.422267	0.318991	0.0325601	0.468335	A	path:aga04120: Ubiquitin mediated proteolysis	GO:0006511:ubiquitin-dependent protein catabolic process; GO:0005524:ATP binding; GO:0061631:ubiquitin conjugating enzyme activity; GO:0016740:transferase activity; GO:0000166:nucleotide binding; GO:0016567:protein ubiquitination
AGAP001082	saposin	-0.297491	0.06425	-0.143703	-0.0371792	0.0733696	0.464819	0.322375	0.508063	A	path:aga04142: Lysosome	GO:0006665:sphingolipid metabolic process; GO:0005764:lysosome; GO:0006629:lipid metabolic process
AGAP001100	unspecified product	0.0849809	-0.152619	-0.419995	-0.564109	0.525856	0.48615	0.317028	0.190718	A		GO:0007186:G protein-coupled receptor signaling pathway; GO:0004888:transmembrane signaling receptor activity; GO:0007166:cell surface receptor signaling pathway; GO:0004930:G protein-coupled receptor activity; GO:0016021:integral component of membrane; GO:0016020:membrane
AGAP001423	Bifunctional purine biosynthesis protein	-1.03095	0.525097	-0.490706	-0.300605	8.59442e-08	0.0100693	0.0321759	0.134536	A	path:aga00230: Purine metabolism; path:aga00670: One carbon pool by folate; path:aga01100: Metabolic pathways	GO:0006164:purine nucleotide biosynthetic process; GO:0004643:phosphoribosylaminoimidazolecarboxamide formyltransferase activity; GO:0003937:IMP cyclohydrolase activity; GO:0006189:'de novo' IMP biosynthetic process; GO:0003824:catalytic activity; GO:0005829:cytosol
AGAP001149	protein MAK11	-0.268761	0.114971	0.00703265	-0.0405501	0.149248	0.396666	0.561307	0.515177	A		GO:0005515:protein binding
AGAP001152	GPN-loop GTPase 3	-0.30522	0.0402372	-0.183427	-0.0230227	0.133674	0.521175	0.328971	0.54196	A		GO:0005525:GTP binding; GO:0003924:GTPase activity; GO:0016787:hydrolase activity; GO:0000166:nucleotide binding
AGAP001153	Polymerase delta-interacting protein 2	-0.22107	-0.33499	-0.184736	-0.0583189	0.200641	0.0662469	0.292874	0.482482	A		GO:0003677:DNA binding
AGAP010305	WD repeat and SOF domain-containing protein 1	-0.468886	0.500266	-0.0572638	-0.106599	0.0115544	0.00678421	0.496571	0.404638	A		GO:0000462:maturation of SSU-rRNA from tricistronic rRNA transcript (SSU-rRNA, 5.8S rRNA, LSU-rRNA); GO:0032040:small-subunit processome; GO:0005730:nucleolus; GO:0080008:Cul4-RING E3 ubiquitin ligase complex; GO:0005515:protein binding
AGAP001185	sodium-coupled monocarboxylate transporter 1	-0.068469	-0.101613	-0.262121	-0.584726	0.473371	0.421216	0.18906	0.00146816	A		GO:0055085:transmembrane transport; GO:0022857:transmembrane transporter activity; GO:0016020:membrane; GO:0016021:integral component of membrane
AGAP001206	unspecified product	-0.599758	-0.0358438	-0.894678	-0.132468	0.313647	0.557587	0.186735	0.513384	A
AGAP001215	tetratricopeptide repeat protein 39C	-0.187333	0.252679	-0.297917	-0.0226961	0.297674	0.20136	0.15073	0.539934	A		GO:0005515:protein binding; GO:0060271:cilium assembly
AGAP001230	unspecified product	0.674566	0.33129	-2.57109	-2.56322	0.435576	0.505193	0.0642971	0.0385953	A
AGAP001252	eupolytin	0.0165615	-0.527438	-0.834134	-0.497178	0.562994	0.323994	0.172356	0.300069	A	path:aga04080: Neuroactive ligand-receptor interaction	GO:0008236:serine-type peptidase activity; GO:0006508:proteolysis; GO:0004252:serine-type endopeptidase activity
AGAP001253	unspecified product	-0.285814	0.106154	-0.0218638	-0.0243281	0.0500108	0.355254	0.535311	0.526509	A		GO:0008081:phosphoric diester hydrolase activity; GO:0006629:lipid metabolic process; GO:0016021:integral component of membrane; GO:0008889:glycerophosphodiester phosphodiesterase activity; GO:0016020:membrane
AGAP001264	Plasma glutamate carboxypeptidase	-0.131247	0.107589	-0.277493	0.0115321	0.244681	0.305828	0.0411021	0.54625	A		GO:0070573:metallodipeptidase activity; GO:0005615:extracellular space; GO:0006508:proteolysis; GO:0043171:peptide catabolic process
AGAP009908	39S ribosomal protein L13, mitochondrial	-0.320319	0.136693	-0.598145	-0.291186	0.0130158	0.251584	6.51649e-06	0.0185615	A	path:aga03010: Ribosome	GO:0003735:structural constituent of ribosome; GO:0005840:ribosome; GO:0006412:translation; GO:0003729:mRNA binding; GO:0005762:mitochondrial large ribosomal subunit; GO:0017148:negative regulation of translation
AGAP001083	unspecified product	-0.627615	0.482018	-0.173934	-0.0188941	0.00141907	0.0178872	0.31342	0.544263	A		GO:0003676:nucleic acid binding; :; GO:0045892:negative regulation of transcription, DNA-templated; GO:0045893:positive regulation of transcription, DNA-templated; GO:0045944:positive regulation of transcription by RNA polymerase II; GO:0043565:sequence-specific DNA binding; GO:0003700:DNA-binding transcription factor activity; GO:0005634:nucleus; GO:0010468:regulation of gene expression
AGAP001058	palmitoyl-protein thioesterase	-0.599492	0.476462	-0.327101	-0.100362	0.00315354	0.0216459	0.120793	0.420735	A	path:aga00062: Fatty acid elongation; path:aga01100: Metabolic pathways; path:aga01212: Fatty acid metabolism; path:aga04142: Lysosome	GO:0005764:lysosome; GO:0008474:palmitoyl-(protein) hydrolase activity; GO:0002084:protein depalmitoylation; GO:0098599:palmitoyl hydrolase activity; GO:0006898:receptor-mediated endocytosis; GO:0043231:intracellular membrane-bounded organelle; GO:0016790:thiolester hydrolase activity
AGAP011946	39S ribosomal protein L15, mitochondrial	-0.39096	0.0305235	-0.353557	-0.296535	0.002815	0.510963	0.0155808	0.0237321	A	path:aga03010: Ribosome	GO:0015934:large ribosomal subunit; GO:0005762:mitochondrial large ribosomal subunit; GO:0003735:structural constituent of ribosome; GO:0006412:translation
AGAP010562	unspecified product	0.0338202	-0.910993	-0.740849	-0.40625	0.547427	0.0280662	0.034617	0.174076	A		GO:0055085:transmembrane transport; GO:0022857:transmembrane transporter activity; GO:0016020:membrane; GO:0016021:integral component of membrane
AGAP001321	unspecified product	-0.175672	0.044257	-0.0869493	0.098922	0.254543	0.50149	0.439784	0.400171	A	path:aga00740: Riboflavin metabolism; path:aga00860: Porphyrin and chlorophyll metabolism; path:aga01100: Metabolic pathways
AGAP001322	unspecified product	0.0538082	-0.120457	-0.215944	-0.127034	0.502668	0.406397	0.276591	0.385107	A		GO:0017119:Golgi transport complex; GO:0005794:Golgi apparatus; GO:0006891:intra-Golgi vesicle-mediated transport
AGAP001323	unspecified product	-0.250316	-0.451733	-0.287998	0.0100639	0.259143	0.0655733	0.249248	0.559276	A		GO:0016021:integral component of membrane; GO:0016020:membrane
AGAP001325	peroxiredoxin 5, atypical 2-Cys peroxiredoxin	-0.140306	-0.187933	-0.219898	0.0779777	0.26252	0.162851	0.143223	0.407208	A	path:aga04146: Peroxisome	GO:0045454:cell redox homeostasis; GO:0005777:peroxisome; GO:0016491:oxidoreductase activity; GO:0005737:cytoplasm; GO:0005739:mitochondrion; GO:0042744:hydrogen peroxide catabolic process; GO:0008379:thioredoxin peroxidase activity; GO:0034599:cellular response to oxidative stress; GO:0055114:oxidation-reduction process; GO:0098869:cellular oxidant detoxification; GO:0005623:cell; GO:0004601:per…
AGAP001311	39S ribosomal protein L20, mitochondrial	-0.212536	-0.0990238	-0.478393	-0.332702	0.134726	0.370928	0.00197364	0.0179573	A	path:aga03010: Ribosome	GO:0019843:rRNA binding; GO:0003735:structural constituent of ribosome; GO:0005840:ribosome; GO:0006412:translation; GO:0000027:ribosomal large subunit assembly
AGAP002392	TBC1 domain family, member 7	-0.433957	0.46713	-0.264337	-0.112019	0.00866073	0.00461315	0.114496	0.34963	A	path:aga04150: mTOR signaling pathway	GO:0032007:negative regulation of TOR signaling; GO:0017137:Rab GTPase binding; GO:0005096:GTPase activator activity; GO:0090630:activation of GTPase activity
AGAP013329	unspecified product	-1.28475	0.467085	-0.0295004	-0.136877	1.30725e-05	0.13219	0.547121	0.436943	A		GO:0005737:cytoplasm; GO:0008080:N-acetyltransferase activity
AGAP006181	troponin C	-0.160879	-0.860439	-0.454132	-0.307846	0.387525	0.000575738	0.109252	0.204844	A	path:aga04070: Phosphatidylinositol signaling system; path:aga04745: Phototransduction - fly	GO:0019722:calcium-mediated signaling; GO:0005509:calcium ion binding; GO:0050790:regulation of catalytic activity; GO:0030234:enzyme regulator activity; GO:0000226:microtubule cytoskeleton organization
AGAP001414	WD40 repeat-containing protein SMU1	-0.0838943	0.0835784	-0.25004	-0.225711	0.384196	0.385726	0.0748076	0.0731332	A		GO:0008380:RNA splicing; GO:0005634:nucleus; GO:0005515:protein binding; GO:0071011:precatalytic spliceosome
AGAP006480	unspecified product	-1.38614	0.459495	-0.5089	-0.414606	0.000838158	0.259384	0.178846	0.21227	A
AGAP001426	unspecified product	-0.18689	-0.212392	-0.153507	-0.000208384	0.196885	0.154689	0.29056	0.569029	A		GO:0016021:integral component of membrane; GO:0016020:membrane
AGAP009161	deoxyribose-phosphate aldolase	-0.284282	0.439542	-0.574174	-0.163653	0.0257076	0.000376903	8.44369e-06	0.159634	A	path:aga00030: Pentose phosphate pathway; path:aga01100: Metabolic pathways	GO:0004139:deoxyribose-phosphate aldolase activity; GO:0009264:deoxyribonucleotide catabolic process; GO:0016829:lyase activity; GO:0003824:catalytic activity; GO:0005737:cytoplasm; GO:0016052:carbohydrate catabolic process
AGAP001491	Leucine-rich repeat-containing protein 57	-0.0650057	0.0704282	-0.0314333	0.0185361	0.442276	0.431278	0.518264	0.536457	A		GO:0005515:protein binding
AGAP001501	Regucalcin protein	-0.18576	-0.266014	-0.185083	0.0583967	0.2909	0.184847	0.296659	0.483457	A	path:aga00030: Pentose phosphate pathway; path:aga00053: Ascorbate and aldarate metabolism; path:aga01100: Metabolic pathways; path:aga01200: Carbon metabolism	GO:0005509:calcium ion binding; GO:0004341:gluconolactonase activity; GO:0019853:L-ascorbic acid biosynthetic process; :
AGAP001504	unspecified product	-0.418484	0.214433	-0.119578	-0.385829	0.142232	0.354466	0.460829	0.147229	A
AGAP001530	unspecified product	-0.0122927	-0.120378	-0.704909	0.0718264	0.556208	0.42279	0.0041314	0.481194	A
AGAP001545	ribosomal biogenesis protein RLP24	-0.113597	-0.0151571	-0.328318	-0.262769	0.328865	0.543382	0.0373006	0.0624633	A	path:aga03010: Ribosome	GO:0022625:cytosolic large ribosomal subunit; GO:0000027:ribosomal large subunit assembly; GO:0003723:RNA binding; GO:0003735:structural constituent of ribosome; GO:0006412:translation; GO:1902626:assembly of large subunit precursor of preribosome
AGAP001550	sodium-coupled monocarboxylate transporter 1	-0.239109	-0.138487	-0.153811	-0.0181607	0.205537	0.36711	0.358038	0.546463	A		GO:0055085:transmembrane transport; GO:0022857:transmembrane transporter activity; GO:0016020:membrane; GO:0016021:integral component of membrane
AGAP001559	RNA polymerase-associated protein CTR9	0.0989473	-0.158838	0.0342869	-0.26766	0.289738	0.131363	0.491478	0.010755	A		GO:0016570:histone modification; GO:0016593:Cdc73/Paf1 complex; GO:0006355:regulation of transcription, DNA-templated; GO:0051569:regulation of histone H3-K4 methylation; GO:0000993:RNA polymerase II complex binding; GO:0005515:protein binding
AGAP001565	vacuolar protein sorting-associated protein	-0.137826	0.0840697	-0.389983	-0.19613	0.298447	0.414651	0.0178891	0.168557	A		GO:0043486:histone exchange; GO:0006338:chromatin remodeling; GO:0006355:regulation of transcription, DNA-templated; GO:0005634:nucleus
AGAP001569	myosin alkali light chain 1	-0.0933697	-0.153876	-0.242819	-0.165901	0.417161	0.303887	0.183214	0.274127	A		GO:0005509:calcium ion binding
AGAP001612	peroxin 6	-0.175537	0.0436277	-0.0427962	-0.0202405	0.199331	0.489102	0.49769	0.533963	A	path:aga04146: Peroxisome	GO:0006625:protein targeting to peroxisome; GO:0007031:peroxisome organization; GO:0005778:peroxisomal membrane; GO:0016887:ATPase activity; GO:0005829:cytosol; GO:0005524:ATP binding; GO:0016558:protein import into peroxisome matrix
AGAP001622	myosin light chain 5	-0.141413	-0.333734	-0.338824	-0.245104	0.324233	0.0539191	0.0788941	0.146037	A		GO:0005509:calcium ion binding
AGAP001624	unspecified product	-0.289893	0.000833526	-0.170793	-0.282094	0.0970024	0.568303	0.300069	0.0986643	A		GO:0033180:proton-transporting V-type ATPase, V1 domain; GO:0015991:GO_0015991; GO:0046961:proton-transporting ATPase activity, rotational mechanism; GO:0046933:proton-transporting ATP synthase activity, rotational mechanism; GO:0016021:integral component of membrane; GO:1902600:proton transmembrane transport; GO:0033181:plasma membrane proton-transporting V-type ATPase complex; GO:0030641:regula…
AGAP009366	unspecified product	-0.052949	-0.7853	-0.173699	-0.0867663	0.521639	0.00737954	0.388512	0.475467	A		GO:1902936:phosphatidylinositol bisphosphate binding
AGAP001637	protein sosie	-0.154724	-0.373933	0.08288	-0.193575	0.470654	0.317566	0.520953	0.43044	A		GO:0016021:integral component of membrane; GO:0016020:membrane
AGAP001661	unspecified product	-0.180567	-0.0583237	-0.0953035	-0.627461	0.387724	0.519602	0.482323	0.0204481	A
AGAP001670	translation initiation factor IF-2	-0.334895	0.145223	-0.295155	-0.133829	0.0698462	0.336135	0.134092	0.347973	A		GO:0005525:GTP binding; GO:0003924:GTPase activity; GO:0005739:mitochondrion; GO:0070124:mitochondrial translational initiation
AGAP001684	Alkaline phosphatase	-1.32261	1.15191	-1.71269	0.117251	0.076251	0.121741	0.0137346	0.520356	A	path:aga00730: Thiamine metabolism; path:aga00790: Folate biosynthesis; path:aga01100: Metabolic pathways	GO:0016791:phosphatase activity; GO:0003824:catalytic activity; GO:0004035:alkaline phosphatase activity; GO:0016787:hydrolase activity; GO:0016311:dephosphorylation
AGAP001711	NADH dehydrogenase (ubiquinone) Fe-S protein 8	-0.266823	-0.252568	-0.410611	-0.228707	0.133806	0.153129	0.0423407	0.18657	A	path:aga00190: Oxidative phosphorylation; path:aga01100: Metabolic pathways	GO:0006120:mitochondrial electron transport, NADH to ubiquinone; GO:0005747:mitochondrial respiratory chain complex I; GO:0016651:oxidoreductase activity, acting on NAD(P)H; GO:0051539:4 iron, 4 sulfur cluster binding; GO:0055114:oxidation-reduction process; GO:0032981:mitochondrial respiratory chain complex I assembly; GO:0016020:membrane; GO:0009060:aerobic respiration; GO:0003954:NADH dehydrog…
AGAP001715	enoyl-CoA hydratase echA5	-0.0958354	-0.178871	-0.23822	-0.15855	0.407304	0.25354	0.168951	0.270504	A		GO:0003824:catalytic activity; GO:0016853:isomerase activity
AGAP000327	tyrosine aminotransferase	-0.258659	-0.778044	-0.166223	0.0745026	0.174935	4.27844e-05	0.345685	0.466872	A	path:aga00130: Ubiquinone and other terpenoid-quinone biosynthesis; path:aga00270: Cysteine and methionine metabolism; path:aga00350: Tyrosine metabolism; path:aga00360: Phenylalanine metabolism; path:aga00400: Phenylalanine, tyrosine and tryptophan biosynthesis; path:aga01100: Metabolic pathways	GO:0008483:transaminase activity; GO:0006520:cellular amino acid metabolic process; GO:0009072:aromatic amino acid family metabolic process; GO:0009058:biosynthetic process; GO:0030170:pyridoxal phosphate binding; GO:0003824:catalytic activity; GO:0004838:L-tyrosine:2-oxoglutarate aminotransferase activity; GO:0006559:L-phenylalanine catabolic process
PGRPLD	PGRPLD	-1.04937	0.378485	-0.333905	-0.0150018	0.00495178	0.276153	0.313899	0.558783	A	path:aga04624: Toll and Imd signaling pathway	GO:0042834:peptidoglycan binding; GO:0009253:peptidoglycan catabolic process; GO:0008745:N-acetylmuramoyl-L-alanine amidase activity; GO:0005615:extracellular space; GO:0008270:zinc ion binding; GO:0016021:integral component of membrane; GO:0019730:antimicrobial humoral response; GO:0032827:negative regulation of natural killer cell differentiation involved in immune response; GO:0016019:peptidog…
AGAP001724	sphingosine-1-phosphate lyase	-0.126771	-0.242166	-0.0494653	0.290246	0.323385	0.114393	0.492524	0.0572237	A	path:aga00600: Sphingolipid metabolism; path:aga01100: Metabolic pathways	GO:0006665:sphingolipid metabolic process; GO:0016831:carboxy-lyase activity; GO:0005783:endoplasmic reticulum; GO:0019752:carboxylic acid metabolic process; GO:0030170:pyridoxal phosphate binding; GO:0003824:catalytic activity; GO:0030149:sphingolipid catabolic process; GO:0008117:sphinganine-1-phosphate aldolase activity; GO:0001667:ameboidal-type cell migration; GO:0016829:lyase activity
AGAP001729	protein farnesyltransferase subunit beta	-0.12826	-0.148908	-0.112087	-0.101299	0.200107	0.152848	0.270289	0.268717	A	path:aga00900: Terpenoid backbone biosynthesis	GO:0018343:protein farnesylation; GO:0005965:protein farnesyltransferase complex; GO:0018342:protein prenylation; GO:0003824:catalytic activity; GO:0008270:zinc ion binding; GO:0004660:protein farnesyltransferase activity; GO:0046872:metal ion binding; GO:0016740:transferase activity; GO:0004659:prenyltransferase activity
AGAP001736	histone deacetylase 11	-0.288763	0.210504	-0.407179	-0.238051	0.0772648	0.182779	0.0189745	0.120151	A		GO:0016787:hydrolase activity
AGAP001756	unspecified product	-0.03991	-0.204634	-0.14059	-0.327189	0.534136	0.357334	0.435366	0.199398	A		GO:0016021:integral component of membrane; GO:0016020:membrane; GO:0055085:transmembrane transport; GO:0022857:transmembrane transporter activity
AGAP000508	39S ribosomal protein L22, mitochondrial	-0.266571	0.193282	-0.446368	-0.247334	0.0302394	0.113574	0.000645913	0.0392072	D	path:aga03010: Ribosome	GO:0015934:large ribosomal subunit; GO:0005762:mitochondrial large ribosomal subunit; GO:0003735:structural constituent of ribosome; GO:0005840:ribosome; GO:0006412:translation; GO:0042255:ribosome assembly
AGAP000759	39S ribosomal protein L32, mitochondrial	-0.412433	0.0892573	-0.497919	-0.285092	0.000332557	0.346889	6.88472e-05	0.0137154	A	path:aga03010: Ribosome	GO:0005762:mitochondrial large ribosomal subunit; GO:0003735:structural constituent of ribosome; GO:0006412:translation
AGAP001805	60S ribosomal protein L13	-0.187948	-0.064309	-0.120029	0.0511797	0.16778	0.441751	0.341929	0.470694	A	path:aga03010: Ribosome	GO:0022625:cytosolic large ribosomal subunit; GO:0003735:structural constituent of ribosome; GO:0005840:ribosome; GO:0006412:translation; GO:0003723:RNA binding
AGAP001816	homeobox prox 1	-0.250629	0.0895019	-0.306712	-0.115774	0.0538599	0.369644	0.0258965	0.284565	A
AGAP001823	V-type H+-transporting ATPase subunit G	-0.315822	-0.0119981	-0.0125347	-0.0511373	0.0691629	0.552693	0.553598	0.490933	A	path:aga00190: Oxidative phosphorylation; path:aga01100: Metabolic pathways; path:aga04145: Phagosome; path:aga04150: mTOR signaling pathway	GO:0042626:ATPase-coupled transmembrane transporter activity; GO:0016471:vacuolar proton-transporting V-type ATPase complex; GO:1902600:proton transmembrane transport; GO:0008553:proton-exporting ATPase activity, phosphorylative mechanism; GO:0006811:ion transport
AGAP000131	unspecified product	-0.600709	0.36573	-0.367582	-0.190129	0.00138294	0.0580998	0.077946	0.260421	A	path:aga00480: Glutathione metabolism; path:aga01100: Metabolic pathways	GO:0008237:metallopeptidase activity; GO:0008270:zinc ion binding; GO:0016020:membrane; GO:0016021:integral component of membrane; GO:0006508:proteolysis; GO:0042277:peptide binding; GO:0070006:metalloaminopeptidase activity; GO:0043171:peptide catabolic process; GO:0005737:cytoplasm
AGAP007534	unspecified product	-1.15745	0.362358	-0.421724	-0.322323	2.0087e-07	0.132733	0.0723744	0.119812	A
AGAP001885	WD repeat-containing protein 79	-0.161389	0.0388983	-0.203893	-0.155173	0.303429	0.515977	0.251907	0.301669	A		GO:0005515:protein binding; GO:0003723:RNA binding; GO:0015030:Cajal body; GO:0030576:Cajal body organization
AGAP001887	biogenesis of lysosome-related organelles complex 1 subunit 1	-0.353793	0.167778	-0.204449	-0.0595067	0.0704848	0.313636	0.275057	0.484564	A		GO:0031083:BLOC-1 complex; GO:0016197:endosomal transport; GO:0005739:mitochondrion
CPR131	CPR131	-4.15858	0.344087	-1.131	-0.684259	4.46234e-12	0.42246	0.112274	0.24616	A		GO:0031012:extracellular matrix; GO:0042302:structural constituent of cuticle
AGAP001898	39S ribosomal protein L44, mitochondrial	-0.238718	-0.0820948	-0.0814408	0.0394812	0.0786454	0.396992	0.413269	0.490353	A		GO:0031053:primary miRNA processing; GO:0004525:ribonuclease III activity; GO:0003725:double-stranded RNA binding; GO:0006396:RNA processing; GO:0005634:nucleus; GO:0031054:pre-miRNA processing; GO:0030422:production of siRNA involved in RNA interference; GO:0003723:RNA binding; GO:0090501:RNA phosphodiester bond hydrolysis; GO:0090502:RNA phosphodiester bond hydrolysis, endonucleolytic
AGAP009173	fructose-1,6-biphosphatase	-0.870196	0.343726	-0.174865	0.00184463	0.000411651	0.162358	0.389941	0.56768	A	path:aga00010: Glycolysis / Gluconeogenesis; path:aga00030: Pentose phosphate pathway; path:aga00051: Fructose and mannose metabolism; path:aga01100: Metabolic pathways; path:aga01200: Carbon metabolism	GO:0042132:fructose 1,6-bisphosphate 1-phosphatase activity; GO:0042578:phosphoric ester hydrolase activity; GO:0016791:phosphatase activity; GO:0005975:carbohydrate metabolic process; GO:0016787:hydrolase activity; GO:0016311:dephosphorylation; GO:0006002:fructose 6-phosphate metabolic process; GO:0006000:fructose metabolic process; GO:0006094:gluconeogenesis; GO:0005829:cytosol; GO:0005737:cyto…
AGAP001911	60S ribosomal protein L6	-0.238396	-0.0275452	-0.239292	-0.0125637	0.119046	0.525005	0.155505	0.549634	A	path:aga03010: Ribosome	GO:0022625:cytosolic large ribosomal subunit; GO:0000027:ribosomal large subunit assembly; GO:0003723:RNA binding; GO:0003735:structural constituent of ribosome; GO:0005840:ribosome; GO:0006412:translation; GO:0002181:cytoplasmic translation
AGAP001942	unspecified product	-0.088705	-0.15558	-0.235992	0.178794	0.436604	0.32103	0.224998	0.278388	A	path:aga00350: Tyrosine metabolism; path:aga01100: Metabolic pathways	GO:0016787:hydrolase activity; GO:0003824:catalytic activity; GO:0005739:mitochondrion; GO:0018773:acetylpyruvate hydrolase activity
AGAP006353	Histidine triad nucleotide binding protein 1	-0.702829	0.341413	-0.327399	-0.0135413	5.6972e-09	0.00821326	0.0210525	0.543493	A		GO:0003824:catalytic activity
AGAP001968	unspecified product	-0.582659	0.586625	-0.263158	-0.400773	0.1453	0.144851	0.364588	0.215474	A		GO:0008033:tRNA processing; GO:0005739:mitochondrion; GO:0005515:protein binding; GO:0001682:tRNA 5'-leader removal; GO:0004526:ribonuclease P activity; GO:0042645:mitochondrial nucleoid; GO:0090501:RNA phosphodiester bond hydrolysis; GO:0090502:RNA phosphodiester bond hydrolysis, endonucleolytic
AGAP002198	glycine N-methyltransferase	-0.883301	0.338186	-0.231008	0.43777	0.00098103	0.196237	0.343867	0.105809	A	path:aga00260: Glycine, serine and threonine metabolism; path:aga01100: Metabolic pathways	GO:0051289:protein homotetramerization; GO:0017174:glycine N-methyltransferase activity; GO:0005829:cytosol; GO:0042802:identical protein binding; GO:0006730:one-carbon metabolic process; GO:0046498:S-adenosylhomocysteine metabolic process; GO:1904047:S-adenosyl-L-methionine binding; GO:1901052:sarcosine metabolic process; GO:0016594:glycine binding; GO:0046500:S-adenosylmethionine metabolic proc…
AGAP001973	26S proteasome alpha 7 subunit	-0.184934	0.197959	-0.411843	-0.110366	0.291182	0.271788	0.0555324	0.404396	A	path:aga03050: Proteasome	GO:0004175:endopeptidase activity; GO:0045202:synapse; GO:0005839:proteasome core complex; GO:0051603:proteolysis involved in cellular protein catabolic process; GO:0004298:threonine-type endopeptidase activity; GO:0019773:proteasome core complex, alpha-subunit complex; GO:0043161:proteasome-mediated ubiquitin-dependent protein catabolic process; GO:0006511:ubiquitin-dependent protein catabolic p…
OBP10	OBP10	-0.385205	-0.745041	-0.230874	-0.0751792	0.117854	0.00307322	0.31342	0.486376	A		GO:0005549:odorant binding; GO:0007608:sensory perception of smell
AGAP001995	unspecified product	-0.117294	0.13822	-0.230658	-0.0224874	0.24148	0.185298	0.0549064	0.516511	A	path:aga03050: Proteasome	GO:0004175:endopeptidase activity; GO:0005839:proteasome core complex; GO:0051603:proteolysis involved in cellular protein catabolic process; GO:0004298:threonine-type endopeptidase activity; GO:0019773:proteasome core complex, alpha-subunit complex; GO:0043161:proteasome-mediated ubiquitin-dependent protein catabolic process; GO:0006511:ubiquitin-dependent protein catabolic process; GO:0005634:n…
AGAP001997	interleukin enhancer-binding factor	-0.203185	0.0170557	-0.197205	-0.113799	0.0849907	0.534113	0.118173	0.268728	A		GO:0006955:immune response; GO:0016740:transferase activity; GO:0003723:RNA binding; GO:0005524:ATP binding
AGAP007700	N-acetylneuraminate lyase	-0.582799	0.330285	-0.179203	0.0572612	0.00315233	0.0985374	0.326873	0.492675	A	path:aga00520: Amino sugar and nucleotide sugar metabolism; path:aga01100: Metabolic pathways	GO:0016829:lyase activity; GO:0003824:catalytic activity
AGAP003109	transcriptional adapter 2-beta	-0.384142	0.328574	-0.0420312	-0.10754	0.0162234	0.0417359	0.504017	0.357595	A		GO:0035065:regulation of histone acetylation; GO:0070461:SAGA-type complex; GO:0016573:histone acetylation; GO:0003713:transcription coactivator activity; GO:0006338:chromatin remodeling; GO:0003682:chromatin binding; GO:0003677:DNA binding; GO:0008270:zinc ion binding; GO:0006357:regulation of transcription by RNA polymerase II; GO:0005634:nucleus; GO:0035066:positive regulation of histone acety…
AGAP002018	histone-lysine N-methyltransferase setd3	0.105397	-0.107045	-0.444987	-0.211901	0.473371	0.472638	0.114406	0.317512	A		GO:0045944:positive regulation of transcription by RNA polymerase II; GO:0000790:nuclear chromatin; GO:0003713:transcription coactivator activity; GO:0046975:histone methyltransferase activity (H3-K36 specific); GO:0016279:protein-lysine N-methyltransferase activity; GO:0018026:peptidyl-lysine monomethylation; GO:0042800:histone methyltransferase activity (H3-K4 specific); GO:0010452:histone H3-K…
AGAP002020	NADH dehydrogenase (ubiquinone) 1 beta subcomplex 8	-0.231137	-0.207229	-0.406748	-0.168555	0.177942	0.21706	0.040699	0.282297	A	path:aga00190: Oxidative phosphorylation; path:aga01100: Metabolic pathways	GO:0003954:NADH dehydrogenase activity; GO:0008137:NADH dehydrogenase (ubiquinone) activity; GO:0005747:mitochondrial respiratory chain complex I; GO:0016021:integral component of membrane; GO:0005739:mitochondrion; GO:0016020:membrane; GO:0055114:oxidation-reduction process
AGAP013256	unspecified product	-0.203722	-0.732681	-0.174087	-0.227438	0.319884	0.00276432	0.379607	0.282427	A
AGAP002049	phosphatidylethanolamine binding protein 1	0.0785053	-0.731427	-0.514038	0.0576153	0.485478	0.00412586	0.0552357	0.506895	A
AGAP002061	26S proteasome 26S non-ATPase subunit N7	-0.0916295	0.0985404	-0.237026	-0.0259467	0.323707	0.30394	0.0538599	0.508509	A	path:aga03050: Proteasome	GO:0005838:proteasome regulatory particle; GO:0030234:enzyme regulator activity; GO:0043161:proteasome-mediated ubiquitin-dependent protein catabolic process; GO:0050790:regulation of catalytic activity
AGAP004748	unspecified product	-0.653443	0.322669	-0.330531	-0.25508	0.0043606	0.156217	0.176551	0.228637	A		GO:0016021:integral component of membrane; GO:0016020:membrane
AGAP007702	Histidine triad nucleotide binding protein 1	-0.52856	0.319004	-0.39189	-0.149807	0.000388486	0.039307	0.0169848	0.259657	A		GO:0003824:catalytic activity
AGAP010928	tetratricopeptide repeat protein 36 homolog	-0.380074	-0.720163	-0.466725	0.13938	0.156993	0.0102887	0.118043	0.423493	A		GO:0005515:protein binding; GO:0060271:cilium assembly
AGAP002917	39S ribosomal protein L34, mitochondrial	-0.225155	0.100378	-0.583352	-0.414346	0.112903	0.365087	0.000103018	0.00238864	D	path:aga03010: Ribosome	GO:0005762:mitochondrial large ribosomal subunit; GO:0003735:structural constituent of ribosome; GO:0005840:ribosome; GO:0006412:translation
AGAP002118	zinc finger protein 622	-0.134882	-0.133442	-0.226983	-0.0356574	0.250821	0.256073	0.107113	0.495313	A		GO:0042273:ribosomal large subunit biogenesis; GO:0022625:cytosolic large ribosomal subunit; GO:0003676:nucleic acid binding; GO:0008270:zinc ion binding; GO:0030687:preribosome, large subunit precursor; GO:0046872:metal ion binding
AGAP002122	60S ribosomal protein L32	-0.278091	0.0168665	-0.388916	-0.0967966	0.0566584	0.54111	0.0166668	0.374708	A	path:aga03010: Ribosome	GO:0022625:cytosolic large ribosomal subunit; GO:0003735:structural constituent of ribosome; GO:0005840:ribosome; GO:0006412:translation
AGAP007278	CLIP-domain serine protease	0.00246544	-0.709511	-0.440238	-0.0283336	0.567596	0.0345058	0.19491	0.547609	A
AGAP002135	defective proboscis extension response 9	0.735264	-1.05291	-0.685054	-0.989114	0.272109	0.163172	0.290372	0.137558	A		GO:0050808:synapse organization; GO:0032589:neuron projection membrane
AGAP002140	unspecified product	-0.257098	0.165831	-0.107647	-0.00917299	0.180859	0.322283	0.428789	0.557716	A
AGAP002141	protein phosphatase PTC7 homolog fig	-0.124141	-0.0441454	-0.0120473	0.0466522	0.218812	0.457293	0.544537	0.446402	A		GO:0003824:catalytic activity; GO:0005739:mitochondrion; GO:0046872:metal ion binding; GO:0016787:hydrolase activity; GO:0004721:phosphoprotein phosphatase activity; GO:0006470:protein dephosphorylation
AGAP006637	Oatp58Dc	-0.539996	0.308466	-0.00765411	0.0581479	0.0120097	0.144589	0.561584	0.497691	A		GO:0055085:transmembrane transport; GO:0016020:membrane; GO:0005887:integral component of plasma membrane; GO:0015347:sodium-independent organic anion transmembrane transporter activity; GO:0043252:sodium-independent organic anion transport; GO:0005515:protein binding; GO:0006811:ion transport; GO:0016021:integral component of membrane; GO:0005886:plasma membrane; GO:0005215:transporter activity
AGAP002172	POU domain transcription factor, class 4	0.321465	0.131196	-0.809225	-1.09055	0.497887	0.541571	0.356251	0.245106	A		GO:0006355:regulation of transcription, DNA-templated; GO:0003677:DNA binding; GO:0043565:sequence-specific DNA binding; GO:0003700:DNA-binding transcription factor activity; GO:0005634:nucleus; GO:0045944:positive regulation of transcription by RNA polymerase II; GO:0030154:cell differentiation; GO:0001228:DNA-binding transcription activator activity, RNA polymerase II-specific
AGAP002185	developmentally-regulated GTP-binding protein 2	0.0507033	-0.144968	-0.202513	-0.132379	0.42246	0.131847	0.056645	0.152576	A		GO:0005525:GTP binding; GO:0005737:cytoplasm; GO:0002181:cytoplasmic translation
AGAP002192	isocitrate dehydrogenase (NAD+)	-0.050888	-0.340353	-0.237959	-0.178495	0.50149	0.0869602	0.209839	0.268939	A	path:aga00020: Citrate cycle (TCA cycle); path:aga01100: Metabolic pathways; path:aga01200: Carbon metabolism; path:aga01210: 2-Oxocarboxylic acid metabolism; path:aga01230: Biosynthesis of amino acids	GO:0016616:oxidoreductase activity, acting on the CH-OH group of donors, NAD or NADP as acceptor; GO:0004449:isocitrate dehydrogenase (NAD+) activity; GO:0006102:isocitrate metabolic process; GO:0055114:oxidation-reduction process; GO:0006099:tricarboxylic acid cycle; GO:0005739:mitochondrion
AGAP002205	unspecified product	-0.530356	-0.575773	0.268066	-0.0823778	0.134352	0.12937	0.348938	0.503919	A		GO:0016705:oxidoreductase activity, acting on paired donors, with incorporation or reduction of molecular oxygen; GO:0055114:oxidation-reduction process; GO:0005506:iron ion binding; GO:0020037:heme binding; GO:0046872:metal ion binding; GO:0016491:oxidoreductase activity; GO:0004497:monooxygenase activity
AGAP008393	DNA-directed RNA polymerase II subunit RPB9	-0.285718	0.303942	-0.193213	-0.266791	0.0345972	0.024878	0.15576	0.0347356	A	path:aga03020: RNA polymerase	GO:0006379:mRNA cleavage; GO:0005730:nucleolus; GO:0003676:nucleic acid binding; GO:0003899:DNA-directed 5'-3' RNA polymerase activity; GO:0006351:transcription, DNA-templated; GO:0008270:zinc ion binding; GO:0046872:metal ion binding; GO:0005634:nucleus; GO:0006367:transcription initiation from RNA polymerase II promoter; GO:0005665:RNA polymerase II, core complex; GO:0001193:maintenance of tran…
AGAP002228	unspecified product	-0.542218	-0.237245	-0.621921	-0.240913	0.112514	0.376484	0.082141	0.343852	A
AGAP010176	unspecified product	-0.44933	0.301179	-0.192613	-0.194419	0.00274548	0.0504885	0.204938	0.163073	A		GO:1902979:mitotic DNA replication termination; GO:0005634:nucleus
AGAP002240	unspecified product	0.0331217	-0.0626052	-0.471257	-0.18837	0.531683	0.493465	0.0429899	0.294148	A		GO:0042246:tissue regeneration; GO:0007155:cell adhesion; GO:0016021:integral component of membrane; GO:0016020:membrane
AGAP004100	39S ribosomal protein L43, mitochondrial	-0.194356	0.118378	-0.528281	-0.263086	0.145086	0.309281	0.000245068	0.0475535	A		GO:0005762:mitochondrial large ribosomal subunit; GO:0032543:mitochondrial translation; GO:0003735:structural constituent of ribosome
AGAP002255	unspecified product	-0.162758	0.223711	-0.606562	-0.227623	0.401605	0.329098	0.0397384	0.306188	A
AGAP011923	unspecified product	-0.500509	0.299798	-0.187048	-0.0574482	0.0315714	0.184746	0.341523	0.501171	A
AGAP002283	peroxin 16	-0.14571	0.0812004	-0.404155	-0.138999	0.112241	0.307526	1.53686e-05	0.107126	A	path:aga04146: Peroxisome	GO:0007031:peroxisome organization; GO:0005778:peroxisomal membrane; GO:0005777:peroxisome
AGAP002306	60S ribosomal protein L4	-0.227669	-0.0136306	-0.333167	-0.122276	0.103789	0.545775	0.0345843	0.308102	A	path:aga03010: Ribosome	GO:0022625:cytosolic large ribosomal subunit; GO:0003735:structural constituent of ribosome; GO:0005840:ribosome; GO:0006412:translation; GO:0003723:RNA binding
AGAP010212	prefoldin subunit 1	-0.467658	0.293181	-0.245462	-0.171184	0.0130897	0.117369	0.213831	0.293451	A		GO:0016272:prefoldin complex; GO:0051082:unfolded protein binding; GO:0006457:protein folding
AGAP002315	autophagy related gene	-0.137653	-0.108117	-0.313537	-0.30189	0.445513	0.476855	0.27254	0.249867	A	path:aga04136: Autophagy - other; path:aga04140: Autophagy - animal	GO:0005515:protein binding; GO:0000045:autophagosome assembly; GO:0000421:autophagosome membrane
AGAP013102	28S ribosomal protein S12, mitochondrial	-0.557876	0.291605	-0.354858	-0.190187	0.000275504	0.0683318	0.0351897	0.187027	A	path:aga03010: Ribosome	GO:0015935:small ribosomal subunit; GO:0003735:structural constituent of ribosome; GO:0005840:ribosome; GO:0006412:translation
AGAP003585	unspecified product	-0.293657	0.291173	-0.438821	-0.148047	0.0436621	0.0464349	0.00328769	0.234986	A
AGAP002347	N-acetylglucosamine-6-phosphate deacetylase	-0.161535	0.0333363	-0.268702	-0.087067	0.188355	0.502238	0.0534952	0.362347	A	path:aga00520: Amino sugar and nucleotide sugar metabolism; path:aga01100: Metabolic pathways	GO:0006044:N-acetylglucosamine metabolic process; GO:0016810:hydrolase activity, acting on carbon-nitrogen (but not peptide) bonds; GO:0008448:N-acetylglucosamine-6-phosphate deacetylase activity; GO:0005975:carbohydrate metabolic process; GO:0016787:hydrolase activity; GO:0046872:metal ion binding; GO:0006046:N-acetylglucosamine catabolic process; GO:0047419:N-acetylgalactosamine-6-phosphate dea…
AGAP002350	troponin T, fast skeletal muscle	-0.429707	0.426121	-0.507239	-0.254395	0.181511	0.186259	0.112156	0.302125	A		GO:0005861:troponin complex; GO:0006937:regulation of muscle contraction; GO:0005509:calcium ion binding; GO:0005523:tropomyosin binding; GO:0030899:calcium-dependent ATPase activity; GO:0003009:skeletal muscle contraction; GO:0006936:muscle contraction; GO:0045214:sarcomere organization; GO:0060048:cardiac muscle contraction
AGAP002364	MICOS complex subunit MIC60	-0.0698607	-0.142368	-0.266384	-0.165286	0.464977	0.33945	0.145819	0.271718	A		GO:0005743:mitochondrial inner membrane; GO:0016021:integral component of membrane; GO:0016020:membrane; GO:0005739:mitochondrion; GO:0042407:cristae formation; GO:0070584:mitochondrion morphogenesis; GO:0061617:MICOS complex
AGAP002367	unspecified product	-0.245202	0.131144	-0.1169	0.00793407	0.453092	0.512813	0.520031	0.566123	A
AGAP002657	unspecified product	-0.417787	0.282461	-0.460277	-0.204923	0.00338311	0.0539339	0.0014698	0.114789	A		GO:0031929:TOR signaling; GO:0005829:cytosol; GO:0007165:signal transduction; GO:0043666:regulation of phosphoprotein phosphatase activity
AGAP002384	tRNA (guanine10-N2)-methyltransferase	-0.187745	0.374135	-0.481424	-0.420891	0.356393	0.139694	0.0528632	0.0590243	A		GO:0008168:methyltransferase activity; GO:0003676:nucleic acid binding; GO:0032259:methylation; GO:0005737:cytoplasm; GO:0004809:tRNA (guanine-N2-)-methyltransferase activity; GO:0030488:tRNA methylation
AGAP002847	Niemann-Pick Type C-2	-1.02183	0.28232	-0.935483	-0.309408	0.0216115	0.393431	0.0435089	0.341598	A	path:aga04142: Lysosome	GO:0032934:sterol binding; GO:0032367:intracellular cholesterol transport; GO:0015918:sterol transport; GO:0005623:cell
AGAP007893	Protein FAM36A	-0.352316	0.281032	-0.335927	-0.0644784	0.0397477	0.10021	0.066513	0.461431	A		GO:0033617:mitochondrial respiratory chain complex IV assembly; GO:0005743:mitochondrial inner membrane; GO:0009060:aerobic respiration; GO:0016021:integral component of membrane; GO:0005739:mitochondrion; GO:0016020:membrane
AGAP002395	60S ribosomal protein L10-2	-0.0736637	-0.0783306	-0.324693	-0.0859086	0.428386	0.418171	0.0479241	0.4013	A	path:aga03010: Ribosome	GO:0022625:cytosolic large ribosomal subunit; GO:0000027:ribosomal large subunit assembly; GO:0003735:structural constituent of ribosome; GO:0005840:ribosome; GO:0006412:translation
AGAP002403	Nudix hydrolase domain-containing protein	-0.172001	-0.0936464	-0.166161	-0.0778426	0.208189	0.384918	0.232623	0.403473	A		GO:0016787:hydrolase activity
AGAP002416	unspecified product	-0.235505	0.200827	-0.135812	-0.345172	0.138974	0.196709	0.334927	0.0272925	A		GO:0016705:oxidoreductase activity, acting on paired donors, with incorporation or reduction of molecular oxygen; GO:0004497:monooxygenase activity; GO:0055114:oxidation-reduction process; GO:0005506:iron ion binding; GO:0020037:heme binding; GO:0046872:metal ion binding; GO:0016491:oxidoreductase activity
AGAP003778	unspecified product	-0.289235	-0.668717	-0.096008	-0.111085	0.227554	0.00886854	0.478967	0.448857	A
AGAP003415	Grx3p	-0.285621	0.277924	-0.190808	-0.0596816	0.0171586	0.0207747	0.136696	0.425853	A		GO:0006879:cellular iron ion homeostasis; GO:0009055:electron transfer activity; GO:0045454:cell redox homeostasis; GO:0015035:protein disulfide oxidoreductase activity; GO:0005829:cytosol; GO:0005634:nucleus; GO:0015038:glutathione disulfide oxidoreductase activity; GO:0022900:electron transport chain; GO:0005623:cell; GO:0055114:oxidation-reduction process
AGAP002437	40S ribosomal protein S8	-0.304519	0.127485	-0.264738	-0.00266137	0.0963848	0.365442	0.180822	0.566214	A	path:aga03010: Ribosome	GO:0000462:maturation of SSU-rRNA from tricistronic rRNA transcript (SSU-rRNA, 5.8S rRNA, LSU-rRNA); GO:0003735:structural constituent of ribosome; GO:0005840:ribosome; GO:0006412:translation; GO:0022627:cytosolic small ribosomal subunit
AGAP001284	unspecified product	-0.67165	0.275037	0.15558	-0.544257	0.0085999	0.249031	0.408	0.0297465	A		GO:0006813:potassium ion transport; GO:0005242:inward rectifier potassium channel activity; GO:0016021:integral component of membrane; GO:1990573:potassium ion import across plasma membrane; GO:0034765:regulation of ion transmembrane transport; GO:0005244:voltage-gated ion channel activity; GO:0006811:ion transport; GO:0016020:membrane; GO:0034220:ion transmembrane transport; GO:0071805:potassium…
AGAP002378	Adenylosuccinate lyase	-1.25843	0.27429	-0.306983	-0.0337929	2.10406e-06	0.273244	0.272063	0.539803	A	path:aga00230: Purine metabolism; path:aga00250: Alanine, aspartate and glutamate metabolism; path:aga01100: Metabolic pathways	GO:0004018:N6-(1,2-dicarboxyethyl)AMP AMP-lyase (fumarate-forming) activity; GO:0006189:'de novo' IMP biosynthetic process; GO:0003824:catalytic activity; GO:0009152:purine ribonucleotide biosynthetic process; GO:0044208:'de novo' AMP biosynthetic process; GO:0070626:(S)-2-(5-amino-1-(5-phospho-D-ribosyl)imidazole-4-carboxamido)succinate AMP-lyase (fumarate-forming) activity; GO:0016829:lyase act…
AGAP002466	potassium channel, subfamily K	-0.117941	0.300884	-0.551008	0.0481266	0.465189	0.273256	0.0909191	0.527385	A		GO:0016020:membrane; GO:0005887:integral component of plasma membrane; GO:0071805:potassium ion transmembrane transport; GO:0005267:potassium channel activity; GO:0030322:stabilization of membrane potential; GO:0022841:potassium ion leak channel activity; GO:0006811:ion transport; GO:0006813:potassium ion transport; GO:0016021:integral component of membrane
AGAP002468	60S ribosomal protein L26	-0.265229	-0.0285451	-0.263898	-0.0636449	0.0593645	0.518412	0.0914063	0.442689	A	path:aga03010: Ribosome	GO:0042273:ribosomal large subunit biogenesis; GO:0015934:large ribosomal subunit; GO:0022625:cytosolic large ribosomal subunit; GO:0003723:RNA binding; GO:0003735:structural constituent of ribosome; GO:0005840:ribosome; GO:0006412:translation; GO:0002181:cytoplasmic translation
AGAP004099	unspecified product	-0.279615	0.271566	-0.258773	-0.111442	0.044323	0.0514775	0.0820145	0.318584	A		GO:0043001:Golgi to plasma membrane protein transport; GO:0007030:Golgi organization; GO:0000139:Golgi membrane
AGAP002506	runt-related transcription factor	-0.196871	0.45485	-0.71044	-0.575229	0.441968	0.244626	0.0917798	0.121309	A	path:aga04013: MAPK signaling pathway - fly	GO:0006355:regulation of transcription, DNA-templated; GO:0003677:DNA binding; GO:0003700:DNA-binding transcription factor activity; GO:0005634:nucleus; GO:0005524:ATP binding
AGAP002512	protein FRG1	0.0370365	-0.0321062	-0.239096	-0.209857	0.505713	0.515347	0.128949	0.136688	A		GO:0051015:actin filament binding; GO:0005730:nucleolus; GO:0071013:catalytic step 2 spliceosome; GO:0055120:striated muscle dense body
AGAP002412	39S ribosomal protein L45, mitochondrial	-0.250596	-0.0398953	-0.241054	-0.23974	0.015373	0.465189	0.035021	0.0190216	D		GO:0005739:mitochondrion
AGAP002524	unspecified product	-0.151543	0.224409	-0.373234	-0.27312	0.303655	0.175851	0.0332095	0.0810318	A
AGAP002526	unspecified product	-0.274033	0.118374	-0.406498	-0.234376	0.0737098	0.340808	0.0133285	0.108339	A		GO:0016021:integral component of membrane; GO:0016020:membrane
AGAP002528	trafficking protein particle complex subunit 2	-0.381917	0.259238	-0.148723	-0.0493876	0.0839008	0.216722	0.387835	0.50979	A		GO:0006888:endoplasmic reticulum to Golgi vesicle-mediated transport; GO:0005737:cytoplasm
AGAP002406	COMM domain-containing protein 2	-0.292714	0.263342	-0.257032	-0.121103	0.0408973	0.0670458	0.0898414	0.301073	A
AGAP002551	glucose dehydrogenase (acceptor)	-0.02224	1.10631	-1.38464	-0.763687	0.56526	0.275557	0.13925	0.291097	A		GO:0016614:oxidoreductase activity, acting on CH-OH group of donors; GO:0050660:flavin adenine dinucleotide binding; GO:0055114:oxidation-reduction process
AGAP002713	39S ribosomal protein L49, mitochondrial	-0.358927	0.00126426	-0.391265	-0.304227	0.00783156	0.567126	0.00839659	0.0229482	D		GO:0005762:mitochondrial large ribosomal subunit; GO:0003735:structural constituent of ribosome; GO:0005840:ribosome; GO:0006412:translation
AGAP006687	vacuolar fusion protein CCZ1 homolog	-0.333757	0.259815	-0.324016	-0.0620367	0.0262634	0.0850613	0.0447284	0.44931	A		GO:0035658:Mon1-Ccz1 complex; GO:0016192:vesicle-mediated transport; GO:0043231:intracellular membrane-bounded organelle
AGAP002570	glutamyl-tRNA synthetase	-0.135587	-0.0232044	-0.0161522	-0.038596	0.30002	0.531791	0.545483	0.501443	A	path:aga00860: Porphyrin and chlorophyll metabolism; path:aga00970: Aminoacyl-tRNA biosynthesis; path:aga01100: Metabolic pathways	GO:0004812:aminoacyl-tRNA ligase activity; GO:0043039:tRNA aminoacylation; GO:0006418:tRNA aminoacylation for protein translation; GO:0006424:glutamyl-tRNA aminoacylation; GO:0004818:glutamate-tRNA ligase activity; GO:0000166:nucleotide binding; GO:0000049:tRNA binding; GO:0008270:zinc ion binding; GO:0005524:ATP binding; GO:0016874:ligase activity; GO:0006412:translation
AGAP002585	unspecified product	-1.52897	0.788827	-1.02696	-0.462513	0.169994	0.373809	0.311652	0.447715	A		GO:0016021:integral component of membrane; GO:0016020:membrane
AGAP002586	glycogen(starch) synthase	-0.131319	-0.0719251	-0.299546	-0.13008	0.285796	0.424971	0.0550009	0.287233	A	path:aga00500: Starch and sucrose metabolism; path:aga01100: Metabolic pathways	GO:0005978:glycogen biosynthetic process; GO:0005737:cytoplasm; GO:0004373:glycogen (starch) synthase activity; GO:0016740:transferase activity; GO:0016757:transferase activity, transferring glycosyl groups
AGAP004759	oligoribonuclease	-0.628082	0.257079	-0.269091	-0.232876	0.00305488	0.210895	0.21753	0.229135	A	path:aga03008: Ribosome biogenesis in eukaryotes	GO:0000175:3'-5'-exoribonuclease activity; GO:0003676:nucleic acid binding; GO:0005739:mitochondrion; GO:0090503:RNA phosphodiester bond hydrolysis, exonucleolytic
AGAP006548	glycine cleavage system H protein	-1.37657	0.25638	-0.596787	-0.143772	1.11963e-07	0.289425	0.0530963	0.422031	A	path:aga00260: Glycine, serine and threonine metabolism; path:aga00630: Glyoxylate and dicarboxylate metabolism; path:aga01100: Metabolic pathways; path:aga01200: Carbon metabolism	GO:0005960:glycine cleavage complex; GO:0019464:glycine decarboxylation via glycine cleavage system; GO:0005739:mitochondrion
AGAP005383	cellular retinaldehyde binding protein	-0.0499901	-0.65355	-0.134923	-0.282168	0.519641	0.011082	0.427	0.21164	A		GO:1902936:phosphatidylinositol bisphosphate binding
AGAP002603	elongation factor 1 alpha-like protein	-0.0986607	0.0250162	-0.0541264	-0.0829122	0.275983	0.506267	0.432297	0.319476	A	path:aga03015: mRNA surveillance pathway	GO:0005525:GTP binding; GO:0003924:GTPase activity; GO:0006412:translation
AGAP002608	Ribokinase	-0.0293829	0.00113104	-0.0974598	-0.122642	0.523359	0.567743	0.411997	0.337059	A	path:aga00030: Pentose phosphate pathway; path:aga01100: Metabolic pathways	GO:0046835:carbohydrate phosphorylation; GO:0004747:ribokinase activity; GO:0016773:phosphotransferase activity, alcohol group as acceptor; GO:0016301:kinase activity; GO:0005634:nucleus; GO:0005737:cytoplasm; GO:0005524:ATP binding; GO:0046872:metal ion binding; GO:0006014:D-ribose metabolic process; GO:0019303:D-ribose catabolic process; GO:0016740:transferase activity; GO:0005975:carbohydrate …
AGAP007021	unspecified product	-0.481405	0.252122	-0.234751	-0.280142	0.0262993	0.222861	0.236138	0.138153	A
AGAP002632	unspecified product	-0.305676	-0.022429	-0.508086	-0.154272	0.0786454	0.53781	0.00827209	0.30104	A
AGAP002650	unspecified product	-0.299776	-0.0688109	-0.232651	-0.104306	0.445183	0.545324	0.477039	0.526455	A		GO:0016021:integral component of membrane; GO:0016020:membrane
AGAP002686	5'-AMP-activated protein kinase, catalytic alpha subunit	-0.0500648	0.014631	-0.073274	0.0558592	0.42893	0.533537	0.37396	0.406941	A	path:aga04068: FoxO signaling pathway; path:aga04140: Autophagy - animal; path:aga04150: mTOR signaling pathway; path:aga04213: Longevity regulating pathway - multiple species	GO:0032007:negative regulation of TOR signaling; GO:0004674:protein serine/threonine kinase activity; GO:0035556:intracellular signal transduction; GO:0006468:protein phosphorylation; GO:0004672:protein kinase activity; GO:0005634:nucleus; GO:0005737:cytoplasm; GO:0005524:ATP binding; GO:0031588:nucleotide-activated protein kinase complex; GO:0042149:cellular response to glucose starvation; GO:00…
AGAP002704	solute carrier family 25	-0.216399	0.107363	-0.324807	-0.155455	0.0800373	0.308844	0.0168669	0.183614	A		GO:0005741:mitochondrial outer membrane; GO:0016021:integral component of membrane; GO:0090149:mitochondrial membrane fission; GO:0016020:membrane
AGAP003000	MFS transporter, PCFT/HCP family, solute carrier family 46 (folate transporter	-0.728961	0.245302	-0.222493	-0.0260325	1.39185e-05	0.152158	0.223747	0.532645	A		GO:0055085:transmembrane transport; GO:0016020:membrane; GO:0016021:integral component of membrane
AGAP006350	defective proboscis extension response 11	-0.551275	0.245255	-0.41492	0.0695698	0.029051	0.280251	0.116903	0.491323	A		GO:0050808:synapse organization; GO:0032589:neuron projection membrane
AGAP004370	transcription initiation factor TFIIA small subunit	-0.471302	0.244103	-0.363273	-0.0475465	0.0279258	0.226664	0.113397	0.510493	A	path:aga03022: Basal transcription factors	GO:0005672:transcription factor TFIIA complex; GO:0017025:TBP-class protein binding; GO:0003713:transcription coactivator activity; GO:0006367:transcription initiation from RNA polymerase II promoter; GO:0045944:positive regulation of transcription by RNA polymerase II; GO:0051091:positive regulation of DNA-binding transcription factor activity; GO:0051123:RNA polymerase II preinitiation complex …
AGAP001274	40S ribosomal protein S15	-0.055878	-0.0584618	-0.536368	-0.310402	0.454843	0.448446	0.000228976	0.0206802	A	path:aga03010: Ribosome	GO:0015935:small ribosomal subunit; GO:0003723:RNA binding; GO:0003735:structural constituent of ribosome; GO:0005840:ribosome; GO:0006412:translation; GO:0000028:ribosomal small subunit assembly; GO:0022627:cytosolic small ribosomal subunit
AGAP002725	unspecified product	0.0849244	-0.441623	-0.14664	-0.435203	0.493359	0.131599	0.441617	0.125366	A		GO:0005515:protein binding
AGAP002730	iron-sulfur cluster assembly protein	-0.351122	-0.374727	-0.318212	-0.0239856	0.0740025	0.0594548	0.133175	0.538821	A		GO:0051536:iron-sulfur cluster binding; GO:0016226:iron-sulfur cluster assembly; GO:0051537:2 iron, 2 sulfur cluster binding; GO:0005198:structural molecule activity; GO:0097428:protein maturation by iron-sulfur cluster transfer; GO:0005739:mitochondrion
AGAP002734	unspecified product	-0.30547	0.0402963	-0.135154	-0.0968184	0.0928533	0.513583	0.37009	0.415177	A		GO:0008168:methyltransferase activity; GO:0006412:translation
AGAP002742	dynactin 3	-0.253153	0.0633899	-0.420826	-0.0799352	0.176367	0.482118	0.0477236	0.452762	A		GO:0005869:dynactin complex; GO:0061640:cytoskeleton-dependent cytokinesis
AGAP002754	60S ribosomal protein L35a	-0.193334	-0.00595055	-0.289212	-0.0664163	0.138345	0.558285	0.052319	0.429237	A	path:aga03010: Ribosome	GO:0042273:ribosomal large subunit biogenesis; GO:0022625:cytosolic large ribosomal subunit; GO:0003735:structural constituent of ribosome; GO:0005840:ribosome; GO:0006412:translation; GO:0002181:cytoplasmic translation
AGAP009431	40S ribosomal protein S21	-0.363745	0.212734	-0.455355	-0.269974	0.00337424	0.0901526	0.000920749	0.0319011	D	path:aga03010: Ribosome	GO:0003735:structural constituent of ribosome; GO:0005840:ribosome; GO:0006412:translation; GO:0000461:endonucleolytic cleavage to generate mature 3'-end of SSU-rRNA from (SSU-rRNA, 5.8S rRNA, LSU-rRNA); GO:0000447:endonucleolytic cleavage in ITS1 to separate SSU-rRNA from 5.8S rRNA and LSU-rRNA from tricistronic rRNA transcript (SSU-rRNA, 5.8S rRNA, LSU-rRNA); GO:0022627:cytosolic small ribosoma…
AGAP004462	40S ribosomal protein S25	-0.352479	0.114695	-0.407488	-0.236849	0.00123647	0.257272	0.000803319	0.0335906	D	path:aga03010: Ribosome	GO:0003735:structural constituent of ribosome; GO:0022627:cytosolic small ribosomal subunit; GO:0005840:ribosome
AGAP002780	pre-mRNA branch site protein p14	-0.198144	0.24905	-0.189856	-0.234664	0.269389	0.192612	0.296795	0.19319	A	path:aga03040: Spliceosome	GO:0003723:RNA binding; GO:0003676:nucleic acid binding; GO:0071013:catalytic step 2 spliceosome; GO:0000398:mRNA splicing, via spliceosome; GO:0005686:U2 snRNP; GO:0005689:U12-type spliceosomal complex
AGAP002787	unspecified product	0.119715	-0.148106	-0.244771	-0.6248	0.471784	0.445989	0.356232	0.0443345	A
AGAP002788	MICOS complex subunit	-0.222696	-0.0860296	-0.533332	-0.212105	0.196373	0.435999	0.00750539	0.212015	A		GO:0042407:cristae formation; GO:0061617:MICOS complex; GO:0005739:mitochondrion; GO:0005743:mitochondrial inner membrane
AGAP002809	3-oxoacyl-(acyl-carrier-protein) synthase II	-0.119876	-0.0142241	-0.106111	-0.0343725	0.30749	0.544492	0.356251	0.501577	A	path:aga00061: Fatty acid biosynthesis; path:aga00780: Biotin metabolism; path:aga01100: Metabolic pathways; path:aga01212: Fatty acid metabolism	GO:0006633:fatty acid biosynthetic process; GO:0003824:catalytic activity; GO:0016747:transferase activity, transferring acyl groups other than amino-acyl groups; GO:0005739:mitochondrion; GO:0004315:3-oxoacyl-[acyl-carrier-protein] synthase activity; GO:0016740:transferase activity
AGAP000439	4a-hydroxytetrahydrobiopterin dehydratase	-0.0924538	0.201101	-0.804233	-0.42109	0.380641	0.148787	8.51457e-08	0.00271664	J	path:aga00790: Folate biosynthesis; path:aga01100: Metabolic pathways	GO:0008124:4-alpha-hydroxytetrahydrobiopterin dehydratase activity; GO:0006729:tetrahydrobiopterin biosynthetic process
AGAP002895	mRNA (2'-O-methyladenosine-N6-)-methyltransferase	-0.113842	0.0851367	-0.0434089	-0.0959137	0.301529	0.376075	0.483317	0.334526	A		GO:0036396:RNA N6-methyladenosine methyltransferase complex; GO:0016422:mRNA (2'-O-methyladenosine-N6-)-methyltransferase activity; GO:0016607:nuclear speck; GO:0005634:nucleus; GO:0000398:mRNA splicing, via spliceosome; GO:0001510:RNA methylation; GO:1990744:primary miRNA methylation; GO:0080009:mRNA methylation; GO:0008168:methyltransferase activity
GPRNND2	GPRNND2	-0.383497	0.233667	0.0132521	0.117806	0.000202765	0.029322	0.541204	0.221799	A		GO:0016021:integral component of membrane; GO:0016020:membrane
AGAP002919	40S ribosomal protein S6	-0.135346	-0.051987	-0.263252	-0.0385348	0.287236	0.472371	0.102129	0.500133	A	path:aga03010: Ribosome; path:aga04150: mTOR signaling pathway	GO:0003735:structural constituent of ribosome; GO:0005840:ribosome; GO:0006412:translation
AGAP002936	unspecified product	-0.505311	0.270352	-0.931864	-0.318289	0.232044	0.400829	0.0504761	0.344203	A
AGAP002950	unspecified product	-0.125542	0.0753108	-0.770298	-0.208891	0.501833	0.531011	0.142586	0.448171	A
AGAP002952	peptidyl-prolyl isomerase G (cyclophilin G)	-0.109703	0.126182	-0.351822	-0.12721	0.417478	0.392588	0.0933115	0.370581	A		GO:0003755:peptidyl-prolyl cis-trans isomerase activity; GO:0000413:protein peptidyl-prolyl isomerization; GO:0051082:unfolded protein binding; GO:0042026:protein refolding; GO:0016018:cyclosporin A binding; GO:0016853:isomerase activity
AGAP002968	thiamine pyrophosphokinase	-0.236999	0.107409	-0.195829	-0.106531	0.133274	0.375252	0.228092	0.369223	A	path:aga00730: Thiamine metabolism; path:aga01100: Metabolic pathways	GO:0030975:thiamine binding; GO:0004788:thiamine diphosphokinase activity; GO:0009229:thiamine diphosphate biosynthetic process; GO:0006772:thiamine metabolic process; GO:0005524:ATP binding
AGAP002971	unspecified product	-0.283183	0.458681	-0.370319	-0.587557	0.400829	0.279795	0.332633	0.154691	A		GO:0034220:ion transmembrane transport; GO:0022848:acetylcholine-gated cation-selective channel activity; GO:0006811:ion transport; GO:0045211:postsynaptic membrane; GO:0005230:extracellular ligand-gated ion channel activity; GO:0004888:transmembrane signaling receptor activity; GO:0005216:ion channel activity; GO:0016021:integral component of membrane; GO:0030054:cell junction; GO:0016020:membra…
AGAP000182	unspecified product	-0.147568	-0.639163	-0.460562	0.120654	0.406444	0.0140369	0.104913	0.4369	A		GO:0006508:proteolysis; GO:0004252:serine-type endopeptidase activity
AGAP009987	unspecified product	-0.471166	0.225767	-0.320844	-0.207072	0.045358	0.284698	0.145066	0.257813	A
AGAP010155	unspecified product	-1.20871	0.224807	-0.20817	0.18874	2.42583e-08	0.278653	0.321913	0.318169	A		GO:0046912:transferase activity, transferring acyl groups, acyl groups converted into alkyl on transfer; GO:0005829:cytosol; GO:0003878:ATP citrate synthase activity; GO:0006085:acetyl-CoA biosynthetic process; GO:0006633:fatty acid biosynthetic process
AGAP013262	unspecified product	0.0832208	-0.630346	-0.266652	-0.308097	0.387495	6.48066e-07	0.0685404	0.0186304	A		GO:0016020:membrane; GO:0016021:integral component of membrane
AGAP001778	unspecified product	-0.351679	0.22331	-0.175002	-0.0853365	0.0143176	0.11863	0.223319	0.389941	A	path:aga04146: Peroxisome	GO:0016021:integral component of membrane; GO:0005737:cytoplasm
AGAP003056	unspecified product	-0.13508	0.242256	0.0670354	-0.283545	0.508458	0.451681	0.541204	0.416719	A		GO:0003676:nucleic acid binding
AGAP003538	60S ribosomal protein L36a	-0.346707	0.222065	-0.267784	-0.0424574	0.00958103	0.0974969	0.0744969	0.484652	A	path:aga03010: Ribosome	GO:0022625:cytosolic large ribosomal subunit; GO:0003735:structural constituent of ribosome; GO:0005840:ribosome; GO:0006412:translation
AGAP003542	Epoxide hydrolase 2, cytoplasmic	-0.401803	-0.624979	-0.605125	-0.0555112	0.140324	0.0260465	0.0502222	0.518842	A		GO:0003824:catalytic activity
AGAP011833	enoyl-CoA hydratase	-0.594727	0.221708	-0.575623	-0.218623	2.04087e-05	0.123212	0.000263067	0.126556	A	path:aga00062: Fatty acid elongation; path:aga00071: Fatty acid degradation; path:aga00280: Valine, leucine and isoleucine degradation; path:aga00310: Lysine degradation; path:aga00380: Tryptophan metabolism; path:aga00410: beta-Alanine metabolism; path:aga00640: Propanoate metabolism; path:aga00650: Butanoate metabolism; path:aga01100: Metabolic pathways; path:aga01200: Carbon metabolism; path:a…	GO:0004300:enoyl-CoA hydratase activity; GO:0006635:fatty acid beta-oxidation; GO:0003824:catalytic activity; GO:0005739:mitochondrion
AGAP003089	ATP-dependent RNA helicase	-0.114568	0.00717472	-0.142957	0.0208604	0.238675	0.552941	0.191056	0.518229	A	path:aga03013: RNA transport; path:aga03015: mRNA surveillance pathway; path:aga03040: Spliceosome	GO:0004386:helicase activity; GO:0003676:nucleic acid binding; GO:0005524:ATP binding; GO:0016787:hydrolase activity; GO:0000166:nucleotide binding; GO:0005730:nucleolus; GO:0003724:RNA helicase activity; GO:0003729:mRNA binding; GO:0003723:RNA binding; GO:0071013:catalytic step 2 spliceosome
AGAP005581	3-hydroxyisobutyrate dehydrogenase	-0.766347	0.217939	-0.289344	-0.163342	5.2669e-06	0.196373	0.135099	0.290019	A	path:aga00280: Valine, leucine and isoleucine degradation; path:aga00410: beta-Alanine metabolism; path:aga00640: Propanoate metabolism; path:aga01100: Metabolic pathways; path:aga01200: Carbon metabolism	GO:0050661:NADP binding; GO:0008442:3-hydroxyisobutyrate dehydrogenase activity; GO:0051287:NAD binding; GO:0055114:oxidation-reduction process; GO:0016491:oxidoreductase activity; GO:0005739:mitochondrion; GO:0006574:valine catabolic process; GO:0016616:oxidoreductase activity, acting on the CH-OH group of donors, NAD or NADP as acceptor; GO:0009083:branched-chain amino acid catabolic process
AGAP003119	translation initiation factor 1A	0.0120694	-0.148132	-0.138309	-0.0369173	0.539714	0.129792	0.190718	0.467929	A	path:aga03013: RNA transport	GO:0003723:RNA binding; GO:0006413:translational initiation; GO:0003743:translation initiation factor activity; GO:0006412:translation
AGAP003123	unspecified product	-0.0153654	-0.0249144	-0.0435552	-0.130798	0.554444	0.545485	0.529302	0.417357	A
AGAP008424	pre-rRNA-processing protein TSR3	-0.345431	0.21603	-0.103177	-0.120914	0.0428785	0.18913	0.405608	0.347961	A		GO:0006364:rRNA processing; GO:0042254:ribosome biogenesis; GO:0030490:maturation of SSU-rRNA
AGAP003134	FK506-binding protein 2	-0.251592	0.253762	-0.360744	-0.0943372	0.0989587	0.0969667	0.0285597	0.382663	A		GO:0003755:peptidyl-prolyl cis-trans isomerase activity; GO:0016853:isomerase activity; GO:0000413:protein peptidyl-prolyl isomerization
AGAP003148	LanC-like protein 3 homolog	-0.133551	0.118806	-0.391348	-0.308554	0.386689	0.410485	0.0824105	0.121617	A		GO:0003824:catalytic activity; GO:0005886:plasma membrane
AGAP010878	Aquaporin	-0.118842	-0.623043	-0.450686	-0.288088	0.38229	0.000714933	0.0240062	0.104207	A		GO:0016021:integral component of membrane; GO:0055085:transmembrane transport; GO:0016020:membrane; GO:0015267:channel activity; GO:0005737:cytoplasm
AGAP006740	dolichyl-phosphate mannosyltransferase polypeptide 2, regulatory subunit	-0.44696	0.212493	-0.357617	-0.212897	0.0113276	0.207826	0.0654013	0.197257	A	path:aga00510: N-Glycan biosynthesis; path:aga00563: Glycosylphosphatidylinositol (GPI)-anchor biosynthesis; path:aga01100: Metabolic pathways	GO:0016301:kinase activity; GO:0016310:phosphorylation; GO:0050262:ribosylnicotinamide kinase activity; GO:0034356:NAD biosynthesis via nicotinamide riboside salvage pathway
AGAP003165	Succinate-semialdehyde dehydrogenase I	-0.248621	-0.241517	-0.176747	0.0815002	0.143743	0.155542	0.29234	0.43654	A	path:aga00250: Alanine, aspartate and glutamate metabolism; path:aga00650: Butanoate metabolism; path:aga01100: Metabolic pathways	GO:0055114:oxidation-reduction process; GO:0016491:oxidoreductase activity; GO:0016620:oxidoreductase activity, acting on the aldehyde or oxo group of donors, NAD or NADP as acceptor; GO:0004777:succinate-semialdehyde dehydrogenase (NAD+) activity; GO:0009013:succinate-semialdehyde dehydrogenase [NAD(P)+] activity
AGAP007920	glucuronosyltransferase	-0.0249428	-0.621635	-0.21538	-0.0154905	0.533897	0.000220968	0.229211	0.547403	A	path:aga00040: Pentose and glucuronate interconversions; path:aga00053: Ascorbate and aldarate metabolism; path:aga00830: Retinol metabolism; path:aga00860: Porphyrin and chlorophyll metabolism; path:aga00980: Metabolism of xenobiotics by cytochrome P450; path:aga00982: Drug metabolism - cytochrome P450; path:aga00983: Drug metabolism - other enzymes; path:aga01100: Metabolic pathways	GO:0015020:glucuronosyltransferase activity; GO:0016758:transferase activity, transferring hexosyl groups; GO:0016021:integral component of membrane; GO:0016020:membrane; GO:0016740:transferase activity; GO:0016757:transferase activity, transferring glycosyl groups; GO:0043231:intracellular membrane-bounded organelle; GO:0008194:UDP-glycosyltransferase activity
AGAP005427	60S ribosomal protein L28	-0.124033	0.100554	-0.511001	-0.323685	0.262822	0.323623	0.000112031	0.00769884	A	path:aga03010: Ribosome	GO:0022625:cytosolic large ribosomal subunit; GO:0003735:structural constituent of ribosome; GO:0005840:ribosome; GO:0006412:translation
AGAP003184	5-aminolevulinate synthase	-0.175199	-0.0947766	-0.257764	-0.0823183	0.104351	0.307593	0.0322226	0.34131	A	path:aga00260: Glycine, serine and threonine metabolism; path:aga00860: Porphyrin and chlorophyll metabolism; path:aga01100: Metabolic pathways	GO:0033014:tetrapyrrole biosynthetic process; GO:0003870:5-aminolevulinate synthase activity; GO:0009058:biosynthetic process; GO:0030170:pyridoxal phosphate binding; GO:0003824:catalytic activity; GO:0005759:mitochondrial matrix; GO:0006778:porphyrin-containing compound metabolic process; GO:0006782:protoporphyrinogen IX biosynthetic process; GO:0016740:transferase activity; GO:0005739:mitochond…
AGAP008425	peptidyl-tRNA hydrolase ICT1	-0.461188	0.209848	-0.335676	-0.315976	0.00919851	0.215006	0.0822843	0.06861	A		GO:0003747:translation release factor activity; GO:0006415:translational termination; GO:0005762:mitochondrial large ribosomal subunit; GO:0070126:mitochondrial translational termination
AGAP009891	juvenile hormone esterase binding protein	-0.364071	0.208773	-0.475566	-0.11191	0.0272071	0.187727	0.00774175	0.364286	A		GO:0043022:ribosome binding; GO:0005743:mitochondrial inner membrane; GO:0007007:inner mitochondrial membrane organization; GO:0032979:protein insertion into mitochondrial inner membrane from matrix
AGAP003193	GPN-loop GTPase	-0.1557	0.200809	-0.235485	-0.193506	0.195589	0.108871	0.0787244	0.105475	A		GO:0005525:GTP binding; GO:0003924:GTPase activity; GO:0016787:hydrolase activity; GO:0000166:nucleotide binding
AGAP003199	mitochondrial import inner membrane translocase subunit (TIM22)	-0.125056	-0.149752	-0.167061	-0.0849306	0.307864	0.255863	0.247604	0.396211	A		GO:0042721:TIM22 mitochondrial import inner membrane insertion complex; GO:0045039:protein insertion into mitochondrial inner membrane; GO:0008320:protein transmembrane transporter activity; GO:0030943:mitochondrion targeting sequence binding; GO:0071806:protein transmembrane transport
AGAP003360	dynein light chain roadblock-type	-0.294622	0.208304	-0.181883	0.100993	0.0308728	0.123263	0.196829	0.341173	A		GO:0005868:cytoplasmic dynein complex; GO:0007018:microtubule-based movement; GO:0003774:motor activity; GO:0005874:microtubule; GO:0005813:centrosome; GO:0005737:cytoplasm; GO:0045505:dynein intermediate chain binding; GO:0005856:cytoskeleton; GO:0030286:dynein complex
AGAP003208	solute carrier family 25, member 44	-0.131454	-0.108293	-0.238046	-0.0604199	0.312082	0.364347	0.142757	0.457915	A		GO:0055085:transmembrane transport; GO:0022857:transmembrane transporter activity; GO:0016021:integral component of membrane; GO:0016020:membrane
AGAP003220	unspecified product	-0.00284705	-0.158783	-0.295257	-0.0820883	0.565848	0.302167	0.112076	0.431918	A
RM23_ANOGA	RM23_ANOGA	-0.376679	0.20622	-0.194414	-0.124997	0.0399583	0.229214	0.273271	0.361617	A	path:aga03010: Ribosome	GO:0005762:mitochondrial large ribosomal subunit; GO:0032543:mitochondrial translation; GO:0003735:structural constituent of ribosome; GO:0005840:ribosome; GO:0006412:translation; GO:0005739:mitochondrion
AGAP003243	unspecified product	-0.190654	-0.124999	-0.185945	-0.063732	0.182341	0.31801	0.227578	0.449505	A		GO:0005515:protein binding
AGAP010278	dihydrofolate reductase	-0.440415	0.205935	-0.0730765	-0.0104721	0.00902811	0.20389	0.461562	0.553888	A	path:aga00670: One carbon pool by folate; path:aga00790: Folate biosynthesis; path:aga01100: Metabolic pathways	GO:0004146:dihydrofolate reductase activity; GO:0006545:glycine biosynthetic process; GO:0050661:NADP binding; GO:0046654:tetrahydrofolate biosynthetic process; GO:0055114:oxidation-reduction process; GO:0005739:mitochondrion; GO:0046452:dihydrofolate metabolic process; GO:0046655:folic acid metabolic process
AGAP011747	unspecified product	-0.0190158	-0.617301	-0.325537	-0.107565	0.543929	0.000537818	0.0990319	0.394963	A
AGAP003265	peptidyl-prolyl isomerase D	-0.00410611	0.0230456	-0.392193	-0.122455	0.563646	0.53592	0.035622	0.351381	A		GO:0042026:protein refolding; GO:0003755:peptidyl-prolyl cis-trans isomerase activity; GO:0051082:unfolded protein binding; GO:0000413:protein peptidyl-prolyl isomerization; GO:0016018:cyclosporin A binding; GO:0005515:protein binding; GO:0042981:regulation of apoptotic process
AGAP008773	28S ribosomal protein S18C, mitochondrial	-0.364911	0.203931	-0.473744	-0.242738	0.00662148	0.129407	0.000832859	0.0610922	A	path:aga03010: Ribosome	GO:0003735:structural constituent of ribosome; GO:0005840:ribosome; GO:0006412:translation; GO:0005763:mitochondrial small ribosomal subunit; GO:0070181:small ribosomal subunit rRNA binding
AGAP003293	Poly(A) RNA polymerase, mitochondrial	0.0322702	-0.158919	-0.385785	-0.208478	0.521632	0.285274	0.0386701	0.190609	A
AGAP003303	unspecified product	-0.207709	0.0134206	0.120758	-0.207175	0.296632	0.55525	0.429802	0.285051	A		GO:0055085:transmembrane transport; GO:0022857:transmembrane transporter activity; GO:0016021:integral component of membrane; GO:0016020:membrane
AGAP003308	cuticular protein	-0.315067	-0.179088	-0.781889	-0.382261	0.422503	0.495078	0.151963	0.338844	A		GO:0008061:chitin binding; GO:0006030:chitin metabolic process; GO:0005576:extracellular region
AGAP005422	unspecified product	-0.373087	0.200569	-0.336712	-0.181993	0.01722	0.184891	0.0475931	0.205945	A		GO:0106035:protein maturation by [4Fe-4S] cluster transfer; GO:0016226:iron-sulfur cluster assembly; GO:0097361:CIA complex
AGAP003324	NAD(P)H-hydrate epimerase	-0.0206545	-0.0553	-0.18602	-0.0260271	0.546719	0.505388	0.335747	0.539384	A		GO:0000166:nucleotide binding; GO:0046872:metal ion binding; GO:0052856:NADHX epimerase activity; GO:0016853:isomerase activity; GO:0005739:mitochondrion; GO:0052857:NADPHX epimerase activity
AGAP003337	unspecified product	-0.0932788	-0.033997	-0.20834	0.00152618	0.381498	0.50917	0.172784	0.566781	A	path:aga00920: Sulfur metabolism; path:aga01100: Metabolic pathways	GO:0016788:hydrolase activity, acting on ester bonds; GO:0005739:mitochondrion; GO:0050313:sulfur dioxygenase activity; GO:0070813:hydrogen sulfide metabolic process; GO:0006749:glutathione metabolic process; GO:0055114:oxidation-reduction process
AGAP007206	unspecified product	-0.510733	0.199247	-0.418778	-0.180958	0.00278297	0.222065	0.0291979	0.249318	A		GO:0050684:regulation of mRNA processing; GO:0005739:mitochondrion; GO:0005515:protein binding; GO:0007275:multicellular organism development; GO:0007005:mitochondrion organization
AGAP000890	28S ribosomal protein S29, mitochondrial	-0.424866	0.198556	-0.34965	-0.132318	0.0110206	0.212142	0.0596466	0.330597	A		GO:0005761:mitochondrial ribosome; GO:0006915:apoptotic process; GO:0015935:small ribosomal subunit; GO:0005763:mitochondrial small ribosomal subunit; GO:0003735:structural constituent of ribosome
AGAP003354	antigen 5 related protein 3	-0.466758	-0.403019	-0.161412	-0.0946139	0.0739375	0.118521	0.412167	0.471007	A		GO:0005615:extracellular space; GO:0032504:multicellular organism reproduction
AGAP003357	RAG1-activating protein 1-like protein	-0.217143	0.0217938	-0.0495939	0.0900754	0.276776	0.545765	0.518977	0.457724	A		GO:0005886:plasma membrane; GO:0016021:integral component of membrane; GO:0008643:carbohydrate transport; GO:0051119:sugar transmembrane transporter activity; GO:0016020:membrane; GO:0034219:carbohydrate transmembrane transport
AGAP006612	60S ribosomal protein L29	-0.403135	0.155494	-0.379465	-0.245736	0.00064153	0.18185	0.00445821	0.0423862	D	path:aga03010: Ribosome	GO:0022625:cytosolic large ribosomal subunit; GO:0003735:structural constituent of ribosome; GO:0005840:ribosome; GO:0006412:translation; GO:0002181:cytoplasmic translation
AGAP005752	glucosyl/glucuronosyl transferases	-1.19047	0.19745	-0.0650297	-0.1597	1.44014e-07	0.325055	0.506489	0.373285	A	path:aga00040: Pentose and glucuronate interconversions; path:aga00053: Ascorbate and aldarate metabolism; path:aga00830: Retinol metabolism; path:aga00860: Porphyrin and chlorophyll metabolism; path:aga00980: Metabolism of xenobiotics by cytochrome P450; path:aga00982: Drug metabolism - cytochrome P450; path:aga00983: Drug metabolism - other enzymes; path:aga01100: Metabolic pathways	GO:0016758:transferase activity, transferring hexosyl groups; GO:0016740:transferase activity; GO:0043231:intracellular membrane-bounded organelle; GO:0008194:UDP-glycosyltransferase activity
AGAP006625	Coatomer subunit epsilon	-0.273405	0.197405	-0.00243393	0.0473045	0.0316175	0.117016	0.565423	0.466939	A		GO:0015031:protein transport; GO:0000139:Golgi membrane; GO:0030126:COPI vesicle coat; GO:0006890:retrograde vesicle-mediated transport, Golgi to endoplasmic reticulum; GO:0006888:endoplasmic reticulum to Golgi vesicle-mediated transport; GO:0006891:intra-Golgi vesicle-mediated transport; GO:0005198:structural molecule activity; GO:0005515:protein binding; GO:0016020:membrane; GO:0005794:Golgi ap…
AGAP007645	unspecified product	0.000239519	-0.597218	-0.0653526	-0.253796	0.569074	0.0111129	0.493967	0.199403	A
AGAP002598	unspecified product	-0.353716	0.197318	-0.118139	0.031388	0.0452603	0.231964	0.391132	0.52345	A
AGAP003413	alanyl-tRNA synthetase domain-containing protein 1	-0.227508	0.115521	-0.0549075	-0.0678403	0.19738	0.390228	0.497735	0.467085	A		GO:0004812:aminoacyl-tRNA ligase activity; GO:0043039:tRNA aminoacylation; GO:0006450:regulation of translational fidelity; GO:0000166:nucleotide binding; GO:0005524:ATP binding; GO:0002196:Ser-tRNA(Ala) hydrolase activity; GO:0106074:aminoacyl-tRNA metabolism involved in translational fidelity
AGAP000549	2-oxoisovalerate dehydrogenase E2 component (dihydrolipoyl transacylase)	-0.989651	0.195821	-0.39643	-0.0506026	9.65041e-09	0.248833	0.0537143	0.496819	A	path:aga00280: Valine, leucine and isoleucine degradation; path:aga00640: Propanoate metabolism; path:aga01100: Metabolic pathways	GO:0016746:transferase activity, transferring acyl groups; GO:0005737:cytoplasm; GO:0005739:mitochondrion; GO:0016407:acetyltransferase activity; GO:0031405:lipoic acid binding; GO:0016740:transferase activity
AGAP004885	CDGSH iron sulfur domain-containing protein 3, mitochondrial	-0.476756	0.195608	-0.0772297	0.0205676	0.00636892	0.23397	0.460877	0.540425	A		GO:0051537:2 iron, 2 sulfur cluster binding; GO:0043231:intracellular membrane-bounded organelle
AGAP003636	inositol oxygenase	-0.221332	-0.596502	-0.274381	0.185951	0.300621	0.0162929	0.268749	0.34541	A	path:aga00053: Ascorbate and aldarate metabolism; path:aga00562: Inositol phosphate metabolism; path:aga01100: Metabolic pathways	GO:0019310:inositol catabolic process; GO:0050113:inositol oxygenase activity; GO:0055114:oxidation-reduction process; GO:0005506:iron ion binding; GO:0005737:cytoplasm
AGAP002043	unspecified product	-0.793796	0.195376	-0.370725	-0.928089	0.0336631	0.425893	0.281693	0.00862677	A		GO:0016021:integral component of membrane; GO:0016020:membrane
SRPN14	SRPN14	-0.455406	-0.594806	-0.664348	-0.0536929	0.0743466	0.0225688	0.0169118	0.514434	A		GO:0004867:serine-type endopeptidase inhibitor activity; GO:0005615:extracellular space; GO:0010951:negative regulation of endopeptidase activity
AGAP003460	mRNA (guanine-N7-)-methyltransferase	-0.11164	0.110007	-0.231934	-0.155974	0.360721	0.364763	0.161475	0.260113	A	path:aga03015: mRNA surveillance pathway	GO:0004482:mRNA (guanine-N7-)-methyltransferase activity; GO:0005845:mRNA cap binding complex; GO:0006370:7-methylguanosine mRNA capping; GO:0003723:RNA binding; GO:0005634:nucleus; GO:0016740:transferase activity; GO:0008168:methyltransferase activity; GO:0032259:methylation; GO:0006397:mRNA processing; GO:0106005:RNA 5'-cap (guanine-N7)-methylation
AGAP003461	beta-1,4-N-acetylglucosaminyltransferase	-0.145257	0.0821315	-0.401218	-0.175189	0.247013	0.398121	0.00414082	0.154079	A	path:aga00510: N-Glycan biosynthesis; path:aga00513: Various types of N-glycan biosynthesis; path:aga01100: Metabolic pathways	GO:0006488:dolichol-linked oligosaccharide biosynthetic process; GO:0016021:integral component of membrane; GO:0043541:UDP-N-acetylglucosamine transferase complex; GO:0016020:membrane
AGAP003463	unspecified product	-0.221596	0.0606977	-0.271919	-0.216563	0.0606387	0.425401	0.0331539	0.058393	A		GO:0016021:integral component of membrane; GO:0016020:membrane
AGAP009614	unspecified product	-0.415177	0.19287	-0.239154	-0.193991	0.0158889	0.232615	0.176618	0.212142	A		GO:0016021:integral component of membrane; GO:0016020:membrane; GO:0005739:mitochondrion
AGAP005890	unspecified product	-0.638791	0.191739	-0.344091	-0.0714235	0.00566638	0.324854	0.163389	0.485258	A
AGAP002530	poly(ADP-ribose) glycohydrolase ARH3	-0.414755	0.189329	-0.444382	-0.333708	0.0430911	0.291769	0.0460866	0.0921555	A		GO:0005634:nucleus; GO:0005739:mitochondrion
AGAP001108	mitochondrial import inner membrane translocase subunit TIM50-C	-0.486066	0.187418	-0.222192	-0.083947	0.000782077	0.188991	0.16024	0.404682	A		GO:0005744:TIM23 mitochondrial import inner membrane translocase complex; GO:0004721:phosphoprotein phosphatase activity; GO:0030150:protein import into mitochondrial matrix; GO:0015031:protein transport; GO:0005743:mitochondrial inner membrane; GO:0016021:integral component of membrane; GO:0016020:membrane; GO:0005739:mitochondrion; GO:0006470:protein dephosphorylation
AGAP004960	26S proteasome alpha 3 subunit	-0.228694	0.184574	-0.273537	-0.0457387	0.0367688	0.091011	0.0227095	0.451323	A	path:aga03050: Proteasome	GO:0004175:endopeptidase activity; GO:0005839:proteasome core complex; GO:0051603:proteolysis involved in cellular protein catabolic process; GO:0004298:threonine-type endopeptidase activity; GO:0019773:proteasome core complex, alpha-subunit complex; GO:0043161:proteasome-mediated ubiquitin-dependent protein catabolic process; GO:0006511:ubiquitin-dependent protein catabolic process; GO:0005634:n…
AGAP003516	unspecified product	-0.26359	-0.13583	-0.121498	-0.0239172	0.116694	0.333721	0.375113	0.533533	A	path:aga00250: Alanine, aspartate and glutamate metabolism; path:aga01100: Metabolic pathways	GO:0006541:glutamine metabolic process; GO:0006807:nitrogen compound metabolic process; GO:0050152:omega-amidase activity; GO:0006107:oxaloacetate metabolic process; GO:0006528:asparagine metabolic process
AGAP003533	DnaJ homolog subfamily C member 19	-0.319161	-0.239567	-0.377266	-0.184593	0.133973	0.235097	0.113248	0.311384	A		GO:0030150:protein import into mitochondrial matrix; GO:0001671:ATPase activator activity; GO:0001405:PAM complex, Tim23 associated import motor; GO:0032781:positive regulation of ATPase activity
AGAP003539	Armadillo repeat-containing protein	-0.250749	0.239422	-0.608998	-0.213955	0.229921	0.246803	0.00923074	0.257	A
AGAP003556	60S ribosomal protein L3	-0.174062	0.0240909	-0.167629	0.0638693	0.250761	0.533666	0.296721	0.464141	A		GO:0003735:structural constituent of ribosome; GO:0005840:ribosome; GO:0006412:translation; GO:0003723:RNA binding; GO:0022625:cytosolic large ribosomal subunit; GO:0000027:ribosomal large subunit assembly
AGAP003565	unspecified product	-0.257401	0.264738	-0.0947384	-0.0394055	0.119951	0.112773	0.414738	0.504209	A		GO:0003676:nucleic acid binding; GO:0003677:DNA binding; GO:0008270:zinc ion binding; GO:0005634:nucleus
AGAP003567	hepatitis B virus X-interacting protein	-0.146492	0.271237	-0.220607	-0.168409	0.382064	0.207826	0.30009	0.342481	A	path:aga04150: mTOR signaling pathway	GO:0043154:negative regulation of cysteine-type endopeptidase activity involved in apoptotic process; GO:0019079:viral genome replication; GO:0005764:lysosome; GO:0071230:cellular response to amino acid stimulus; GO:0071986:Ragulator complex; GO:0043066:negative regulation of apoptotic process; GO:0005737:cytoplasm; GO:1904263:positive regulation of TORC1 signaling; GO:0005085:guanyl-nucleotide e…
AGAP010531	fibrinogen-related protein 7	-0.759782	0.179568	-0.360054	0.0136723	0.00259827	0.363648	0.186791	0.556125	A
AGAP011826	cytochrome c oxidase assembly protein subunit 17	-0.511805	0.177584	-0.24978	0.0663526	0.00110255	0.239574	0.137551	0.448375	A	path:aga00190: Oxidative phosphorylation; path:aga01100: Metabolic pathways	GO:0006825:copper ion transport; GO:0005758:mitochondrial intermembrane space; GO:0005507:copper ion binding; GO:0016531:copper chaperone activity; GO:0033617:mitochondrial respiratory chain complex IV assembly
AGAP007635	60S ribosomal protein L7	-0.222554	0.0722812	-0.406356	-0.347915	0.08556	0.411147	0.00442125	0.00662141	D	path:aga03010: Ribosome	GO:0022625:cytosolic large ribosomal subunit; GO:0003735:structural constituent of ribosome; GO:0000463:maturation of LSU-rRNA from tricistronic rRNA transcript (SSU-rRNA, 5.8S rRNA, LSU-rRNA); GO:0003723:RNA binding
AGAP000679	Aminoacylase	-0.680679	0.174942	-0.181236	0.226762	0.000306594	0.298422	0.317458	0.213304	A	path:aga00220: Arginine biosynthesis; path:aga01100: Metabolic pathways; path:aga01210: 2-Oxocarboxylic acid metabolism; path:aga01230: Biosynthesis of amino acids	GO:0004046:aminoacylase activity; GO:0006520:cellular amino acid metabolic process; GO:0016787:hydrolase activity; GO:0005737:cytoplasm
MB21L_ANOGA	MB21L_ANOGA	0.0947551	-0.580957	-0.285362	-0.140604	0.477868	0.0443716	0.275057	0.417357	A
AGAP003644	28S ribosomal protein S11, mitochondrial	-0.266773	0.180684	-0.196016	0.0176102	0.140469	0.274679	0.274833	0.545485	A	path:aga03010: Ribosome	GO:0000462:maturation of SSU-rRNA from tricistronic rRNA transcript (SSU-rRNA, 5.8S rRNA, LSU-rRNA); GO:0005763:mitochondrial small ribosomal subunit; GO:0003735:structural constituent of ribosome; GO:0005840:ribosome; GO:0006412:translation; GO:0048027:mRNA 5'-UTR binding; GO:0070181:small ribosomal subunit rRNA binding; GO:0000028:ribosomal small subunit assembly
AGAP001134	28S ribosomal protein S30, mitochondrial	-0.262519	0.173494	-0.180691	-0.103946	0.0243569	0.130845	0.149273	0.296904	A		GO:0003735:structural constituent of ribosome; GO:0005840:ribosome; GO:0006412:translation; GO:0005739:mitochondrion; GO:0005762:mitochondrial large ribosomal subunit
AGAP003650	translation initiation factor eIF-2B subunit alpha	-0.194825	0.0504289	-0.230467	-0.0605599	0.168683	0.477194	0.135126	0.449759	A	path:aga03013: RNA transport	GO:0006446:regulation of translational initiation; GO:0044237:cellular metabolic process; GO:0006413:translational initiation; GO:0005851:eukaryotic translation initiation factor 2B complex; GO:0003743:translation initiation factor activity; GO:0005085:guanyl-nucleotide exchange factor activity
AGAP003660	unspecified product	-0.248165	0.251395	-0.584605	-0.543389	0.343794	0.342062	0.0677755	0.0587741	A		GO:0016020:membrane; GO:0016021:integral component of membrane
AGAP013167	Sorting and assembly machinery component 50 homolog A	-0.260826	0.170506	-0.13107	0.0289649	0.0278879	0.143129	0.263905	0.505173	A		GO:0016021:integral component of membrane; GO:0001401:SAM complex; GO:0045040:protein insertion into mitochondrial outer membrane; GO:0034622:cellular protein-containing complex assembly; GO:0033108:mitochondrial respiratory chain complex assembly; GO:0019867:outer membrane; GO:0065003:protein-containing complex assembly
AGAP004404	28S ribosomal protein S24, mitochondrial	-0.374479	0.170452	-0.385814	-0.25007	0.0152896	0.237726	0.0188445	0.0882823	A		GO:0005739:mitochondrion
RS17_ANOGA	RS17_ANOGA	-0.385243	0.169985	-0.244782	-0.0241927	0.00124673	0.152288	0.072104	0.51961	A	path:aga03010: Ribosome	GO:0003735:structural constituent of ribosome; GO:0005840:ribosome; GO:0006412:translation
AGAP003719	Ferrochelatase	-0.113286	-0.0217797	-0.233878	-0.0585555	0.282149	0.523744	0.0742011	0.42909	A	path:aga00860: Porphyrin and chlorophyll metabolism; path:aga01100: Metabolic pathways	GO:0004325:ferrochelatase activity; GO:0006783:heme biosynthetic process; GO:0005739:mitochondrion; GO:0016829:lyase activity; GO:0006779:porphyrin-containing compound biosynthetic process
AGAP002286	unspecified product	-0.402756	0.168557	-0.288912	-0.276554	0.0191288	0.276078	0.113093	0.0928857	A		GO:0016021:integral component of membrane; GO:0016279:protein-lysine N-methyltransferase activity; GO:0016020:membrane; GO:0018022:peptidyl-lysine methylation
AGAP005131	40S ribosomal protein S24	-0.322586	0.168248	-0.350679	-0.0881336	0.0111795	0.172565	0.0136585	0.366108	A	path:aga03010: Ribosome	GO:0003735:structural constituent of ribosome; GO:0005840:ribosome; GO:0006412:translation
AGAP003729	unspecified product	-0.179741	-0.193906	-0.0403074	-0.171791	0.207019	0.183827	0.505502	0.212347	A		GO:0016021:integral component of membrane; GO:0016020:membrane
AGAP007309	succinate dehydrogenase (ubiquinone) iron-sulfur subunit	-0.210514	-0.562846	-0.265744	-0.121727	0.236975	0.00304724	0.194598	0.385371	A	path:aga00020: Citrate cycle (TCA cycle); path:aga00190: Oxidative phosphorylation; path:aga01100: Metabolic pathways; path:aga01200: Carbon metabolism	GO:0031966:mitochondrial membrane; GO:0051536:iron-sulfur cluster binding; GO:0022904:respiratory electron transport chain; GO:0051539:4 iron, 4 sulfur cluster binding; GO:0055114:oxidation-reduction process; GO:0009055:electron transfer activity; GO:0051537:2 iron, 2 sulfur cluster binding; GO:0006099:tricarboxylic acid cycle; GO:0005743:mitochondrial inner membrane; GO:0016491:oxidoreductase ac…
AGAP003766	unspecified product	-0.187167	0.0816403	-0.142561	-0.0997648	0.173579	0.406263	0.292927	0.357939	A
AGAP003767	unspecified product	-0.219188	-0.307505	-0.147498	0.0332226	0.23362	0.117535	0.37357	0.527242	A
AGAP008730	6-pyruvoyltetrahydropterin/6-carboxytetrahydropterin synthase	0.0881577	0.179472	-0.539592	-0.303096	0.392273	0.187776	0.000442086	0.0307966	J	path:aga00790: Folate biosynthesis; path:aga01100: Metabolic pathways	GO:0003874:6-pyruvoyltetrahydropterin synthase activity; GO:0006729:tetrahydrobiopterin biosynthetic process; GO:0005739:mitochondrion
AGAP003775	unspecified product	-0.488039	-0.487741	-0.552083	-0.268177	0.0536024	0.0543742	0.0497748	0.245254	A
AGAP003776	unspecified product	-0.105972	-0.367239	-0.253389	-0.301453	0.440207	0.107702	0.266478	0.169189	A
AGAP003777	unspecified product	-0.039548	-0.206068	-0.370914	-0.233585	0.525961	0.297175	0.132549	0.253851	A
AGAP011800	Transaldolase	-0.420598	0.163085	-0.518165	-0.168952	0.000663704	0.180966	0.000146977	0.16662	A	path:aga00030: Pentose phosphate pathway; path:aga01100: Metabolic pathways; path:aga01200: Carbon metabolism; path:aga01230: Biosynthesis of amino acids	GO:0004801:sedoheptulose-7-phosphate:D-glyceraldehyde-3-phosphate glyceronetransferase activity; GO:0009052:pentose-phosphate shunt, non-oxidative branch; GO:0005975:carbohydrate metabolic process; GO:0003824:catalytic activity; GO:0006098:pentose-phosphate shunt; GO:0005737:cytoplasm; GO:0016740:transferase activity
AGAP003788	glucose dehydrogenase (acceptor)	-0.122262	0.620849	-0.75675	-0.0273136	0.531706	0.33114	0.285051	0.559752	A		GO:0016614:oxidoreductase activity, acting on CH-OH group of donors; GO:0050660:flavin adenine dinucleotide binding; GO:0055114:oxidation-reduction process
AGAP003816	60S ribosomal protein L30	-0.298653	0.0871541	-0.338468	-0.102976	0.0517722	0.406975	0.0484631	0.372551	A	path:aga03010: Ribosome	GO:0022625:cytosolic large ribosomal subunit; GO:0003723:RNA binding; GO:0003735:structural constituent of ribosome; GO:0006412:translation
AGAP003819	NADH dehydrogenase (ubiquinone) 1 alpha subcomplex assembly factor 3	-0.142219	-0.147235	-0.43539	-0.112508	0.329001	0.322597	0.0243185	0.378697	A		GO:0032981:mitochondrial respiratory chain complex I assembly; GO:0005743:mitochondrial inner membrane
AGAP003832	unspecified product	-0.862315	0.674964	0.415373	-0.513277	0.108777	0.198045	0.329355	0.248976	A	path:aga00250: Alanine, aspartate and glutamate metabolism; path:aga01100: Metabolic pathways; path:aga01230: Biosynthesis of amino acids	GO:0004066:asparagine synthase (glutamine-hydrolyzing) activity; GO:0006529:asparagine biosynthetic process; GO:0005829:cytosol
AGAP003833	asparagine synthase (glutamine-hydrolysing)	-0.331123	0.569651	-0.115904	-0.600467	0.345362	0.175079	0.497786	0.118805	A	path:aga00250: Alanine, aspartate and glutamate metabolism; path:aga01100: Metabolic pathways; path:aga01230: Biosynthesis of amino acids	GO:0004066:asparagine synthase (glutamine-hydrolyzing) activity; GO:0006529:asparagine biosynthetic process; GO:0005829:cytosol; GO:0005524:ATP binding; GO:0000166:nucleotide binding
AGAP007780	NADH dehydrogenase (ubiquinone) 1 beta subcomplex 10	-0.508762	0.162704	-0.544758	-0.278233	0.00091078	0.255661	0.00139383	0.073593	A	path:aga00190: Oxidative phosphorylation; path:aga01100: Metabolic pathways	GO:0005747:mitochondrial respiratory chain complex I
AGAP009867	AFG1-family ATPase	-0.171749	-0.558575	-0.244248	-0.108833	0.294046	0.00273174	0.2145	0.4022	A		GO:0005524:ATP binding; GO:0005737:cytoplasm; GO:0016887:ATPase activity; GO:0005739:mitochondrion
AGAP003843	cytochrome c heme-lyase	-0.277886	-0.0951352	-0.158583	-0.107451	0.0753213	0.394615	0.293877	0.365917	A	path:aga00860: Porphyrin and chlorophyll metabolism	GO:0004408:holocytochrome-c synthase activity; GO:0005743:mitochondrial inner membrane; GO:0046872:metal ion binding; GO:0005739:mitochondrion; GO:0018063:cytochrome c-heme linkage; GO:0016020:membrane; GO:0016829:lyase activity
AGAP006916	39S ribosomal protein L54, mitochondrial	-0.402789	0.159976	-0.279056	-0.285413	0.0238082	0.301529	0.136367	0.0946132	A		GO:0005762:mitochondrial large ribosomal subunit; GO:0003735:structural constituent of ribosome
AGAP007740	60S ribosomal protein LP1	-0.369275	0.159624	-0.445439	-0.159475	0.002168	0.176506	0.000866151	0.176433	A	path:aga03010: Ribosome	GO:0030295:protein kinase activator activity; GO:0006414:translational elongation; GO:0022625:cytosolic large ribosomal subunit; GO:0003735:structural constituent of ribosome; GO:0005840:ribosome; GO:0006412:translation; GO:0043021:ribonucleoprotein complex binding; GO:0002181:cytoplasmic translation; GO:0032147:activation of protein kinase activity
AGAP008955	ubiquinol-cytochrome c reductase iron-sulfur subunit	-0.104018	-0.554093	-0.41706	-0.246723	0.415484	0.00337774	0.0518882	0.180655	A	path:aga00190: Oxidative phosphorylation; path:aga01100: Metabolic pathways	GO:0008121:ubiquinol-cytochrome-c reductase activity; GO:0055114:oxidation-reduction process; GO:0051537:2 iron, 2 sulfur cluster binding; GO:0016020:membrane; GO:0016491:oxidoreductase activity; GO:0006122:mitochondrial electron transport, ubiquinol to cytochrome c; GO:0005750:mitochondrial respiratory chain complex III; GO:0005739:mitochondrion; GO:0016679:oxidoreductase activity, acting on dip…
AGAP003858	autophagy related gene	-0.161369	-0.0553582	-0.276194	-0.105368	0.215006	0.461305	0.0567797	0.325687	A	path:aga04136: Autophagy - other; path:aga04137: Mitophagy - animal; path:aga04140: Autophagy - animal; path:aga04215: Apoptosis - multiple species	GO:0032465:regulation of cytokinesis; GO:0000407:phagophore assembly site; GO:0006914:autophagy; GO:0000045:autophagosome assembly; GO:0006897:endocytosis; GO:0034271:phosphatidylinositol 3-kinase complex, class III, type I; GO:0034272:phosphatidylinositol 3-kinase complex, class III, type II; GO:0006995:cellular response to nitrogen starvation; GO:0032258:cytoplasm to vacuole transport by the Cv…
AGAP003860	proline dehydrogenase	-0.30161	0.0614427	-0.409756	-0.217053	0.101146	0.480429	0.0438657	0.206889	A	path:aga00330: Arginine and proline metabolism; path:aga01100: Metabolic pathways	GO:0010133:proline catabolic process to glutamate; GO:0006562:proline catabolic process; GO:0004657:proline dehydrogenase activity; GO:0071949:FAD binding; GO:0005739:mitochondrion; GO:0016491:oxidoreductase activity; GO:0055114:oxidation-reduction process; GO:0006560:proline metabolic process
AGAP003278	7SK snRNA methylphosphate capping enzyme	-0.566212	0.838379	-0.783861	-0.715579	0.0129455	0.000140723	0.00151338	0.00118967	J		GO:0008171:O-methyltransferase activity; GO:0017069:snRNA binding; GO:0008173:RNA methyltransferase activity; GO:0008168:methyltransferase activity; GO:0040031:snRNA modification; GO:0001510:RNA methylation
AGAP003464	glycerol kinase	-0.263083	0.158604	-0.34209	-0.0769386	0.042058	0.199334	0.0146696	0.392588	A	path:aga00561: Glycerolipid metabolism; path:aga01100: Metabolic pathways	GO:0016773:phosphotransferase activity, alcohol group as acceptor; GO:0005975:carbohydrate metabolic process; GO:0005737:cytoplasm; GO:0005739:mitochondrion; GO:0004370:glycerol kinase activity; GO:0016310:phosphorylation; GO:0006071:glycerol metabolic process; GO:0006641:triglyceride metabolic process; GO:0046167:glycerol-3-phosphate biosynthetic process
AGAP006054	unspecified product	-1.04322	0.158353	-0.628422	0.0678288	0.0195389	0.477305	0.17097	0.528865	A
AGAP003866	alkylated DNA repair protein alkB homolog 6	-0.285617	0.060517	-0.186617	-0.236206	0.243454	0.512257	0.376484	0.289384	A		GO:0055114:oxidation-reduction process; GO:0016491:oxidoreductase activity
AGAP010375	40S ribosomal protein S18	-0.358421	0.157994	-0.260988	-0.0757833	0.0124776	0.235902	0.102469	0.420442	A	path:aga03010: Ribosome
AGAP003882	transcription initiation factor TFIID subunit 1	0.170853	-0.0396568	-0.202475	-0.224682	0.275651	0.511748	0.232011	0.159586	A	path:aga03022: Basal transcription factors	GO:0005515:protein binding; GO:0017025:TBP-class protein binding; GO:0004402:histone acetyltransferase activity; GO:0005669:transcription factor TFIID complex; GO:0045944:positive regulation of transcription by RNA polymerase II; GO:0043565:sequence-specific DNA binding; GO:0016573:histone acetylation
AGAP009967	Protein of unknown function DUF938	-0.346927	0.155267	-0.370034	0.0218441	0.0407395	0.297977	0.0331318	0.534189	A
AGAP003909	Histone H4	-0.761562	0.933743	-0.884393	-0.535382	0.221995	0.149839	0.20457	0.325205	A		GO:0006334:nucleosome assembly; GO:0000786:nucleosome; GO:0006352:DNA-templated transcription, initiation; GO:0046982:protein heterodimerization activity; GO:0003677:DNA binding; GO:0005634:nucleus; GO:0005694:chromosome
AGAP011515	Cytoplasmic actin	-0.180478	-0.548386	-1.12888	-0.42666	0.341306	0.0204379	5.99169e-06	0.0685344	A		GO:0005856:cytoskeleton; GO:0005737:cytoplasm; GO:0005524:ATP binding; GO:0000166:nucleotide binding; GO:0015629:actin cytoskeleton; GO:0000281:mitotic cytokinesis
AGAP007507	39S ribosomal protein L48, mitochondrial	-0.471876	0.153624	-0.425219	-0.187222	0.00235744	0.27814	0.0122746	0.19642	A		GO:0005761:mitochondrial ribosome
AGAP004818	28S ribosomal protein S16, mitochondrial	-0.644516	0.153611	-0.205374	-0.278493	0.000337927	0.323465	0.259242	0.117638	A	path:aga03010: Ribosome	GO:0005763:mitochondrial small ribosomal subunit; GO:0003735:structural constituent of ribosome; GO:0005840:ribosome; GO:0006412:translation; GO:0015935:small ribosomal subunit
AGAP009548	AAA family ATPase	0.028415	0.0824259	-0.562094	-0.741542	0.529799	0.440548	0.0046869	1.82403e-05	J	path:aga03008: Ribosome biogenesis in eukaryotes	GO:0005524:ATP binding; GO:0000166:nucleotide binding; GO:0005737:cytoplasm; GO:0016887:ATPase activity
AGAP003930	unspecified product	-0.0206192	-0.358064	-0.200132	-0.23587	0.545333	0.0909692	0.295044	0.207075	A		GO:0016567:protein ubiquitination; GO:0031146:SCF-dependent proteasomal ubiquitin-dependent protein catabolic process; GO:0019005:SCF ubiquitin ligase complex
AGAP002387	acid phosphatase	0.00522802	0.27172	-1.39877	-0.894546	0.56526	0.288765	7.32545e-06	0.00183856	J	path:aga00740: Riboflavin metabolism; path:aga01100: Metabolic pathways; path:aga04142: Lysosome	GO:0003993:acid phosphatase activity; GO:0016021:integral component of membrane; GO:0016020:membrane; GO:0016311:dephosphorylation
AGAP003938	unspecified product	-0.337846	-0.242587	-0.18624	-0.374398	0.224502	0.326734	0.406444	0.182573	A		GO:0005515:protein binding
AGAP003941	LYR motif-containing protein 5	-0.0652005	-0.168318	-0.0528833	-0.18478	0.472345	0.293329	0.499164	0.253472	A
AGAP004097	3-hydroxyisobutyryl-CoA hydrolase, mitochondrial	-0.715244	0.152831	-0.435999	-0.100365	0.000209049	0.341519	0.0480586	0.425835	A	path:aga00280: Valine, leucine and isoleucine degradation; path:aga00410: beta-Alanine metabolism; path:aga00640: Propanoate metabolism; path:aga01100: Metabolic pathways; path:aga01200: Carbon metabolism	GO:0003860:3-hydroxyisobutyryl-CoA hydrolase activity; GO:0006635:fatty acid beta-oxidation; GO:0005739:mitochondrion; GO:0006574:valine catabolic process; GO:0016787:hydrolase activity; GO:0009083:branched-chain amino acid catabolic process
AGAP003968	UMP-CMP kinase	-0.00892042	-0.0146817	-0.0567697	0.000765029	0.551363	0.539625	0.450622	0.567895	A	path:aga00240: Pyrimidine metabolism; path:aga00983: Drug metabolism - other enzymes; path:aga01100: Metabolic pathways	GO:0019205:nucleobase-containing compound kinase activity; GO:0006139:nucleobase-containing compound metabolic process; GO:0004127:cytidylate kinase activity; GO:0006221:pyrimidine nucleotide biosynthetic process; GO:0006207:'de novo' pyrimidine nucleobase biosynthetic process; GO:0009041:uridylate kinase activity; GO:0005634:nucleus; GO:0005737:cytoplasm; GO:0005524:ATP binding; GO:0016740:trans…
AGAP003969	unspecified product	-0.252575	0.143506	-0.384805	-0.242808	0.0622352	0.248833	0.00846138	0.065365	A
AGAP003974	tRNA (cytidine32/guanosine34-2'-O)-methyltransferase	-0.223542	0.222728	-0.399322	-0.233706	0.0936521	0.0957084	0.00468292	0.0675374	A		GO:0008175:tRNA methyltransferase activity; GO:0008033:tRNA processing; GO:0030488:tRNA methylation; GO:0008168:methyltransferase activity; GO:0005737:cytoplasm; GO:0001510:RNA methylation; GO:0002128:tRNA nucleoside ribose methylation; GO:0002181:cytoplasmic translation; GO:0032259:methylation; GO:0016740:transferase activity; GO:0008173:RNA methyltransferase activity
AGAP003770	39S ribosomal protein L51, mitochondrial	-0.348669	0.148774	-0.124676	-0.0196183	0.00371892	0.201911	0.286974	0.528295	A		GO:0005762:mitochondrial large ribosomal subunit; GO:0003735:structural constituent of ribosome; GO:0006412:translation
AGAP003984	3-dehydrosphinganine reductase	0.0713059	0.0410482	-0.312998	-0.165755	0.452777	0.50679	0.0859241	0.261889	A	path:aga00600: Sphingolipid metabolism; path:aga01100: Metabolic pathways	GO:0030148:sphingolipid biosynthetic process; GO:0005783:endoplasmic reticulum; GO:0005789:endoplasmic reticulum membrane; GO:0016491:oxidoreductase activity; GO:0016021:integral component of membrane; GO:0047560:3-dehydrosphinganine reductase activity; GO:0006666:3-keto-sphinganine metabolic process; GO:0016020:membrane; GO:0055114:oxidation-reduction process
AGAP005095	actin beta/gamma 1	0.0585927	-0.158142	-0.415555	-0.270019	0.419698	0.143879	0.000555468	0.01426	A		GO:0005856:cytoskeleton; GO:0005737:cytoplasm; GO:0005524:ATP binding; GO:0000166:nucleotide binding; GO:0015629:actin cytoskeleton; GO:0000281:mitotic cytokinesis
AGAP003993	unspecified product	-0.109724	-0.17511	-0.498915	-0.319334	0.421552	0.323666	0.0222789	0.0994605	A		GO:0004553:hydrolase activity, hydrolyzing O-glycosyl compounds; GO:0005975:carbohydrate metabolic process; GO:0016787:hydrolase activity; GO:0016798:hydrolase activity, acting on glycosyl bonds; GO:0008152:metabolic process
SCRB10	SCRB10	-0.434525	-0.542595	-0.0581146	-0.214896	0.100011	0.0463142	0.518505	0.318481	A		GO:0016020:membrane; GO:0016021:integral component of membrane
AGAP005753	glucosyl/glucuronosyl transferases	-0.623111	0.147324	0.0122018	-0.258767	0.00235204	0.365154	0.555639	0.172411	A	path:aga00040: Pentose and glucuronate interconversions; path:aga00053: Ascorbate and aldarate metabolism; path:aga00830: Retinol metabolism; path:aga00860: Porphyrin and chlorophyll metabolism; path:aga00980: Metabolism of xenobiotics by cytochrome P450; path:aga00982: Drug metabolism - cytochrome P450; path:aga00983: Drug metabolism - other enzymes; path:aga01100: Metabolic pathways	GO:0016758:transferase activity, transferring hexosyl groups; GO:0043231:intracellular membrane-bounded organelle; GO:0016021:integral component of membrane; GO:0008194:UDP-glycosyltransferase activity; GO:0016020:membrane; GO:0016740:transferase activity
AGAP004022	unspecified product	-0.339764	0.37776	-0.20646	-0.448477	0.0794055	0.0524433	0.246349	0.010776	A		GO:0016706:2-oxoglutarate-dependent dioxygenase activity; GO:0055114:oxidation-reduction process
AGAP004079	low molecular weight phosphotyrosine protein phosphatase	-0.394914	0.224547	-0.400361	0.0711047	0.0834921	0.273902	0.101181	0.482154	A	path:aga00730: Thiamine metabolism; path:aga00740: Riboflavin metabolism; path:aga01100: Metabolic pathways	GO:0004726:non-membrane spanning protein tyrosine phosphatase activity; GO:0003993:acid phosphatase activity; GO:0004725:protein tyrosine phosphatase activity; GO:0005737:cytoplasm; GO:0006470:protein dephosphorylation; GO:0035335:peptidyl-tyrosine dephosphorylation
AGAP004085	transcriptional adapter 1	-0.0290877	0.100805	-0.301079	-0.217906	0.527328	0.402481	0.100732	0.172411	A		GO:0070461:SAGA-type complex; GO:0000124:SAGA complex; GO:0003713:transcription coactivator activity; GO:0006357:regulation of transcription by RNA polymerase II; GO:0043966:histone H3 acetylation; GO:1903508:positive regulation of nucleic acid-templated transcription; GO:0004402:histone acetyltransferase activity
AGAP004091	28S ribosomal protein S5, mitochondrial	-0.225022	-0.0319823	-0.21618	-0.184705	0.118367	0.513649	0.167395	0.183704	A	path:aga03010: Ribosome	GO:0005763:mitochondrial small ribosomal subunit; GO:0003723:RNA binding; GO:0003735:structural constituent of ribosome; GO:0005840:ribosome; GO:0006412:translation; GO:1990904:ribonucleoprotein complex
AGAP004094	Sterol carrier protein-2	-0.140313	-0.336382	-0.5302	-0.120472	0.416719	0.180909	0.0678155	0.439381	A		GO:0005829:cytosol
AGAP004095	unspecified product	-0.304282	-0.356915	-0.0633863	-0.407143	0.227753	0.176998	0.514234	0.116393	A		GO:0016021:integral component of membrane; GO:0006844:acyl carnitine transport; GO:0015227:acyl carnitine transmembrane transporter activity; GO:0016020:membrane; GO:0006865:amino acid transport; GO:1902616:acyl carnitine transmembrane transport
AGAP011516	actin beta/gamma 1	-0.0155065	-0.295321	-0.849136	-0.264406	0.541204	0.028313	8.23886e-10	0.0474357	A		GO:0005856:cytoskeleton; GO:0005737:cytoplasm; GO:0005524:ATP binding; GO:0000166:nucleotide binding
AGAP004101	DNA methyltransferase 2	-0.263407	0.197008	-0.459802	-0.335755	0.263942	0.346713	0.0999582	0.167684	A		GO:0008168:methyltransferase activity; GO:0016740:transferase activity; GO:0032259:methylation
AGAP004102	unspecified product	-0.114706	0.156416	-0.34	-0.147857	0.334408	0.243648	0.0320698	0.252533	A		GO:0005515:protein binding
AGAP002728	Isocitrate dehydrogenase [NAD] subunit, mitochondrial	-0.0384943	-0.539049	-0.220228	-0.132505	0.515429	0.00268153	0.230947	0.346762	A	path:aga00020: Citrate cycle (TCA cycle); path:aga01100: Metabolic pathways; path:aga01200: Carbon metabolism; path:aga01210: 2-Oxocarboxylic acid metabolism; path:aga01230: Biosynthesis of amino acids	GO:0016616:oxidoreductase activity, acting on the CH-OH group of donors, NAD or NADP as acceptor; GO:0004449:isocitrate dehydrogenase (NAD+) activity; GO:0006102:isocitrate metabolic process; GO:0051287:NAD binding; GO:0055114:oxidation-reduction process; GO:0006099:tricarboxylic acid cycle; GO:0000287:magnesium ion binding; GO:0005739:mitochondrion
AGAP004110	unspecified product	-0.219364	0.169439	-0.249535	-0.10121	0.0853147	0.171633	0.0697401	0.322812	A
AGAP004135	Yellow-e	-0.976427	-0.826839	-0.557701	-0.989904	0.128795	0.239767	0.328904	0.120567	A		GO:0016853:isomerase activity; GO:0042438:melanin biosynthetic process; GO:0005576:extracellular region; GO:0048067:cuticle pigmentation
AGAP004158	unspecified product	-0.145087	0.0650917	-0.463523	-0.132967	0.284971	0.453739	0.00385495	0.292182	A		GO:0016787:hydrolase activity; GO:0046872:metal ion binding; GO:0006753:nucleoside phosphate metabolic process; GO:0008768:UDP-sugar diphosphatase activity; GO:0019693:ribose phosphate metabolic process; GO:0016818:hydrolase activity, acting on acid anhydrides, in phosphorus-containing anhydrides
AGAP006410	unspecified product	-0.118589	-0.530253	-0.511783	-0.0650926	0.421151	0.0209292	0.0353184	0.489676	A
AGAP009988	39S ribosomal protein L10, mitochondrial	-0.336305	0.142235	-0.302246	-0.109399	0.00742227	0.231429	0.0262867	0.298145	A	path:aga03010: Ribosome	GO:0042254:ribosome biogenesis; GO:0003735:structural constituent of ribosome; GO:0005762:mitochondrial large ribosomal subunit; GO:0015934:large ribosomal subunit; GO:0006412:translation
AGAP004177	23S rRNA (uridine2552-2'-O)-methyltransferase	-0.202664	0.26353	-0.215314	-0.146452	0.215767	0.124282	0.203256	0.293189	A		GO:0008168:methyltransferase activity; GO:0005739:mitochondrion; GO:0001510:RNA methylation; GO:0008650:rRNA (uridine-2'-O-)-methyltransferase activity; GO:0032259:methylation; GO:0008173:RNA methyltransferase activity; GO:0031167:rRNA methylation
AGAP004202	unspecified product	-0.123849	-0.197778	-0.361783	-0.387125	0.385743	0.271574	0.0695804	0.0309042	A	path:aga04120: Ubiquitin mediated proteolysis	GO:0016567:protein ubiquitination; GO:0046872:metal ion binding; GO:0005515:protein binding; GO:0061630:ubiquitin protein ligase activity; GO:0036353:histone H2A-K119 monoubiquitination; GO:0005777:peroxisome; GO:0051865:protein autoubiquitination; GO:0031625:ubiquitin protein ligase binding; GO:0051092:positive regulation of NF-kappaB transcription factor activity; GO:0005164:tumor necrosis fact…
AGAP007714	unspecified product	-0.389387	0.140443	-0.439898	-0.14734	0.00689286	0.278779	0.00512487	0.254543	A		GO:0034551:mitochondrial respiratory chain complex III assembly; GO:0005739:mitochondrion; GO:0070131:positive regulation of mitochondrial translation
EIF3M_ANOGA	EIF3M_ANOGA	-0.273595	0.139942	-0.0737037	0.0158559	0.018673	0.205968	0.406448	0.53568	A		GO:0003743:translation initiation factor activity; GO:0005852:eukaryotic translation initiation factor 3 complex; GO:0005737:cytoplasm; GO:0002183:cytoplasmic translational initiation; GO:0071541:eukaryotic translation initiation factor 3 complex, eIF3m; GO:0016282:eukaryotic 43S preinitiation complex; GO:0033290:eukaryotic 48S preinitiation complex; GO:0001732:formation of cytoplasmic translatio…
AGAP002217	pyruvate dehydrogenase phosphatase regulatory subunit	-0.264248	-0.52642	-0.442883	-0.332963	0.215023	0.0217753	0.0723881	0.125207	A		GO:0055114:oxidation-reduction process; GO:0016491:oxidoreductase activity; GO:0005759:mitochondrial matrix; GO:0005737:cytoplasm; GO:0005739:mitochondrion; GO:0005515:protein binding
AGAP007000	unspecified product	-0.318694	0.139441	-0.230776	-0.103347	0.0160657	0.252533	0.104504	0.327962	A		GO:0016021:integral component of membrane; GO:0016020:membrane
AGAP004241	unspecified product	-0.313528	0.0539519	-0.198856	-0.142645	0.0514592	0.480686	0.213292	0.285497	A
AGAP004264	unspecified product	-0.278737	0.270416	-0.162537	-0.0523651	0.0621746	0.0706665	0.267941	0.472371	A		GO:0016567:protein ubiquitination; GO:0031464:Cul4A-RING E3 ubiquitin ligase complex
AGAP004266	chaperone BCS1	-0.217777	0.157522	-0.338375	-0.339128	0.182835	0.290956	0.0661117	0.0399208	A		GO:0034551:mitochondrial respiratory chain complex III assembly; GO:0016021:integral component of membrane; GO:0005524:ATP binding; GO:0005739:mitochondrion; GO:0016020:membrane; GO:0000166:nucleotide binding
SAHH_ANOGA	SAHH_ANOGA	-0.724775	0.138523	-0.202792	0.0661019	0.000615065	0.383937	0.318549	0.488075	A	path:aga00270: Cysteine and methionine metabolism; path:aga01100: Metabolic pathways	GO:0004013:adenosylhomocysteinase activity; GO:0019510:S-adenosylhomocysteine catabolic process; GO:0051287:NAD binding; GO:0005829:cytosol; GO:0006730:one-carbon metabolic process; GO:0033353:S-adenosylmethionine cycle; GO:0016787:hydrolase activity
AGAP005955	E3 ubiquitin-protein ligase MUL1	-0.342691	0.137838	-0.223527	-0.153736	0.00154777	0.196304	0.0532732	0.130559	A		GO:0006996:organelle organization; GO:0004842:ubiquitin-protein transferase activity; GO:0016567:protein ubiquitination; GO:0016021:integral component of membrane; GO:0016020:membrane
AGAP004292	Leucine-zipper-like transcriptional regulator 1	-0.0775864	0.089939	-0.0477384	-0.127315	0.389057	0.356251	0.4722	0.246572	A		GO:0005794:Golgi apparatus; GO:0005515:protein binding
AGAP004299	helix-loop-helix protein hen	-0.0811846	-0.384391	-0.0305411	-0.666247	0.53461	0.3859	0.555849	0.186349	A		GO:0000977:RNA polymerase II regulatory region sequence-specific DNA binding; GO:0046983:protein dimerization activity; GO:0006357:regulation of transcription by RNA polymerase II; GO:0005634:nucleus; GO:0000981:DNA-binding transcription factor activity, RNA polymerase II-specific
AGAP004300	unspecified product	-0.216908	-0.0385078	-0.00519628	-0.0724698	0.18682	0.512436	0.562766	0.449211	A
AGAP004301	phosphatidylinositol glycan, class K	-0.154033	0.128922	-0.165612	-0.0502202	0.16237	0.226359	0.161978	0.441011	A	path:aga00563: Glycosylphosphatidylinositol (GPI)-anchor biosynthesis; path:aga01100: Metabolic pathways	GO:0003923:GPI-anchor transamidase activity; GO:0016255:attachment of GPI anchor to protein; GO:0042765:GPI-anchor transamidase complex; GO:0008234:cysteine-type peptidase activity; GO:0008233:peptidase activity; GO:0006508:proteolysis; GO:0034394:protein localization to cell surface; GO:0016787:hydrolase activity; GO:0006506:GPI anchor biosynthetic process
AGAP006953	28S ribosomal protein S34, mitochondrial	-0.42655	0.136745	-0.436452	-0.274396	0.0149671	0.338442	0.0240095	0.109276	A		GO:0032543:mitochondrial translation; GO:0005763:mitochondrial small ribosomal subunit; GO:0003735:structural constituent of ribosome; GO:0005739:mitochondrion
AGAP004488	actin-related protein 5	-0.16602	0.440009	-0.434025	-0.623451	0.211052	0.00124743	0.00330163	1.31493e-06	N		GO:0043044:ATP-dependent chromatin remodeling; GO:0006302:double-strand break repair; GO:0031011:Ino80 complex; GO:0006355:regulation of transcription, DNA-templated; GO:0005737:cytoplasm; GO:0032508:DNA duplex unwinding
AGAP003325	NADH dehydrogenase (ubiquinone) 1 alpha subcomplex 4	-0.219004	-0.512071	-0.37179	-0.234004	0.211358	0.00522814	0.0724056	0.187155	A	path:aga00190: Oxidative phosphorylation; path:aga01100: Metabolic pathways	GO:0005751:mitochondrial respiratory chain complex IV; GO:0022900:electron transport chain; GO:0016021:integral component of membrane; GO:1902600:proton transmembrane transport; GO:0016020:membrane; GO:0004129:cytochrome-c oxidase activity
AGAP012955	solute carrier family 19, member 2	-0.587242	0.136447	-0.473071	-0.0543648	0.00444372	0.381602	0.0379773	0.499379	A		GO:0055085:transmembrane transport; GO:0005886:plasma membrane; GO:0016021:integral component of membrane; GO:0090482:vitamin transmembrane transporter activity; GO:0051180:vitamin transport; GO:0016020:membrane; GO:0035461:vitamin transmembrane transport
TRX3	TRX3	-0.267872	0.1355	-0.21874	0.0753977	0.0418677	0.258108	0.121413	0.400082	A		GO:0006662:glycerol ether metabolic process; GO:0045454:cell redox homeostasis; GO:0015035:protein disulfide oxidoreductase activity; GO:0005623:cell; GO:0055114:oxidation-reduction process
AGAP005991	60S ribosomal protein L14	-0.307107	0.135295	-0.158468	0.042608	0.0338017	0.286478	0.272845	0.49103	A	path:aga03010: Ribosome	GO:0042273:ribosomal large subunit biogenesis; GO:0022625:cytosolic large ribosomal subunit; GO:0003723:RNA binding; GO:0003735:structural constituent of ribosome; GO:0005840:ribosome; GO:0006412:translation
AGAP005682	unspecified product	0.285661	-0.509569	-0.169397	-0.476461	0.154865	0.0151976	0.331138	0.0133848	A		GO:0005509:calcium ion binding; GO:0005102:signaling receptor binding; GO:0009986:cell surface; GO:0048856:anatomical structure development; GO:0005576:extracellular region
AGAP008837	20S proteasome subunit beta 4	-0.251709	0.134937	-0.257404	-0.000198494	0.0265093	0.209972	0.0402575	0.568936	A	path:aga03050: Proteasome	GO:0004175:endopeptidase activity; GO:0005839:proteasome core complex; GO:0051603:proteolysis involved in cellular protein catabolic process; GO:0004298:threonine-type endopeptidase activity; GO:0005634:nucleus; GO:0005737:cytoplasm; GO:0016787:hydrolase activity; GO:0008233:peptidase activity; GO:0006508:proteolysis; GO:0000502:proteasome complex; GO:0010498:proteasomal protein catabolic process…
AGAP004377	unspecified product	-0.0999457	-0.185699	-0.19157	-0.1895	0.432001	0.301181	0.30113	0.273736	A		GO:0003676:nucleic acid binding; GO:0003677:DNA binding
AGAP002239	Diamine acetyltransferase 1	-0.238243	-0.50502	0.0758326	0.193588	0.200068	0.010618	0.47301	0.26113	A	path:aga00330: Arginine and proline metabolism; path:aga01100: Metabolic pathways	GO:0008080:N-acetyltransferase activity
MNSOD1	MNSOD1	-0.54997	0.1334	-0.428544	-0.11878	0.000520769	0.324237	0.0174907	0.351381	A	path:aga04013: MAPK signaling pathway - fly; path:aga04068: FoxO signaling pathway; path:aga04146: Peroxisome; path:aga04213: Longevity regulating pathway - multiple species	GO:0006801:superoxide metabolic process; GO:0004784:superoxide dismutase activity; GO:0055114:oxidation-reduction process; GO:0030145:manganese ion binding; GO:0046872:metal ion binding; GO:0005739:mitochondrion; GO:0016491:oxidoreductase activity; GO:0019430:removal of superoxide radicals
AGAP004414	cleavage stimulation factor subunit 2	-0.0754927	0.0363114	-0.208247	-0.186139	0.367587	0.481097	0.0676653	0.0692859	A	path:aga03015: mRNA surveillance pathway	GO:0005847:mRNA cleavage and polyadenylation specificity factor complex; GO:0098789:pre-mRNA cleavage required for polyadenylation; GO:0006378:mRNA polyadenylation; GO:0003729:mRNA binding; GO:0003723:RNA binding; GO:0003676:nucleic acid binding; GO:0031124:mRNA 3'-end processing
AGAP004420	DCN1-like protein 1	-0.174145	0.0991134	-0.0797922	-0.074829	0.167972	0.344253	0.408656	0.400546	A		GO:0000151:ubiquitin ligase complex; GO:0045116:protein neddylation; GO:0097602:cullin family protein binding; GO:0051443:positive regulation of ubiquitin-protein transferase activity; GO:0032182:ubiquitin-like protein binding; GO:0031624:ubiquitin conjugating enzyme binding; GO:0005515:protein binding
AGAP013148	NAD-dependent deacetylase	-0.458448	0.133108	-0.281643	-0.231562	0.00074602	0.286155	0.0494983	0.0713477	A	path:aga00760: Nicotinate and nicotinamide metabolism; path:aga01100: Metabolic pathways	GO:0006471:protein ADP-ribosylation; GO:0070403:NAD+ binding; GO:0005759:mitochondrial matrix; GO:0008270:zinc ion binding; GO:0034979:NAD-dependent protein deacetylase activity; GO:0046872:metal ion binding; GO:0016740:transferase activity; GO:0005739:mitochondrion; GO:0006476:protein deacetylation
AGAP004427	tubulin monoglycylase TTLL15	0.410694	-1.28341	-0.165774	-0.569308	0.368862	0.0524249	0.495362	0.250571	A		GO:0006464:cellular protein modification process; GO:0016021:integral component of membrane; GO:0005524:ATP binding; GO:0016020:membrane
RS11_ANOGA	RS11_ANOGA	-0.376046	0.131687	-0.322534	-0.140033	0.00300241	0.258899	0.0248192	0.23832	A	path:aga03010: Ribosome	GO:0019843:rRNA binding; GO:0003735:structural constituent of ribosome; GO:0005840:ribosome; GO:0006412:translation; GO:0022627:cytosolic small ribosomal subunit; GO:0003723:RNA binding
AGAP004437	Glycerol-3-phosphate dehydrogenase	-0.199033	-0.135212	-0.122768	0.0566607	0.311434	0.40778	0.421515	0.498754	A	path:aga00564: Glycerophospholipid metabolism	GO:0006072:glycerol-3-phosphate metabolic process; GO:0009331:glycerol-3-phosphate dehydrogenase complex; GO:0055114:oxidation-reduction process; GO:0005509:calcium ion binding; GO:0016491:oxidoreductase activity; GO:0004368:glycerol-3-phosphate dehydrogenase (quinone) activity; GO:0052591:sn-glycerol-3-phosphate:ubiquinone-8 oxidoreductase activity; GO:0052590:sn-glycerol-3-phosphate:ubiquinone …
CCD22_ANOGA	CCD22_ANOGA	-0.262632	0.131384	-0.24985	-0.0203085	0.0253279	0.231203	0.0517736	0.525098	A		GO:0003674:molecular_function; GO:0008150:biological_process; GO:0005575:cellular_component; GO:0097602:cullin family protein binding; GO:2000060:positive regulation of ubiquitin-dependent protein catabolic process
AGAP009508	60S ribosomal protein L9	-0.319449	0.131071	-0.447726	-0.183564	0.0308907	0.302188	0.00623338	0.193551	A	path:aga03010: Ribosome	GO:0019843:rRNA binding; GO:0003735:structural constituent of ribosome; GO:0005840:ribosome; GO:0006412:translation; GO:0022625:cytosolic large ribosomal subunit; GO:0002181:cytoplasmic translation
AGAP010633	Myosin-light-chain kinase	-0.176718	-0.496966	-0.277581	-0.195448	0.337965	0.0304546	0.234182	0.308054	A
AGAP002470	39S ribosomal protein L27, mitochondrial	-0.38731	0.130358	-0.377589	-0.210611	0.00537779	0.292801	0.0121453	0.114883	A	path:aga03010: Ribosome	GO:0003735:structural constituent of ribosome; GO:0005840:ribosome; GO:0006412:translation; GO:0005762:mitochondrial large ribosomal subunit
AGAP010173	guanine nucleotide-binding protein subunit beta-like protein	-0.335651	0.13031	-0.287135	-0.0610738	0.0262281	0.309809	0.0880685	0.458743	A		GO:0043022:ribosome binding; GO:0005829:cytosol; GO:0005634:nucleus; GO:0001934:positive regulation of protein phosphorylation; GO:0019899:enzyme binding; GO:0005080:protein kinase C binding; GO:0072344:rescue of stalled ribosome; GO:0022627:cytosolic small ribosomal subunit; GO:0005515:protein binding
AGAP007663	unspecified product	-0.471435	-0.493818	-0.394478	0.268455	0.0568385	0.0463794	0.143496	0.238509	A
AGAP004469	phosphatidylinositol transfer protein, beta like	-0.213804	-0.0980291	-0.184913	-0.0480733	0.123106	0.368671	0.194572	0.472073	A		GO:0035091:phosphatidylinositol binding; GO:0005737:cytoplasm; GO:0005548:phospholipid transporter activity; GO:0015914:phospholipid transport; GO:0008526:phosphatidylinositol transfer activity
AGAP004471	unspecified product	-0.0828474	0.0793	-0.190753	-0.00818189	0.358735	0.370646	0.112285	0.550968	A		GO:0016020:membrane; GO:0016021:integral component of membrane
AGAP005857	actin-related protein 6	-0.11093	0.221799	-0.702497	-0.507166	0.389465	0.192457	0.000320233	0.00412154	J		GO:0043486:histone exchange; GO:0031491:nucleosome binding; GO:0006338:chromatin remodeling; GO:0005634:nucleus; GO:0000812:Swr1 complex
AGAP006793	unspecified product	-0.425467	0.1297	-0.3404	-0.104755	0.0457984	0.394159	0.14034	0.429869	A		GO:0008061:chitin binding; GO:0006030:chitin metabolic process; GO:0005576:extracellular region
AGAP012383	organic cation transporter	-0.50405	0.127672	-0.612405	-0.217603	0.036134	0.420169	0.0202887	0.290372	A		GO:0055085:transmembrane transport; GO:0022857:transmembrane transporter activity; GO:0005215:transporter activity; GO:0016021:integral component of membrane; GO:0016020:membrane
AGAP004514	nuclear GTP-binding protein	-0.202351	0.102803	-0.0480189	-0.0850853	0.111006	0.329881	0.47859	0.374238	A	path:aga03008: Ribosome biogenesis in eukaryotes	GO:0005525:GTP binding; GO:0005730:nucleolus
AGAP012041	Activated RNA polymerase II transcriptional coactivator p15	-0.289334	0.469084	-0.861044	-0.423099	0.158087	0.0260574	0.000195132	0.0463142	J		GO:0003713:transcription coactivator activity; GO:0006355:regulation of transcription, DNA-templated; GO:0003677:DNA binding; GO:0005667:transcription factor complex; GO:0005634:nucleus; GO:0060261:positive regulation of transcription initiation from RNA polymerase II promoter
AGAP000546	acyl-CoA-binding protein	-0.248258	0.319083	-0.769078	-0.51463	0.133321	0.0587297	2.21095e-05	0.00193137	J		GO:0000062:fatty-acyl-CoA binding
AGAP002313	unspecified product	-0.376493	0.125853	-0.174282	-0.0886959	0.00247135	0.271776	0.183898	0.354989	A		GO:0005730:nucleolus; GO:0003676:nucleic acid binding; GO:0005654:nucleoplasm
AGAP004543	unspecified product	-0.096748	-0.205826	-0.401354	-0.132566	0.406877	0.205618	0.0292477	0.328121	A		GO:0005615:extracellular space
AGAP004929	aminoacyl tRNA synthase complex-interacting multifunctional protein 3	-0.423255	0.123551	-0.122855	-0.145779	0.000103478	0.240063	0.263518	0.1679	A		GO:0017101:aminoacyl-tRNA synthetase multienzyme complex; GO:0043517:positive regulation of DNA damage response, signal transduction by p53 class mediator
AGAP004739	H/ACA ribonucleoprotein complex subunit 4	-0.387172	0.120524	-0.118087	-0.0303566	0.00700245	0.320094	0.352514	0.516318	A	path:aga03008: Ribosome biogenesis in eukaryotes	GO:0001522:pseudouridine synthesis; GO:0006396:RNA processing; GO:0003723:RNA binding; GO:0031429:box H/ACA snoRNP complex; GO:0009982:pseudouridine synthase activity; GO:1990481:mRNA pseudouridine synthesis; GO:0031118:rRNA pseudouridine synthesis; GO:0031120:snRNA pseudouridine synthesis; GO:0000495:box H/ACA snoRNA 3'-end processing; GO:0009451:RNA modification
AGAP002400	39S ribosomal protein L37, mitochondrial	-0.425081	0.12037	-0.331816	-0.192438	0.00477541	0.335127	0.0475329	0.180808	A		GO:0003735:structural constituent of ribosome; GO:0005840:ribosome; GO:0006412:translation; GO:0005739:mitochondrion
AGAP004575	unspecified product	-0.0679558	0.451427	-0.496444	-0.0930116	0.533359	0.268286	0.2521	0.512434	A		GO:0003676:nucleic acid binding; GO:0003700:DNA-binding transcription factor activity; GO:0008270:zinc ion binding; GO:0005634:nucleus; GO:0006355:regulation of transcription, DNA-templated
AGAP004591	acid phosphatase	-0.175491	-0.0494974	-0.131191	-0.0156927	0.142662	0.460208	0.260646	0.535926	A	path:aga00740: Riboflavin metabolism; path:aga01100: Metabolic pathways; path:aga04142: Lysosome	GO:0016021:integral component of membrane; GO:0016020:membrane
AGAP001526	RIO kinase 2	-0.244257	0.118573	-0.106147	-0.221123	0.0414985	0.270177	0.329684	0.0627658	A	path:aga03008: Ribosome biogenesis in eukaryotes	GO:0030688:preribosome, small subunit precursor; GO:0004674:protein serine/threonine kinase activity; GO:0006468:protein phosphorylation; GO:0004672:protein kinase activity; GO:0005829:cytosol; GO:0005634:nucleus; GO:0005524:ATP binding; GO:0030490:maturation of SSU-rRNA
AGAP004605	zinc finger protein 830	-0.356636	0.373692	-0.242524	-0.167029	0.0733468	0.0614225	0.227578	0.308611	A		GO:0005681:spliceosomal complex; GO:0000278:mitotic cell cycle; GO:0003676:nucleic acid binding; GO:0008270:zinc ion binding; GO:0005634:nucleus; GO:0048478:replication fork protection; GO:0033260:nuclear DNA replication; GO:0033314:mitotic DNA replication checkpoint; GO:0044773:mitotic DNA damage checkpoint; GO:0046872:metal ion binding
AGAP011346	unspecified product	-0.336842	0.117966	-0.17621	0.0671149	0.0176221	0.322149	0.224834	0.433469	A		GO:0072546:ER membrane protein complex
AGAP010318	guanine nucleotide-binding protein subunit beta-5	-0.355415	0.115167	-0.0261743	0.0886048	0.00470733	0.299261	0.521589	0.354989	A		GO:0007165:signal transduction; GO:0005515:protein binding
AGAP010685	aladin	-0.358371	0.38522	-0.757694	-0.663621	0.103917	0.082757	0.00161911	0.00202124	J	path:aga03013: RNA transport	GO:0005515:protein binding; GO:0005643:nuclear pore; GO:0006913:nucleocytoplasmic transport
AGAP004626	unspecified product	-0.301258	0.0535905	-0.189834	0.126477	0.0596116	0.479017	0.242209	0.329216	A		GO:0072546:ER membrane protein complex; GO:0030246:carbohydrate binding; GO:0016020:membrane; GO:0016021:integral component of membrane
AGAP004627	unspecified product	-0.157908	-0.167574	-0.346887	-0.329771	0.293948	0.279874	0.0616407	0.0474828	A		GO:0016021:integral component of membrane; GO:0016020:membrane
GNBPB5	GNBPB5	-0.0391053	-0.476402	-0.111795	-0.104094	0.527551	0.044997	0.44707	0.441751	A		GO:0004553:hydrolase activity, hydrolyzing O-glycosyl compounds; GO:0005975:carbohydrate metabolic process
AGAP004644	unspecified product	-0.707853	0.0794201	0.154411	-0.42207	0.335755	0.548866	0.526538	0.426551	A		GO:0006508:proteolysis; GO:0004252:serine-type endopeptidase activity; GO:0016787:hydrolase activity; GO:0008233:peptidase activity; GO:0008236:serine-type peptidase activity; GO:0005615:extracellular space
AGAP004653	electron transfer flavoprotein subunit beta, mitochondrial	-0.318553	-0.116322	-0.254167	0.0481357	0.0878444	0.390023	0.200107	0.502281	A		GO:0009055:electron transfer activity; GO:0022900:electron transport chain; GO:0005759:mitochondrial matrix
AGAP004654	3'(2'), 5'-bisphosphate nucleotidase	-0.0897538	-0.06019	-0.0174587	0.179485	0.351348	0.43211	0.536289	0.117393	A	path:aga00920: Sulfur metabolism; path:aga01100: Metabolic pathways	GO:0046854:phosphatidylinositol phosphorylation; GO:0008441:3'(2'),5'-bisphosphate nucleotidase activity; GO:0016311:dephosphorylation
AGAP004671	nuclear pore complex protein Nup160	-0.293552	0.535375	-0.140314	-0.207821	0.268903	0.0701815	0.451605	0.361483	A		GO:0006913:nucleocytoplasmic transport; GO:0017056:structural constituent of nuclear pore; GO:0005643:nuclear pore
AGAP008335	solute carrier family 22 member 3	-0.136045	-0.469948	-0.411338	-0.104101	0.388037	0.0353548	0.0737098	0.426526	A		GO:0055085:transmembrane transport; GO:0022857:transmembrane transporter activity; GO:0016021:integral component of membrane; GO:0016020:membrane
AGAP004678	unspecified product	-0.452616	0.221163	-0.143246	-0.105407	0.0677049	0.300484	0.422426	0.450786	A		GO:0046872:metal ion binding; GO:0005634:nucleus; GO:0000492:box C/D snoRNP assembly; GO:0000463:maturation of LSU-rRNA from tricistronic rRNA transcript (SSU-rRNA, 5.8S rRNA, LSU-rRNA); GO:0048254:snoRNA localization; GO:0070761:pre-snoRNP complex
AGAP004695	ESCRT-I complex subunit MVB12	-0.353357	0.322519	-0.272523	-0.352751	0.0903597	0.119468	0.206346	0.0836013	A	path:aga04144: Endocytosis	GO:0000813:ESCRT I complex; GO:0005829:cytosol; GO:0032510:endosome to lysosome transport via multivesicular body sorting pathway; GO:0019075:virus maturation; GO:0032801:receptor catabolic process; GO:0042058:regulation of epidermal growth factor receptor signaling pathway; GO:0046755:viral budding
AGAP004709	39S ribosomal protein L18, mitochondrial	-0.300541	0.0975706	-0.388926	-0.294864	0.096671	0.417756	0.0512433	0.0964165	A	path:aga03010: Ribosome	GO:0003735:structural constituent of ribosome; GO:0005840:ribosome; GO:0006412:translation; GO:0005739:mitochondrion; GO:0008097:5S rRNA binding
AGAP000952	60S ribosomal protein L37	-0.371782	0.109622	-0.221052	0.0569525	0.0374648	0.392505	0.232551	0.483752	A	path:aga03010: Ribosome	GO:0019843:rRNA binding; GO:0022625:cytosolic large ribosomal subunit; GO:0003735:structural constituent of ribosome; GO:0005840:ribosome; GO:0006412:translation; GO:0046872:metal ion binding; GO:0003723:RNA binding
AGAP005865	fumarylacetoacetase	-0.322386	-0.463585	-0.0344234	-0.103959	0.0772648	0.0110163	0.526988	0.405961	A	path:aga00350: Tyrosine metabolism; path:aga01100: Metabolic pathways	GO:0004334:fumarylacetoacetase activity; GO:0009072:aromatic amino acid family metabolic process; GO:0006559:L-phenylalanine catabolic process; GO:0003824:catalytic activity; GO:0005829:cytosol; GO:0046872:metal ion binding; GO:0006572:tyrosine catabolic process; GO:1902000:homogentisate catabolic process; GO:0016787:hydrolase activity
AGAP012136	28S ribosomal protein S25, mitochondrial	-0.337779	0.10909	-0.223754	-0.121021	0.026207	0.35963	0.15959	0.322184	A		GO:0003735:structural constituent of ribosome; GO:0005739:mitochondrion
AGAP007506	Williams-Beuren syndrome chromosome region 16 homolog (human)	-0.389714	0.108487	-0.18598	-0.118172	0.0181456	0.379607	0.254717	0.351366	A
AGAP004596	pyruvate kinase	-0.473553	0.10778	-0.155821	0.213708	0.00276995	0.373213	0.307978	0.168836	A	path:aga00010: Glycolysis / Gluconeogenesis; path:aga00230: Purine metabolism; path:aga00620: Pyruvate metabolism; path:aga01100: Metabolic pathways; path:aga01200: Carbon metabolism; path:aga01230: Biosynthesis of amino acids	GO:0004743:pyruvate kinase activity; GO:0030955:potassium ion binding; GO:0016301:kinase activity; GO:0003824:catalytic activity; GO:0000287:magnesium ion binding; GO:0006096:glycolytic process; GO:0016740:transferase activity; GO:0016310:phosphorylation; GO:0005737:cytoplasm
AGAP004744	succinyl-CoA ligase beta subunit	-0.260827	-0.280303	-0.269507	-0.170783	0.131387	0.108469	0.157792	0.275374	A	path:aga00020: Citrate cycle (TCA cycle); path:aga00640: Propanoate metabolism; path:aga01100: Metabolic pathways; path:aga01200: Carbon metabolism	GO:0003824:catalytic activity; GO:0006099:tricarboxylic acid cycle; GO:0000287:magnesium ion binding; GO:0005524:ATP binding; GO:0046872:metal ion binding; GO:0005739:mitochondrion; GO:0004775:succinate-CoA ligase (ADP-forming) activity; GO:0000166:nucleotide binding; GO:0016874:ligase activity; GO:0006104:succinyl-CoA metabolic process; GO:0042709:succinate-CoA ligase complex
AGAP012996	juvenile hormone-inducible protein	-0.43976	0.107235	0.127982	0.0237183	0.0212647	0.409898	0.395687	0.538673	A
AGAP004757	unspecified product	-0.148773	0.16686	-0.37495	-0.210359	0.174393	0.13474	0.002015	0.0573907	A		GO:0006139:nucleobase-containing compound metabolic process; GO:0008408:3'-5' exonuclease activity; GO:0003676:nucleic acid binding; GO:0090305:nucleic acid phosphodiester bond hydrolysis
AGAP002520	short-chain dehydrogenease/reductase	-0.801439	0.106141	-0.5225	-0.0170029	0.000190379	0.435455	0.0336063	0.550493	A		GO:0016491:oxidoreductase activity; GO:0055114:oxidation-reduction process
AGAP003136	2-oxoisovalerate dehydrogenase E1 component, alpha subunit	-0.594496	0.105661	-0.128879	0.0308458	0.00125376	0.409886	0.391938	0.528165	A	path:aga00280: Valine, leucine and isoleucine degradation; path:aga00640: Propanoate metabolism; path:aga01100: Metabolic pathways	GO:0003826:alpha-ketoacid dehydrogenase activity; GO:0009083:branched-chain amino acid catabolic process; GO:0003863:3-methyl-2-oxobutanoate dehydrogenase (2-methylpropanoyl-transferring) activity; GO:0005947:mitochondrial alpha-ketoglutarate dehydrogenase complex; GO:0016624:oxidoreductase activity, acting on the aldehyde or oxo group of donors, disulfide as acceptor; GO:0016491:oxidoreductase a…
AGAP004777	unspecified product	-0.305114	0.19616	0.000644952	-0.0262488	0.0589832	0.203196	0.568528	0.527336	A		GO:0004672:protein kinase activity; GO:0006468:protein phosphorylation
MOC2B_ANOGA	MOC2B_ANOGA	-0.334673	0.105281	-0.201966	-0.0264678	0.0411906	0.383505	0.228996	0.528258	A	path:aga00790: Folate biosynthesis; path:aga01100: Metabolic pathways; path:aga04122: Sulfur relay system	GO:0030366:molybdopterin synthase activity; GO:0032324:molybdopterin cofactor biosynthetic process; GO:0006777:Mo-molybdopterin cofactor biosynthetic process; GO:0019008:molybdopterin synthase complex; GO:0005829:cytosol; GO:0016740:transferase activity; GO:0005737:cytoplasm
AGAP007786	isocitrate dehydrogenase (NAD+)	-0.0871612	-0.456957	-0.282329	-0.177344	0.428393	0.00809771	0.136363	0.258236	A	path:aga00020: Citrate cycle (TCA cycle); path:aga01100: Metabolic pathways; path:aga01200: Carbon metabolism; path:aga01210: 2-Oxocarboxylic acid metabolism; path:aga01230: Biosynthesis of amino acids	GO:0016616:oxidoreductase activity, acting on the CH-OH group of donors, NAD or NADP as acceptor; GO:0004449:isocitrate dehydrogenase (NAD+) activity; GO:0006102:isocitrate metabolic process; GO:0051287:NAD binding; GO:0055114:oxidation-reduction process; GO:0006099:tricarboxylic acid cycle; GO:0000287:magnesium ion binding; GO:0005739:mitochondrion
AGAP004793	ornithine--oxo-acid transaminase	-0.686883	0.362637	-0.239401	-0.362986	0.105719	0.316321	0.423266	0.305636	A	path:aga00330: Arginine and proline metabolism; path:aga01100: Metabolic pathways	GO:0008483:transaminase activity; GO:0030170:pyridoxal phosphate binding; GO:0004587:ornithine-oxo-acid transaminase activity; GO:0003824:catalytic activity; GO:0005737:cytoplasm; GO:0010121:arginine catabolic process to proline via ornithine; GO:0019544:arginine catabolic process to glutamate; GO:0042802:identical protein binding
AGAP007644	mRNA turnover protein 4	-0.400478	0.104122	-0.069304	-0.0755659	0.0219971	0.398724	0.473023	0.448715	A		GO:0042273:ribosomal large subunit biogenesis; GO:0000956:nuclear-transcribed mRNA catabolic process; GO:0006364:rRNA processing; GO:0000027:ribosomal large subunit assembly; GO:0042254:ribosome biogenesis; GO:0005730:nucleolus; GO:0005737:cytoplasm; GO:0030687:preribosome, large subunit precursor; GO:0005634:nucleus
AGAP004828	Bardet-Biedl syndrome 4	-0.351588	0.038818	-1.1414	-0.0206323	0.425251	0.556024	0.107753	0.560807	A		GO:0005515:protein binding
AGAP004838	RAB5-interacting protein	-0.332584	0.321051	-0.367961	-0.12814	0.121757	0.133949	0.118371	0.39654	A		GO:0016021:integral component of membrane; GO:0016020:membrane
AGAP004839	39S ribosomal protein L52, mitochondrial	-0.242625	-0.0146727	-0.325252	-0.181354	0.185519	0.550738	0.117441	0.277552	A		GO:0005762:mitochondrial large ribosomal subunit; GO:0032543:mitochondrial translation; GO:0003735:structural constituent of ribosome; GO:0006412:translation
RS26_ANOGA	RS26_ANOGA	-0.301804	0.102439	-0.311767	-0.0355847	0.0282594	0.348353	0.042842	0.502091	A	path:aga03010: Ribosome	GO:0003729:mRNA binding; GO:0003735:structural constituent of ribosome; GO:0005840:ribosome; GO:0006412:translation; GO:0098556:cytoplasmic side of rough endoplasmic reticulum membrane; GO:0042788:polysomal ribosome; GO:0022627:cytosolic small ribosomal subunit; GO:0002181:cytoplasmic translation; GO:0005737:cytoplasm; GO:0005783:endoplasmic reticulum; GO:0005829:cytosol; GO:0005791:rough endopla…
AGAP010450	39S ribosomal protein L2, mitochondrial	-0.372206	0.101871	-0.229074	-0.0719875	0.0201696	0.3859	0.175859	0.441187	A	path:aga03010: Ribosome	GO:0003735:structural constituent of ribosome; GO:0005840:ribosome; GO:0006412:translation; GO:0005762:mitochondrial large ribosomal subunit; GO:0003723:RNA binding; GO:0032543:mitochondrial translation
AGAP004113	39S ribosomal protein L55, mitochondrial	-0.420875	0.100904	-0.481968	-0.165847	0.017057	0.410179	0.00773415	0.258911	A		GO:0005762:mitochondrial large ribosomal subunit; GO:0003735:structural constituent of ribosome; GO:0006412:translation
AGAP011896	60S ribosomal protein L31	-0.310655	0.0996189	-0.282425	-0.0879494	0.0367469	0.373071	0.0879344	0.399139	A	path:aga03010: Ribosome	GO:0022625:cytosolic large ribosomal subunit; GO:0003735:structural constituent of ribosome; GO:0005840:ribosome; GO:0006412:translation; GO:0002181:cytoplasmic translation
TPX1	TPX1	-0.338272	0.0995851	-0.422292	-0.118669	0.00568299	0.329468	0.00155677	0.274176	A		GO:0051920:peroxiredoxin activity; GO:0055114:oxidation-reduction process; GO:0045454:cell redox homeostasis; GO:0016491:oxidoreductase activity; GO:0005737:cytoplasm; GO:0005739:mitochondrion; GO:0008379:thioredoxin peroxidase activity; GO:0034599:cellular response to oxidative stress; GO:0016209:antioxidant activity; GO:0098869:cellular oxidant detoxification; GO:0005623:cell; GO:0004601:peroxi…
AGAP004896	potassium channel, subfamily K	-0.184879	-0.122681	0.0902441	-0.277286	0.412615	0.473246	0.500004	0.301943	A		GO:0016020:membrane; GO:0071805:potassium ion transmembrane transport; GO:0005267:potassium channel activity; GO:0006811:ion transport; GO:0016021:integral component of membrane; GO:0005887:integral component of plasma membrane; GO:0022841:potassium ion leak channel activity; GO:0030322:stabilization of membrane potential
AGAP004903	unspecified product	-0.232945	0.126763	-0.121404	-0.0765021	0.0829444	0.285945	0.320306	0.402117	A		GO:0016021:integral component of membrane; GO:0016020:membrane
AGAP004906	Mitochondrial pyruvate carrier	-0.3125	-0.208179	-0.416672	-0.187099	0.0979061	0.238135	0.0460954	0.26541	A		GO:0005743:mitochondrial inner membrane; GO:0006850:mitochondrial pyruvate transmembrane transport; GO:0005739:mitochondrion; GO:0031305:integral component of mitochondrial inner membrane; GO:0050833:pyruvate transmembrane transporter activity
AGAP004909	Protein arginine methyltransferase NDUFAF7	-0.232178	0.204721	-0.1515	-0.110266	0.159767	0.205956	0.321811	0.37291	A		GO:0008168:methyltransferase activity; GO:0005739:mitochondrion; GO:0016740:transferase activity; GO:0032259:methylation; GO:0032981:mitochondrial respiratory chain complex I assembly; GO:0035243:protein-arginine omega-N symmetric methyltransferase activity; GO:0019918:peptidyl-arginine methylation, to symmetrical-dimethyl arginine
AGAP001738	39S ribosomal protein L1, mitochondrial	-0.228174	0.0994112	-0.265817	-0.147178	0.0413618	0.301939	0.0302845	0.166081	A	path:aga03010: Ribosome	GO:0000470:maturation of LSU-rRNA; GO:0022625:cytosolic large ribosomal subunit; GO:0003723:RNA binding; GO:0000398:mRNA splicing, via spliceosome; GO:0046540:U4/U6 x U5 tri-snRNP complex; GO:0071011:precatalytic spliceosome; GO:0032040:small-subunit processome; GO:0030490:maturation of SSU-rRNA; GO:0031428:box C/D snoRNP complex
AGAP000313	alanine-glyoxylate aminotransferase 2-like	-0.250315	-0.135532	-0.549556	-0.405039	0.0872831	0.291249	0.000569155	0.00509788		path:aga00564: Glycerophospholipid metabolism; path:aga01100: Metabolic pathways	GO:0008483:transaminase activity; GO:0030170:pyridoxal phosphate binding; GO:0003824:catalytic activity
AGAP000180	phosphoribosylaminoimidazole carboxylase	-0.945726	0.0976907	-0.304032	-0.300692	5.76514e-06	0.445453	0.193199	0.157191	A	path:aga00230: Purine metabolism; path:aga01100: Metabolic pathways	GO:0004639:phosphoribosylaminoimidazolesuccinocarboxamide synthase activity; GO:0006164:purine nucleotide biosynthetic process; GO:0006189:'de novo' IMP biosynthetic process; GO:0005829:cytosol
AGAP009324	60S ribosomal protein L34	-0.281861	0.0976365	-0.363344	-0.151011	0.0294268	0.344849	0.0115242	0.215006	A	path:aga03010: Ribosome	GO:0022625:cytosolic large ribosomal subunit; GO:0042254:ribosome biogenesis; GO:0003735:structural constituent of ribosome; GO:0005840:ribosome; GO:0006412:translation
AGAP009920	60S ribosomal protein L37a	-0.418968	0.097449	-0.305815	-0.145299	0.00272274	0.367968	0.0542105	0.258606	A	path:aga03010: Ribosome	GO:0003735:structural constituent of ribosome; GO:0005840:ribosome; GO:0006412:translation
AGAP004955	unspecified product	-0.46248	0.219942	-0.0868686	-0.199565	0.0891386	0.330597	0.489928	0.341519	A		GO:0005739:mitochondrion; GO:0017148:negative regulation of translation; GO:0043023:ribosomal large subunit binding; GO:0090071:negative regulation of ribosome biogenesis; :
AGAP004715	Pyruvate dehydrogenase phosphatase regulatory subunit, mitochondrial	-0.316168	0.0974116	0.0820151	0.0376747	0.0213902	0.361038	0.415283	0.49596	A		GO:0055114:oxidation-reduction process; GO:0016491:oxidoreductase activity; GO:0005759:mitochondrial matrix; GO:0005737:cytoplasm; GO:0005739:mitochondrion; GO:0005515:protein binding
AGAP004944	heat shock 70kDa protein	-0.0775593	-0.447313	-0.395801	-0.236882	0.449318	0.012703	0.0474828	0.16951	A	path:aga03040: Spliceosome; path:aga04141: Protein processing in endoplasmic reticulum; path:aga04144: Endocytosis; path:aga04213: Longevity regulating pathway - multiple species	GO:0006986:response to unfolded protein; GO:0042026:protein refolding; GO:0031072:heat shock protein binding; GO:0016192:vesicle-mediated transport; GO:0016887:ATPase activity; GO:0051082:unfolded protein binding; GO:0005886:plasma membrane; GO:0005829:cytosol; GO:0005634:nucleus; GO:0005737:cytoplasm; GO:0005524:ATP binding; GO:0042623:ATPase activity, coupled; GO:0051085:chaperone cofactor-depe…
AGAP004964	unspecified product	-0.307639	0.19953	-0.356568	-0.116139	0.0834678	0.230675	0.0660649	0.372898	A		GO:0016021:integral component of membrane; GO:0016020:membrane
AGAP004982	unspecified product	-0.174913	-0.264186	0.0614707	-0.462296	0.33898	0.225563	0.502403	0.0358391	A		GO:0003723:RNA binding; GO:0003676:nucleic acid binding
AGAP004985	39S ribosomal protein L16, mitochondrial	-0.338013	-0.00769837	-0.189275	-0.0795942	0.0739512	0.559483	0.295594	0.451187	A	path:aga03010: Ribosome	GO:0019843:rRNA binding; GO:0003735:structural constituent of ribosome; GO:0005840:ribosome; GO:0006412:translation; GO:0005762:mitochondrial large ribosomal subunit; GO:0032543:mitochondrial translation
AGAP004992	microsomal prostaglandin-E synthase 2	-0.320054	-0.142313	-0.169107	-0.00471135	0.0685404	0.328348	0.306241	0.562931	A	path:aga00590: Arachidonic acid metabolism; path:aga01100: Metabolic pathways	GO:0009055:electron transfer activity; GO:0045454:cell redox homeostasis; GO:0050220:prostaglandin-E synthase activity; GO:0015035:protein disulfide oxidoreductase activity; GO:0005623:cell; GO:0022900:electron transport chain; GO:0055114:oxidation-reduction process
AGAP007724	glycogenin-1	-0.421121	0.0973988	-0.18273	-0.0399575	0.0207736	0.418749	0.294246	0.512574	A	path:aga00500: Starch and sucrose metabolism; path:aga01100: Metabolic pathways	GO:0016757:transferase activity, transferring glycosyl groups; GO:0016740:transferase activity; GO:0005978:glycogen biosynthetic process; GO:0008466:glycogenin glucosyltransferase activity; GO:0005737:cytoplasm
AGAP000887	Xaa-Pro aminopeptidase	-0.240988	0.0965571	-0.146571	-0.0521208	0.0365163	0.319963	0.207235	0.436328	A		GO:0030145:manganese ion binding; GO:0004177:aminopeptidase activity; GO:0046872:metal ion binding; GO:0016787:hydrolase activity; GO:0006508:proteolysis
AGAP006780	isovaleryl-CoA dehydrogenase	-0.810125	0.0965388	-0.040359	0.00283131	0.0001084	0.445564	0.527514	0.566442	A	path:aga00280: Valine, leucine and isoleucine degradation; path:aga01100: Metabolic pathways	GO:0016627:oxidoreductase activity, acting on the CH-CH group of donors; GO:0003995:acyl-CoA dehydrogenase activity; GO:0050660:flavin adenine dinucleotide binding; GO:0055114:oxidation-reduction process; GO:0005739:mitochondrion; GO:0008470:isovaleryl-CoA dehydrogenase activity; GO:0016491:oxidoreductase activity
AGAP005061	40S ribosomal protein S9	-0.165543	0.0719269	-0.321255	-0.0511565	0.244246	0.43927	0.0631166	0.480193	A	path:aga03010: Ribosome	GO:0015935:small ribosomal subunit; GO:0019843:rRNA binding; GO:0003723:RNA binding; GO:0003735:structural constituent of ribosome; GO:0006412:translation; GO:0045903:positive regulation of translational fidelity; GO:0022627:cytosolic small ribosomal subunit; GO:0005840:ribosome
AGAP005068	defective proboscis extension response	-0.374718	0.405554	-0.644725	-0.45859	0.327146	0.306042	0.173866	0.251354	A		GO:0050808:synapse organization; GO:0032589:neuron projection membrane
AGAP006997	alanyl-tRNA synthetase, mitochondrial	-0.222273	0.266983	-0.551304	-0.466485	0.138863	0.0812649	0.000974519	0.00189599	J	path:aga00970: Aminoacyl-tRNA biosynthesis	GO:0004812:aminoacyl-tRNA ligase activity; GO:0043039:tRNA aminoacylation; GO:0004813:alanine-tRNA ligase activity; GO:0006419:alanyl-tRNA aminoacylation; GO:0016597:amino acid binding; GO:0002161:aminoacyl-tRNA editing activity; GO:0006400:tRNA modification; GO:0000166:nucleotide binding; GO:0000049:tRNA binding; GO:0003676:nucleic acid binding; GO:0008270:zinc ion binding; GO:0005737:cytoplasm;…
AGAP005080	Ribulose-phosphate 3-epimerase	-0.242387	0.124841	-0.349984	-0.116323	0.0989587	0.316466	0.0306538	0.328747	A	path:aga00030: Pentose phosphate pathway; path:aga00040: Pentose and glucuronate interconversions; path:aga01100: Metabolic pathways; path:aga01200: Carbon metabolism; path:aga01230: Biosynthesis of amino acids	GO:0016857:racemase and epimerase activity, acting on carbohydrates and derivatives; GO:0005975:carbohydrate metabolic process; GO:0003824:catalytic activity; GO:0006098:pentose-phosphate shunt; GO:0046872:metal ion binding; GO:0004750:ribulose-phosphate 3-epimerase activity; GO:0016853:isomerase activity; GO:0005829:cytosol; GO:0009052:pentose-phosphate shunt, non-oxidative branch; GO:0019323:pe…
AGAP011066	aldose reductase	-0.0635741	-0.144262	-0.897377	-0.377621	0.477612	0.344639	8.86711e-08	0.0155133	A	path:aga00040: Pentose and glucuronate interconversions; path:aga00051: Fructose and mannose metabolism; path:aga00052: Galactose metabolism; path:aga00561: Glycerolipid metabolism; path:aga00790: Folate biosynthesis; path:aga01100: Metabolic pathways	GO:0055114:oxidation-reduction process; GO:0016491:oxidoreductase activity; GO:0005829:cytosol; GO:0008106:alcohol dehydrogenase (NADP+) activity; GO:0004032:alditol:NADP+ 1-oxidoreductase activity
AGAP005486	39S ribosomal protein L50, mitochondrial	-0.412371	0.0953473	-0.130286	-0.144567	0.00937379	0.398606	0.349264	0.292172	A		GO:0005739:mitochondrion; GO:0005762:mitochondrial large ribosomal subunit
AGAP005102	autophagy related gene	-0.186873	0.143523	-0.17489	-0.157175	0.129953	0.22374	0.18185	0.180905	A	path:aga04120: Ubiquitin mediated proteolysis	GO:0008641:ubiquitin-like modifier activating enzyme activity; GO:0045116:protein neddylation; GO:0019781:NEDD8 activating enzyme activity; GO:0005737:cytoplasm; GO:0005634:nucleus; GO:0032446:protein modification by small protein conjugation
AGAP003476	protein BCP1	-0.228945	0.0943732	-0.220867	-0.0519647	0.0168662	0.273265	0.0363048	0.412793	A		GO:0007052:mitotic spindle organization; GO:0034453:microtubule anchoring; GO:0000079:regulation of cyclin-dependent protein serine/threonine kinase activity; GO:0015631:tubulin binding; GO:0006974:cellular response to DNA damage stimulus; GO:0005813:centrosome; GO:0019207:kinase regulator activity; GO:0097431:mitotic spindle pole; GO:0000132:establishment of mitotic spindle orientation; GO:00903…
AGAP000204	unspecified product	-0.833042	0.0942852	-0.251306	0.169184	0.00675986	0.490854	0.338747	0.401927	A
AGAP005113	Thiamine pyrophosphate carrier	-0.154854	-0.0115424	-0.385566	-0.23136	0.308222	0.553739	0.0477759	0.168901	A		GO:0055085:transmembrane transport; GO:0022857:transmembrane transporter activity; GO:0016020:membrane; GO:0016021:integral component of membrane; GO:0031305:integral component of mitochondrial inner membrane; GO:0015234:thiamine transmembrane transporter activity; GO:0030974:thiamine pyrophosphate transmembrane transport; GO:0071934:thiamine transmembrane transport
AGAP005123	angiopoietin 1	0.0319114	0.00494556	-0.666008	-0.312589	0.528344	0.563359	0.00101451	0.0863374	A	path:aga00230: Purine metabolism; path:aga00240: Pyrimidine metabolism; path:aga00983: Drug metabolism - other enzymes; path:aga01100: Metabolic pathways	GO:0006241:CTP biosynthetic process; GO:0004550:nucleoside diphosphate kinase activity; GO:0006183:GTP biosynthetic process; GO:0006228:UTP biosynthetic process; GO:0006165:nucleoside diphosphate phosphorylation; GO:0016740:transferase activity; GO:0000166:nucleotide binding; GO:0005524:ATP binding; GO:0016301:kinase activity; GO:0016310:phosphorylation
AGAP003408	aldose reductase	-0.0123887	0.0798022	-0.595926	-0.391265	0.553536	0.453092	0.00449239	0.039671	J	path:aga00010: Glycolysis / Gluconeogenesis; path:aga00040: Pentose and glucuronate interconversions; path:aga00561: Glycerolipid metabolism; path:aga01100: Metabolic pathways	GO:0055114:oxidation-reduction process; GO:0016491:oxidoreductase activity; GO:0005829:cytosol; GO:0008106:alcohol dehydrogenase (NADP+) activity; GO:0004032:alditol:NADP+ 1-oxidoreductase activity
AGAP002221	ribosome assembly protein 4	-0.509213	0.0923526	-0.21294	-0.255012	0.0015407	0.409956	0.213361	0.11261	A		GO:0007219:Notch signaling pathway; GO:0000027:ribosomal large subunit assembly; GO:0005730:nucleolus; GO:0005515:protein binding; GO:0005634:nucleus
AGAP000155	alkylated DNA repair protein alkB homolog	-0.228798	0.2989	-0.795439	-0.487314	0.160569	0.0753213	6.83169e-06	0.00261402	J		GO:0055114:oxidation-reduction process; GO:0016491:oxidoreductase activity; GO:0005739:mitochondrion; GO:0005719:nuclear euchromatin; GO:0051213:dioxygenase activity; GO:0008198:ferrous iron binding
AGAP005142	mRNA-capping enzyme	-0.148554	-0.0113167	-0.0926991	-0.175699	0.112345	0.540255	0.299271	0.0589274	A	path:aga03015: mRNA surveillance pathway	GO:0016311:dephosphorylation; GO:0016791:phosphatase activity; GO:0004484:mRNA guanylyltransferase activity; GO:0004651:polynucleotide 5'-phosphatase activity; GO:0006370:7-methylguanosine mRNA capping; GO:0005525:GTP binding; GO:0008138:protein tyrosine/serine/threonine phosphatase activity; GO:0004725:protein tyrosine phosphatase activity; GO:0005634:nucleus; GO:0016787:hydrolase activity; GO:0…
AGAP005046	60S ribosomal protein L22	-0.374002	0.0923474	-0.167041	-0.0169128	0.000791493	0.327552	0.174335	0.5328	A	path:aga03010: Ribosome	GO:0022625:cytosolic large ribosomal subunit; GO:0003723:RNA binding; GO:0003735:structural constituent of ribosome; GO:0005840:ribosome; GO:0006412:translation; GO:0002181:cytoplasmic translation
AGAP004422	60S ribosomal protein L19	-0.306179	0.0914938	-0.351436	-0.143951	0.0370321	0.388923	0.0321299	0.272495	A	path:aga03010: Ribosome	GO:0022625:cytosolic large ribosomal subunit; GO:0003723:RNA binding; GO:0003735:structural constituent of ribosome; GO:0005840:ribosome; GO:0006412:translation
AGAP005171	Tctex1 domain-containing protein 4	0.437834	-1.58878	-0.907367	-0.821907	0.431992	0.116745	0.278496	0.27408	A
AGAP008405	39S ribosomal protein L24, mitochondrial	-0.325468	0.0911533	-0.396742	-0.278831	0.0446053	0.40945	0.0262331	0.0803451	A	path:aga03010: Ribosome	GO:0003735:structural constituent of ribosome; GO:0005840:ribosome; GO:0006412:translation; GO:0005739:mitochondrion
AGAP005198	unspecified product	-0.197331	-0.101133	-0.177891	-0.113563	0.157475	0.363752	0.223795	0.326465	A
AGAP005201	unspecified product	0.0608862	-0.0478069	-0.410816	-0.173438	0.467892	0.491733	0.0169157	0.226004	A		GO:0000724:double-strand break repair via homologous recombination; GO:0003677:DNA binding; GO:0000784:nuclear chromosome, telomeric region; GO:0010212:response to ionizing radiation; GO:0007093:mitotic cell cycle checkpoint; GO:0070876:SOSS complex
AGAP011329	acetyl-CoA C-acetyltransferase	-0.878915	0.090753	-0.402602	-0.0540749	2.26674e-05	0.4541	0.0939234	0.504696	A	path:aga00071: Fatty acid degradation; path:aga00072: Synthesis and degradation of ketone bodies; path:aga00280: Valine, leucine and isoleucine degradation; path:aga00310: Lysine degradation; path:aga00380: Tryptophan metabolism; path:aga00620: Pyruvate metabolism; path:aga00630: Glyoxylate and dicarboxylate metabolism; path:aga00640: Propanoate metabolism; path:aga00650: Butanoate metabolism; pa…	GO:0003824:catalytic activity; GO:0016747:transferase activity, transferring acyl groups other than amino-acyl groups; GO:0016740:transferase activity; GO:0016746:transferase activity, transferring acyl groups; GO:0005739:mitochondrion; GO:0006635:fatty acid beta-oxidation; GO:0003985:acetyl-CoA C-acetyltransferase activity; GO:0003988:acetyl-CoA C-acyltransferase activity
AGAP011900	Alkylated DNA repair protein alkB homolog 8	-0.511709	0.407429	-0.451192	-0.354684	0.00175106	0.0146634	0.0136161	0.0307999	N		GO:0016300:tRNA (uracil) methyltransferase activity; GO:0030488:tRNA methylation; GO:0008168:methyltransferase activity; GO:0002098:tRNA wobble uridine modification; GO:0055114:oxidation-reduction process; GO:0016491:oxidoreductase activity; GO:0003676:nucleic acid binding
AGAP005218	Zinc finger Ran-binding domain-containing protein 2	-0.0845543	0.0877496	-0.110383	-0.172799	0.378722	0.371697	0.328175	0.151234	A		GO:0003723:RNA binding; GO:0005634:nucleus; GO:0046872:metal ion binding; GO:0001530:lipopolysaccharide binding
AGAP005547	alpha-crystallin B chain	-0.317075	0.750404	-2.44189	-1.44863	0.342467	0.0710366	3.86277e-08	0.000344088	J	path:aga04141: Protein processing in endoplasmic reticulum; path:aga04213: Longevity regulating pathway - multiple species	GO:0046872:metal ion binding
AGAP005228	mediator of RNA polymerase II transcription subunit 9	-0.282035	0.017757	-0.286277	-0.115924	0.101401	0.544662	0.125863	0.369243	A		GO:0003712:transcription coregulator activity; GO:0016592:mediator complex; GO:0006357:regulation of transcription by RNA polymerase II; GO:0005634:nucleus
AGAP005229	unspecified product	-0.295816	0.138123	-0.00864082	-0.493132	0.105462	0.350027	0.558051	0.00416234	A	path:aga04080: Neuroactive ligand-receptor interaction	GO:0007186:G protein-coupled receptor signaling pathway; GO:0008528:G protein-coupled peptide receptor activity; GO:0004930:G protein-coupled receptor activity; GO:0016021:integral component of membrane; GO:0016020:membrane
AGAP003094	transcription initiation factor TFIID subunit 9B	-0.241693	0.0880223	-0.217391	-0.125678	0.0315899	0.33803	0.0710326	0.216031	A	path:aga03022: Basal transcription factors	GO:0000124:SAGA complex; GO:0005669:transcription factor TFIID complex; GO:0006366:transcription by RNA polymerase II; GO:0006352:DNA-templated transcription, initiation; GO:0046982:protein heterodimerization activity; GO:0044212:transcription regulatory region DNA binding; GO:0008134:transcription factor binding; GO:0045944:positive regulation of transcription by RNA polymerase II; GO:0043966:hi…
AGAP005548	alpha-crystallin B chain	-0.438108	0.936575	-3.92364	-3.34782	0.35462	0.109505	0.0331274	0.0136583	J	path:aga04141: Protein processing in endoplasmic reticulum; path:aga04213: Longevity regulating pathway - multiple species	GO:0046872:metal ion binding
AGAP011799	Anaphase-promoting complex subunit 10	-0.0689223	0.359211	-0.627298	-0.508729	0.487558	0.105671	0.0142312	0.0263464	J	path:aga04120: Ubiquitin mediated proteolysis	GO:0031145:anaphase-promoting complex-dependent catabolic process; GO:0051301:cell division; GO:0005680:anaphase-promoting complex; GO:0070979:protein K11-linked ubiquitination; GO:0007049:cell cycle
AGAP005247	unspecified product	-0.115576	-0.307236	-0.0345359	0.180283	0.390889	0.10255	0.526493	0.266217	A		GO:0016020:membrane; GO:0016021:integral component of membrane
AGAP005254	DNA fragmentation factor-related protein 2	-0.709142	0.252299	0.140429	-0.400646	0.120032	0.417866	0.490854	0.288978	A		GO:0006915:apoptotic process; GO:0042981:regulation of apoptotic process
AGAP005255	Ras-related protein Rab-3C	-0.345061	0.35185	0.0840693	-0.0614256	0.276735	0.272162	0.512436	0.524088	A		GO:0008021:synaptic vesicle; GO:0017157:regulation of exocytosis; GO:0009306:protein secretion; GO:0006904:vesicle docking involved in exocytosis; GO:0006886:intracellular protein transport; GO:0005525:GTP binding; GO:0003924:GTPase activity; GO:0005886:plasma membrane; GO:0031982:vesicle; GO:0005768:endosome; GO:0032482:Rab protein signal transduction; GO:0072659:protein localization to plasma m…
AGAP007572	All-trans/9-cis	-0.321222	-0.419081	-0.0839778	0.162006	0.118443	0.0475329	0.4692	0.331578	A	path:aga00830: Retinol metabolism; path:aga01100: Metabolic pathways
AGAP005277	unspecified product	0.0752459	0.406181	-1.54655	-0.141651	0.540289	0.37683	0.0233876	0.503752	A
AGAP005289	myostatin	-0.423043	-0.116095	-0.225666	-0.164021	0.113051	0.452618	0.335849	0.385107	A		GO:0008083:growth factor activity; GO:0005576:extracellular region; GO:0007165:signal transduction
AGAP005295	evolutionarily conserved signaling intermediate in Toll pathways	-0.259351	0.0992439	-0.38417	-0.18635	0.062408	0.360128	0.00977386	0.152088	A		GO:0005515:protein binding; GO:0005739:mitochondrion
AGAP007937	39S ribosomal protein L4, mitochondrial	-0.440286	0.0835788	-0.259684	-0.126913	0.0100814	0.433538	0.159395	0.347768	A	path:aga03010: Ribosome	GO:0003735:structural constituent of ribosome; GO:0005840:ribosome; GO:0006412:translation
AGAP010039	NADH dehydrogenase [ubiquinone] flavoprotein 1, mitochondrial	-0.33371	-0.416979	-0.124475	-0.0135211	0.0641367	0.0205234	0.390577	0.551062	A	path:aga00190: Oxidative phosphorylation; path:aga01100: Metabolic pathways	GO:0008137:NADH dehydrogenase (ubiquinone) activity; GO:0010181:FMN binding; GO:0016651:oxidoreductase activity, acting on NAD(P)H; GO:0051287:NAD binding; GO:0051539:4 iron, 4 sulfur cluster binding; GO:0055114:oxidation-reduction process; GO:0005743:mitochondrial inner membrane; GO:0046872:metal ion binding; GO:0070469:respirasome; GO:0016020:membrane; GO:0005739:mitochondrion; GO:0051536:iron-…
AGAP001408	60S ribosomal protein L35	-0.281912	0.082291	-0.34258	-0.1921	0.0221913	0.374019	0.0125594	0.114883	A	path:aga03010: Ribosome	GO:0003729:mRNA binding; GO:0022625:cytosolic large ribosomal subunit; GO:0003735:structural constituent of ribosome; GO:0005840:ribosome; GO:0006412:translation; GO:0000463:maturation of LSU-rRNA from tricistronic rRNA transcript (SSU-rRNA, 5.8S rRNA, LSU-rRNA)
AGAP005048	anaphase-promoting complex subunit 2	-0.30687	0.219535	-0.322403	-0.381918	0.0190969	0.0957451	0.0186182	0.00167924	D	path:aga04120: Ubiquitin mediated proteolysis	GO:0005680:anaphase-promoting complex; GO:0031625:ubiquitin protein ligase binding; GO:0006511:ubiquitin-dependent protein catabolic process
AGAP007208	NADH dehydrogenase (ubiquinone) 1 alpha subcomplex 11	-0.549914	0.0821273	-0.637253	-0.36151	0.0058949	0.458168	0.00404683	0.0720601	A	path:aga00190: Oxidative phosphorylation; path:aga01100: Metabolic pathways	GO:0005747:mitochondrial respiratory chain complex I; GO:0032981:mitochondrial respiratory chain complex I assembly; GO:0016021:integral component of membrane; GO:0016020:membrane
AGAP007519	28S ribosomal protein S22, mitochondrial	-0.386922	0.0808199	-0.298882	-0.283431	0.0192958	0.43291	0.099498	0.0822365	A		GO:0005763:mitochondrial small ribosomal subunit; GO:0003735:structural constituent of ribosome
AGAP004519	sideroflexin 1,2,3	-0.536969	0.0807066	-0.0637277	0.313957	0.00393026	0.453278	0.483523	0.0770423	A		GO:0031966:mitochondrial membrane; GO:0015075:ion transmembrane transporter activity; GO:0006811:ion transport; GO:0055085:transmembrane transport; GO:0016020:membrane; GO:0034220:ion transmembrane transport; GO:0005739:mitochondrion; GO:0022857:transmembrane transporter activity; GO:0031305:integral component of mitochondrial inner membrane; GO:1990542:mitochondrial transmembrane transport
AGAP000520	unspecified product	0.114475	-0.416342	-0.145113	-0.136164	0.330611	0.0036245	0.286552	0.273571	A		GO:0016747:transferase activity, transferring acyl groups other than amino-acyl groups; GO:0016021:integral component of membrane; GO:0016020:membrane
AGAP005336	SWI/SNF-related matrix-associated actin-dependent regulator of chromatin subfamily D member 1	-0.179896	0.100396	-0.0662169	-0.105672	0.127721	0.319638	0.427115	0.298352	A		GO:0016514:SWI/SNF complex; GO:0071565:nBAF complex; GO:0071564:npBAF complex; GO:0005515:protein binding
AGAP008596	long-chain-fatty-acid--CoA ligase ACSBG	-0.574257	0.0796398	-0.110733	0.0348254	0.000909074	0.444118	0.410179	0.520031	A	path:aga00061: Fatty acid biosynthesis; path:aga00071: Fatty acid degradation; path:aga01100: Metabolic pathways; path:aga01212: Fatty acid metabolism	GO:0003824:catalytic activity
AGAP005327	ribonuclease UK114	-0.651694	0.0788262	-0.604681	0.0960597	0.0048588	0.478941	0.0194173	0.455205	A		GO:0005829:cytosol; GO:0005739:mitochondrion; GO:0019239:deaminase activity; GO:1901565:organonitrogen compound catabolic process
AGAP005375	nonsense-mediated mRNA decay protein	-0.251863	0.0803414	-0.162243	-0.17061	0.0786645	0.410179	0.260762	0.206903	A	path:aga03008: Ribosome biogenesis in eukaryotes; path:aga03013: RNA transport	GO:0000055:ribosomal large subunit export from nucleus; GO:0005634:nucleus; GO:0005737:cytoplasm; GO:0043023:ribosomal large subunit binding; GO:0015031:protein transport
AGAP002157	thrombospondin 2/3/4/5	0.0117023	-0.414449	-0.445655	-0.16153	0.553355	0.0209454	0.0198824	0.283505	A	path:aga04145: Phagosome; path:aga04512: ECM-receptor interaction	GO:0062023:collagen-containing extracellular matrix; GO:0007155:cell adhesion; GO:0005509:calcium ion binding; GO:0005576:extracellular region; GO:0031012:extracellular matrix; GO:0008201:heparin binding
MMSA_ANOGA	MMSA_ANOGA	-0.706917	0.0775828	-0.193872	-0.0901118	3.55906e-05	0.44834	0.274516	0.426924	A	path:aga00280: Valine, leucine and isoleucine degradation; path:aga00410: beta-Alanine metabolism; path:aga00562: Inositol phosphate metabolism; path:aga00640: Propanoate metabolism; path:aga01100: Metabolic pathways; path:aga01200: Carbon metabolism	GO:0004491:methylmalonate-semialdehyde dehydrogenase (acylating) activity; GO:0055114:oxidation-reduction process; GO:0016491:oxidoreductase activity; GO:0005739:mitochondrion; GO:0016620:oxidoreductase activity, acting on the aldehyde or oxo group of donors, NAD or NADP as acceptor; GO:0006573:valine metabolic process; GO:0006210:thymine catabolic process; GO:0018478:malonate-semialdehyde dehydr…
AGAP004755	vacuolar protein sorting 36	-0.400008	0.0771989	-0.0602918	-0.038876	0.00607135	0.423987	0.463865	0.496418	A	path:aga04144: Endocytosis	GO:0000814:ESCRT II complex; GO:0031902:late endosome membrane; GO:0043130:ubiquitin binding; GO:0032266:phosphatidylinositol-3-phosphate binding; GO:0032509:endosome transport via multivesicular body sorting pathway; GO:0043328:protein transport to vacuole involved in ubiquitin-dependent protein catabolic process via the multivesicular body sorting pathway
AGAP005382	transcription initiation factor TFIIE subunit beta	-0.218353	0.0704425	-0.208778	-0.0738478	0.128952	0.435282	0.17079	0.421399	A	path:aga03022: Basal transcription factors	GO:0006367:transcription initiation from RNA polymerase II promoter; GO:0005673:transcription factor TFIIE complex; GO:0003677:DNA binding; GO:0005634:nucleus
AGAP005388	cellular retinaldehyde binding protein	-0.0855781	-0.478799	-0.218463	-0.21401	0.484647	0.0803905	0.352514	0.330278	A		GO:1902936:phosphatidylinositol bisphosphate binding
AGAP001515	unspecified product	-0.168749	-0.410616	-0.191159	0.0248566	0.31378	0.0440077	0.29961	0.537468	A		GO:0003779:actin binding; GO:0045944:positive regulation of transcription by RNA polymerase II; GO:0045893:positive regulation of transcription, DNA-templated; GO:0035025:positive regulation of Rho protein signal transduction; GO:0051091:positive regulation of DNA-binding transcription factor activity; GO:0030017:sarcomere
AGAP005406	RNA exonuclease 1	-0.0665165	-0.0656661	-0.0935831	0.0210921	0.411635	0.414335	0.360469	0.524865	A	path:aga03008: Ribosome biogenesis in eukaryotes	GO:0003676:nucleic acid binding; GO:0005634:nucleus; GO:0004527:exonuclease activity; GO:0090305:nucleic acid phosphodiester bond hydrolysis
AGAP005409	unspecified product	-0.164106	-0.111866	-0.261331	-0.374528	0.304206	0.400292	0.17529	0.0385939	A
AGAP000997	mitogen-activated protein kinase kinase 1 interacting protein 1	-0.326847	0.0746211	-0.295946	-0.0970316	0.0204484	0.421259	0.0547723	0.360916	A	path:aga04150: mTOR signaling pathway	GO:0032006:regulation of TOR signaling; GO:0032008:positive regulation of TOR signaling; GO:0071230:cellular response to amino acid stimulus; GO:0071986:Ragulator complex
AGAP005421	mitochondrial inner membrane protein OXA1L	-0.227471	0.012089	-0.248112	-0.220669	0.0773735	0.546719	0.0791825	0.080962	A	path:aga03060: Protein export	GO:0033617:mitochondrial respiratory chain complex IV assembly; GO:0031305:integral component of mitochondrial inner membrane; GO:0016021:integral component of membrane; GO:0032977:membrane insertase activity; GO:0051205:protein insertion into membrane; GO:0032979:protein insertion into mitochondrial inner membrane from matrix; GO:0016020:membrane
AGAP005423	26S proteasome alpha 4 subunit	0.0576773	-0.0626834	-0.368752	-0.0371047	0.401943	0.385384	0.000505324	0.465226	A	path:aga03050: Proteasome	GO:0004175:endopeptidase activity; GO:0005839:proteasome core complex; GO:0051603:proteolysis involved in cellular protein catabolic process; GO:0004298:threonine-type endopeptidase activity; GO:0019773:proteasome core complex, alpha-subunit complex; GO:0043161:proteasome-mediated ubiquitin-dependent protein catabolic process; GO:0006511:ubiquitin-dependent protein catabolic process; GO:0005634:n…
AGAP002345	anaphase-promoting complex subunit 4	-0.0678021	0.176545	-0.649754	-0.430919	0.469365	0.279328	0.00109766	0.0171586	J	path:aga04120: Ubiquitin mediated proteolysis	GO:0031145:anaphase-promoting complex-dependent catabolic process; GO:0005680:anaphase-promoting complex; GO:0030071:regulation of mitotic metaphase/anaphase transition; GO:0045842:positive regulation of mitotic metaphase/anaphase transition; GO:0070979:protein K11-linked ubiquitination; GO:0034399:nuclear periphery; GO:0005515:protein binding
AGAP005428	transcription elongation factor SPT4 1	-0.111471	0.140763	-0.393783	-0.157893	0.415189	0.368556	0.0711972	0.326465	A		GO:0032786:positive regulation of DNA-templated transcription, elongation; GO:0006325:chromatin organization; GO:0006355:regulation of transcription, DNA-templated; GO:0008270:zinc ion binding; GO:0005634:nucleus; GO:0003727:single-stranded RNA binding; GO:0000993:RNA polymerase II complex binding; GO:0032044:DSIF complex; GO:0006397:mRNA processing; GO:0034243:regulation of transcription elongat…
AGAP005430	unspecified product	0.0701134	0.120734	-0.207029	-0.32238	0.46986	0.385542	0.263384	0.0802976	A		GO:0035307:positive regulation of protein dephosphorylation; GO:0071595:Nem1-Spo7 phosphatase complex; GO:0016021:integral component of membrane; GO:0016020:membrane
AGAP005578	anaphase-promoting complex subunit 5	0.0666821	0.344593	-0.698893	-0.632375	0.500576	0.158207	0.0139563	0.0128578	J	path:aga04120: Ubiquitin mediated proteolysis	GO:0005680:anaphase-promoting complex; GO:0061630:ubiquitin protein ligase activity; GO:0031145:anaphase-promoting complex-dependent catabolic process; GO:0045842:positive regulation of mitotic metaphase/anaphase transition; GO:0070979:protein K11-linked ubiquitination
LYSC6	LYSC6	-0.433885	0.0711167	0.0603006	0.00773148	0.0174609	0.464008	0.487384	0.558499	A
AGAP003902	anaphase-promoting complex subunit 7	-0.117306	0.158604	-0.659171	-0.415795	0.311609	0.218616	3.55144e-06	0.00140733	N	path:aga04120: Ubiquitin mediated proteolysis	GO:0005515:protein binding; GO:0005737:cytoplasm; GO:0061630:ubiquitin protein ligase activity; GO:0016567:protein ubiquitination; GO:0051301:cell division; GO:0031145:anaphase-promoting complex-dependent catabolic process; GO:0045842:positive regulation of mitotic metaphase/anaphase transition; GO:0005680:anaphase-promoting complex; GO:0007091:metaphase/anaphase transition of mitotic cell cycle
AGAP009926	protein naked cuticle homolog	-0.425867	0.0708005	-0.721655	-0.0944124	0.0304211	0.473576	0.000406799	0.425778	A	path:aga04146: Peroxisome	GO:0016787:hydrolase activity
AGAP005481	unspecified product	0.065174	0.0322733	-0.219943	-0.193844	0.459741	0.51958	0.174278	0.182258	A		GO:0003676:nucleic acid binding; GO:0003700:DNA-binding transcription factor activity; GO:0008270:zinc ion binding; GO:0005634:nucleus; GO:0006355:regulation of transcription, DNA-templated
CTLMA4	CTLMA4	-0.800392	0.0692961	-0.0320624	0.331344	0.0267306	0.52261	0.549019	0.275582	A
AGAP005499	dehydrogenase/reductase SDR family member 11 precursor	-0.22596	-0.520063	-0.427253	-0.233368	0.390136	0.167395	0.215542	0.358008	A	path:aga00900: Terpenoid backbone biosynthesis; path:aga00981: Insect hormone biosynthesis	GO:0016491:oxidoreductase activity; GO:0055114:oxidation-reduction process
AGAP005750	unspecified product	-0.621014	0.0681409	-0.596214	-0.203268	0.00223101	0.480966	0.00878475	0.268995	A	path:aga00040: Pentose and glucuronate interconversions; path:aga00053: Ascorbate and aldarate metabolism; path:aga00830: Retinol metabolism; path:aga00860: Porphyrin and chlorophyll metabolism; path:aga00980: Metabolism of xenobiotics by cytochrome P450; path:aga00982: Drug metabolism - cytochrome P450; path:aga00983: Drug metabolism - other enzymes; path:aga01100: Metabolic pathways	GO:0016758:transferase activity, transferring hexosyl groups; GO:0043231:intracellular membrane-bounded organelle; GO:0016021:integral component of membrane; GO:0008194:UDP-glycosyltransferase activity; GO:0016020:membrane; GO:0016740:transferase activity
AGAP009613	28S ribosomal protein S7, mitochondrial	-0.469443	0.068111	-0.467777	-0.194547	0.0219971	0.480429	0.0379568	0.276605	A	path:aga03010: Ribosome	GO:0003729:mRNA binding; GO:0019843:rRNA binding; GO:0005763:mitochondrial small ribosomal subunit; GO:0003735:structural constituent of ribosome; GO:0006412:translation; GO:0000028:ribosomal small subunit assembly; GO:0005840:ribosome
AGAP002320	isochorismatase domain-containing protein	-0.345527	0.06715	-0.18854	-0.00712633	0.033277	0.456545	0.245915	0.558256	A		GO:0003824:catalytic activity; GO:0005737:cytoplasm
AGAP006936	mitochondrial cytochrome c1 heme protein	-0.228017	-0.402882	-0.318008	-0.27924	0.186479	0.0258971	0.107145	0.113093	A	path:aga00190: Oxidative phosphorylation; path:aga01100: Metabolic pathways	GO:0009055:electron transfer activity; GO:0020037:heme binding; GO:0006122:mitochondrial electron transport, ubiquinol to cytochrome c; GO:0005750:mitochondrial respiratory chain complex III; GO:0046872:metal ion binding; GO:0042776:mitochondrial ATP synthesis coupled proton transport; GO:0045153:electron transporter, transferring electrons within CoQH2-cytochrome c reductase complex activity; GO…
AGAP005535	26S proteasome 26S non-ATPase subunit N5	-0.121317	0.156644	-0.127314	0.0205458	0.306459	0.22712	0.321984	0.532655	A	path:aga03050: Proteasome	GO:0043161:proteasome-mediated ubiquitin-dependent protein catabolic process; GO:0008541:proteasome regulatory particle, lid subcomplex; GO:0005737:cytoplasm; GO:0031595:nuclear proteasome complex
AGAP000794	NADH dehydrogenase (ubiquinone) Fe-S protein 2	-0.293301	-0.402148	-0.030999	0.127949	0.101816	0.027904	0.53027	0.353875	A	path:aga00190: Oxidative phosphorylation; path:aga01100: Metabolic pathways	GO:0048038:quinone binding; GO:0016651:oxidoreductase activity, acting on NAD(P)H; GO:0051287:NAD binding; GO:0055114:oxidation-reduction process
AGAP009880	anaphase-promoting complex subunit 8	-0.155896	0.356501	-0.880672	-0.915813	0.304206	0.0441468	3.41515e-06	4.76649e-08	J	path:aga04120: Ubiquitin mediated proteolysis	GO:0005680:anaphase-promoting complex; GO:0030071:regulation of mitotic metaphase/anaphase transition; GO:0005515:protein binding; GO:0005737:cytoplasm; GO:0061630:ubiquitin protein ligase activity; GO:0016567:protein ubiquitination; GO:0051301:cell division; GO:0031145:anaphase-promoting complex-dependent catabolic process; GO:0045842:positive regulation of mitotic metaphase/anaphase transition;…
AGAP005544	amyloid beta precursor protein binding protein 1	-0.203303	0.133549	-0.270259	-0.0391664	0.0853109	0.229334	0.0302115	0.474241	A		GO:0008641:ubiquitin-like modifier activating enzyme activity; GO:0045116:protein neddylation; GO:0019781:NEDD8 activating enzyme activity; GO:0005737:cytoplasm; GO:0032446:protein modification by small protein conjugation
AGAP007479	methylenetetrahydrofolate reductase (NADPH)	-0.608696	0.0646629	-0.79249	-0.0332774	0.0266372	0.510238	0.00595253	0.537654	A	path:aga00670: One carbon pool by folate; path:aga01100: Metabolic pathways; path:aga01200: Carbon metabolism	GO:0004489:methylenetetrahydrofolate reductase (NAD(P)H) activity; GO:0035999:tetrahydrofolate interconversion; GO:0071949:FAD binding; GO:0055114:oxidation-reduction process; GO:0005829:cytosol; GO:0006730:one-carbon metabolic process; GO:0006555:methionine metabolic process; GO:0009086:methionine biosynthetic process
COEBE3D	COEBE3D	-0.862591	0.0626717	-0.155469	-0.169055	6.43391e-06	0.486403	0.361165	0.311604	A		GO:0005615:extracellular space; GO:0052689:carboxylic ester hydrolase activity; GO:0016787:hydrolase activity
AGAP006327	leucine-rich immune protein (Short)	-0.79785	0.0617723	-0.0403329	0.104828	9.9675e-05	0.492394	0.526706	0.43033	A
AGAP003030	Pyruvate dehydrogenase E1 component subunit alpha	-0.543948	0.0582964	-0.686807	-0.363413	0.0249417	0.507689	0.0105643	0.126181	A	path:aga00010: Glycolysis / Gluconeogenesis; path:aga00020: Citrate cycle (TCA cycle); path:aga00620: Pyruvate metabolism; path:aga01100: Metabolic pathways; path:aga01200: Carbon metabolism	GO:0043231:intracellular membrane-bounded organelle; GO:0004739:pyruvate dehydrogenase (acetyl-transferring) activity; GO:0006086:acetyl-CoA biosynthetic process from pyruvate; GO:0005739:mitochondrion; GO:0016624:oxidoreductase activity, acting on the aldehyde or oxo group of donors, disulfide as acceptor; GO:0016491:oxidoreductase activity; GO:0055114:oxidation-reduction process; GO:0005967:mit…
AGAP010428	1,4-alpha-glucan branching enzyme	-0.596886	0.0579461	-0.299469	-0.0224094	3.0807e-07	0.439095	0.0279724	0.523359	A	path:aga00500: Starch and sucrose metabolism; path:aga01100: Metabolic pathways	GO:0003844:1,4-alpha-glucan branching enzyme activity; GO:0004553:hydrolase activity, hydrolyzing O-glycosyl compounds; GO:0043169:cation binding; GO:0005978:glycogen biosynthetic process; GO:0005975:carbohydrate metabolic process; GO:0003824:catalytic activity; GO:0005737:cytoplasm
AGAP011298	60S ribosomal protein L10a	-0.289653	0.0571551	-0.364991	-0.106975	0.047782	0.462698	0.0253329	0.352394	A	path:aga03010: Ribosome	GO:0015934:large ribosomal subunit; GO:0000470:maturation of LSU-rRNA; GO:0022625:cytosolic large ribosomal subunit; GO:0003723:RNA binding; GO:0003735:structural constituent of ribosome; GO:0006412:translation
AGAP005973	uncharacterized protein Mettl2	-0.529509	0.0544884	-0.212716	-0.00792289	0.0108307	0.502253	0.28828	0.559889	A		GO:0052735:tRNA (cytosine-3-)-methyltransferase activity; GO:0016740:transferase activity; GO:0008168:methyltransferase activity; GO:0032259:methylation; GO:0030488:tRNA methylation
AGAP005615	28S ribosomal protein S15, mitochondrial	-0.183339	0.018195	-0.323776	0.00849961	0.250464	0.544188	0.0910066	0.557064	A	path:aga03010: Ribosome	GO:0003735:structural constituent of ribosome; GO:0005840:ribosome; GO:0006412:translation
AGAP005618	1,2-dihydroxy-3-keto-5-methylthiopentene dioxygenase	-0.0310827	-0.0585635	-0.0488613	0.068156	0.513015	0.454998	0.483384	0.42909	A	path:aga00270: Cysteine and methionine metabolism; path:aga01100: Metabolic pathways	GO:0010309:acireductone dioxygenase [iron(II)-requiring] activity; GO:0055114:oxidation-reduction process; GO:0005506:iron ion binding; GO:0019509:L-methionine salvage from methylthioadenosine; GO:0016491:oxidoreductase activity; GO:0005634:nucleus; GO:0005737:cytoplasm; GO:0046872:metal ion binding; GO:0008652:cellular amino acid biosynthetic process; GO:0009086:methionine biosynthetic process; …
AGAP010464	NADH dehydrogenase (ubiquinone) 1 alpha/beta subcomplex 1	-0.340162	0.0540065	-0.415449	-0.163957	0.0308383	0.477113	0.0174609	0.251414	A	path:aga00190: Oxidative phosphorylation; path:aga01100: Metabolic pathways	GO:0006633:fatty acid biosynthetic process; GO:0005739:mitochondrion; GO:0000035:acyl binding; GO:0000036:acyl carrier activity
AGAP008717	hydroxymethylglutaryl-CoA lyase	-0.66191	0.0517508	-0.138816	0.0476092	0.0034404	0.51231	0.413895	0.516378	A	path:aga00072: Synthesis and degradation of ketone bodies; path:aga00280: Valine, leucine and isoleucine degradation; path:aga00650: Butanoate metabolism; path:aga01100: Metabolic pathways; path:aga04146: Peroxisome	GO:0003824:catalytic activity; GO:0005829:cytosol; GO:0004419:hydroxymethylglutaryl-CoA lyase activity; GO:0006629:lipid metabolic process; GO:0006552:leucine catabolic process; GO:0046951:ketone body biosynthetic process
ANCE2	ANCE2	-0.364975	0.558727	-1.02811	-0.725041	0.00235395	1.32061e-06	1.04874e-16	1.17876e-10	N		GO:0008241:peptidyl-dipeptidase activity; GO:0008237:metallopeptidase activity; GO:0016020:membrane; GO:0006508:proteolysis; GO:0046872:metal ion binding; GO:0016787:hydrolase activity; GO:0008233:peptidase activity; GO:0004180:carboxypeptidase activity; GO:0005886:plasma membrane; GO:0008238:exopeptidase activity; GO:0008239:dipeptidyl-peptidase activity; GO:0005615:extracellular space
AGAP005656	cytochrome P450	-0.479426	-0.0637495	-0.561649	-0.231429	0.055695	0.503858	0.0428703	0.286363	A	path:aga00590: Arachidonic acid metabolism; path:aga00591: Linoleic acid metabolism; path:aga01100: Metabolic pathways	GO:0016705:oxidoreductase activity, acting on paired donors, with incorporation or reduction of molecular oxygen; GO:0004497:monooxygenase activity; GO:0055114:oxidation-reduction process; GO:0005506:iron ion binding; GO:0020037:heme binding; GO:0046872:metal ion binding; GO:0016491:oxidoreductase activity
AGAP005660	cytochrome P450	-0.0731976	0.160191	-0.578944	-0.211568	0.50584	0.416261	0.0568444	0.332849	A	path:aga00590: Arachidonic acid metabolism; path:aga00591: Linoleic acid metabolism; path:aga01100: Metabolic pathways	GO:0016705:oxidoreductase activity, acting on paired donors, with incorporation or reduction of molecular oxygen; GO:0004497:monooxygenase activity; GO:0055114:oxidation-reduction process; GO:0005506:iron ion binding; GO:0020037:heme binding; GO:0046872:metal ion binding; GO:0016491:oxidoreductase activity
ANM7_ANOGA	ANM7_ANOGA	-0.205987	0.0857682	-0.335909	-0.440522	0.0922065	0.365948	0.0103812	0.000131462	N		GO:0006479:protein methylation; GO:0008168:methyltransferase activity; GO:0006355:regulation of transcription, DNA-templated; GO:0005829:cytosol; GO:0035242:protein-arginine omega-N asymmetric methyltransferase activity; GO:0018216:peptidyl-arginine methylation; GO:0035241:protein-arginine omega-N monomethyltransferase activity; GO:0035243:protein-arginine omega-N symmetric methyltransferase acti…
AGAP011573	unspecified product	-0.372451	0.0493808	-0.0757464	-0.172027	0.0205097	0.489582	0.4457	0.230711	A		GO:0003676:nucleic acid binding; GO:0008270:zinc ion binding; GO:0046872:metal ion binding
AGAP011424	40S ribosomal protein S16	-0.352858	0.0490509	-0.365726	-0.0810811	0.0153568	0.478745	0.0248608	0.411396	A	path:aga03010: Ribosome	GO:0000462:maturation of SSU-rRNA from tricistronic rRNA transcript (SSU-rRNA, 5.8S rRNA, LSU-rRNA); GO:0003723:RNA binding; GO:0003735:structural constituent of ribosome; GO:0005840:ribosome; GO:0006412:translation; GO:0022627:cytosolic small ribosomal subunit; GO:0015935:small ribosomal subunit
AGAP005731	transcription initiation factor TFIID subunit 2	0.0647675	0.00985066	-0.218695	-0.174632	0.488441	0.557976	0.266831	0.301982	A	path:aga03022: Basal transcription factors	GO:0005669:transcription factor TFIID complex; GO:0008237:metallopeptidase activity; GO:0008270:zinc ion binding; GO:0006508:proteolysis; GO:0045944:positive regulation of transcription by RNA polymerase II; GO:0006367:transcription initiation from RNA polymerase II promoter; GO:0003682:chromatin binding; GO:0044212:transcription regulatory region DNA binding
AGAP005736	unspecified product	-0.179267	-0.0292065	-0.0848584	0.0801422	0.129606	0.507496	0.379753	0.367932	A		GO:0043022:ribosome binding; GO:0005743:mitochondrial inner membrane; GO:0016021:integral component of membrane; GO:0016020:membrane; GO:0005739:mitochondrion
AGAP011146	39S ribosomal protein L14, mitochondrial	-0.51337	0.0483736	-0.199011	-0.303634	0.00129052	0.491323	0.230224	0.0581132	A	path:aga03010: Ribosome	GO:0003735:structural constituent of ribosome; GO:0005840:ribosome; GO:0006412:translation; GO:0005739:mitochondrion
AGAP008843	Aquaporin 1	0.0646333	0.0912759	-0.49497	-0.297409	0.435063	0.371401	0.000752894	0.027064			GO:0055085:transmembrane transport; GO:0016020:membrane; GO:0016021:integral component of membrane; GO:0015267:channel activity; GO:0005886:plasma membrane; GO:0015250:water channel activity; GO:0006833:water transport
AGAP005751	glucosyl/glucuronosyl transferases	-0.446963	0.146468	-0.878137	-0.760351	0.405476	0.523068	0.240988	0.251354	A	path:aga00040: Pentose and glucuronate interconversions; path:aga00053: Ascorbate and aldarate metabolism; path:aga00830: Retinol metabolism; path:aga00860: Porphyrin and chlorophyll metabolism; path:aga00980: Metabolism of xenobiotics by cytochrome P450; path:aga00982: Drug metabolism - cytochrome P450; path:aga00983: Drug metabolism - other enzymes; path:aga01100: Metabolic pathways	GO:0016758:transferase activity, transferring hexosyl groups; GO:0043231:intracellular membrane-bounded organelle; GO:0008194:UDP-glycosyltransferase activity; GO:0016740:transferase activity
AGAP002218	39S ribosomal protein L47, mitochondrial	-0.34486	0.0471117	-0.468412	-0.25301	0.0336497	0.492914	0.0079796	0.108528	A		GO:0005761:mitochondrial ribosome; GO:0005762:mitochondrial large ribosomal subunit; GO:0032543:mitochondrial translation; GO:0003735:structural constituent of ribosome; GO:0006412:translation
AGAP010716	HIG1 hypoxia inducible domain family, member 1B	-0.0684622	-0.385703	-0.297304	-0.125066	0.470271	0.0409096	0.142471	0.371712	A		GO:0016021:integral component of membrane; GO:0016020:membrane
AGAP008392	hsp70-interacting protein	-0.245853	0.0470076	-0.147687	-0.109612	0.0464763	0.46668	0.228879	0.289045	A	path:aga04141: Protein processing in endoplasmic reticulum	GO:0000774:adenyl-nucleotide exchange factor activity; GO:0005783:endoplasmic reticulum; GO:0005737:cytoplasm; GO:0050790:regulation of catalytic activity
AGAP000022	amino acid transporter protein	-0.262828	0.0458327	-0.2045	0.00224474	0.0117162	0.447984	0.0776267	0.564403	A	path:aga04150: mTOR signaling pathway	GO:0005975:carbohydrate metabolic process; GO:0003824:catalytic activity; GO:0016021:integral component of membrane; GO:0016020:membrane
AGAP005787	unspecified product	-0.319248	-0.768452	-1.01548	-0.517233	0.457765	0.29546	0.20316	0.361483	A
AGAP005797	unspecified product	-0.00568439	-0.0868061	-0.308745	-0.0481603	0.560308	0.408803	0.0536605	0.477806	A		GO:0016020:membrane; GO:0005639:integral component of nuclear inner membrane; GO:0071763:nuclear membrane organization; GO:0016021:integral component of membrane
AGAP006383	oligosaccharyltransferase complex subunit beta	-0.321387	0.0449088	0.0182482	0.0799805	0.031787	0.489699	0.542813	0.417131	A	path:aga00510: N-Glycan biosynthesis; path:aga00513: Various types of N-glycan biosynthesis; path:aga01100: Metabolic pathways; path:aga04141: Protein processing in endoplasmic reticulum	GO:0008250:oligosaccharyltransferase complex; GO:0018279:protein N-linked glycosylation via asparagine; GO:0005783:endoplasmic reticulum; GO:0005789:endoplasmic reticulum membrane; GO:0016021:integral component of membrane; GO:0016020:membrane; GO:0006486:protein glycosylation; GO:0004579:dolichyl-diphosphooligosaccharide-protein glycotransferase activity
AGAP005825	acylglycerol kinase	-0.246845	0.0320774	-0.183451	-0.159476	0.0515747	0.504082	0.173312	0.183827	A	path:aga00561: Glycerolipid metabolism; path:aga01100: Metabolic pathways	GO:0003951:NAD+ kinase activity; GO:0016301:kinase activity; GO:0016310:phosphorylation
AGAP005828	unspecified product	-0.570076	0.428266	-0.140257	-0.154272	0.137397	0.239898	0.478075	0.455598	A		GO:0019799:tubulin N-acetyltransferase activity; GO:0071929:alpha-tubulin acetylation; GO:0005874:microtubule; GO:0048666:neuron development; GO:0070507:regulation of microtubule cytoskeleton organization; GO:0016740:transferase activity; GO:0016746:transferase activity, transferring acyl groups
AGAP005843	unspecified product	-0.163563	0.127774	-0.285718	0.0699559	0.203593	0.284851	0.0543631	0.419752	A
AGAP012138	60S ribosomal protein L21	-0.265657	0.0420373	-0.444107	-0.194264	0.0323031	0.478063	0.00104966	0.113248	A	path:aga03010: Ribosome	GO:0022625:cytosolic large ribosomal subunit; GO:0003735:structural constituent of ribosome; GO:0005840:ribosome; GO:0006412:translation
AGAP010373	arginine-tRNA-protein transferase	-0.00652681	0.14234	-0.288139	-0.262438	0.556747	0.234058	0.0418677	0.0385842			GO:0004057:arginyltransferase activity; GO:0016598:protein arginylation; GO:0016740:transferase activity; GO:0016746:transferase activity, transferring acyl groups; GO:0005737:cytoplasm
AGAP001403	protein Mpv17	-0.426448	0.0417454	-0.323115	-0.091436	0.00646039	0.501565	0.0604009	0.397952	A	path:aga04146: Peroxisome	GO:0016021:integral component of membrane; GO:0005737:cytoplasm; GO:0061668:mitochondrial ribosome assembly; GO:0016020:membrane
CLIPB12	CLIPB12	-1.42315	0.0406894	-0.742091	0.345074	5.66802e-09	0.531086	0.0108288	0.172202	A		GO:0005615:extracellular space; GO:0006508:proteolysis; GO:0004252:serine-type endopeptidase activity
AGAP005862	unspecified product	-0.17857	0.297035	-1.3947	-0.374037	0.484652	0.4203	0.0182912	0.342512	A
AGAP004528	unspecified product	0.0439367	-0.378563	-0.385712	0.0164708	0.5069	0.0374	0.0559207	0.547121	A		GO:0008080:N-acetyltransferase activity; GO:0005737:cytoplasm
ARR2	ARR2	-0.151777	0.490464	-1.65623	-4.964	0.507844	0.338546	0.0191288	6.27906e-18		path:aga04745: Phototransduction - fly	GO:0001664:G protein-coupled receptor binding; GO:0007165:signal transduction; GO:0005737:cytoplasm; GO:0002031:G protein-coupled receptor internalization
AGAP009787	DnaJ (Hsp40) homolog, subfamily C	-0.397185	0.0385719	-0.356031	-0.139678	0.00949579	0.50605	0.0261823	0.273887	A		GO:0017119:Golgi transport complex; GO:0007030:Golgi organization; GO:0006890:retrograde vesicle-mediated transport, Golgi to endoplasmic reticulum; GO:0048213:Golgi vesicle prefusion complex stabilization
AGAP005896	unspecified product	-0.499027	0.827625	-1.41691	-0.162015	0.473358	0.397952	0.269709	0.536538	A
AGAP008537	homocysteine S-methyltransferase	-0.817324	0.0368131	-0.33422	0.19863	0.00189245	0.535785	0.227753	0.347026	A	path:aga00270: Cysteine and methionine metabolism; path:aga01100: Metabolic pathways	GO:0008168:methyltransferase activity; GO:0046872:metal ion binding; GO:0016740:transferase activity; GO:0032259:methylation; GO:0009086:methionine biosynthetic process; GO:0008898:S-adenosylmethionine-homocysteine S-methyltransferase activity; GO:0033528:S-methylmethionine cycle
AGAP001449	unspecified product	-1.01644	0.0356608	-0.180823	-0.457568	0.00128589	0.544263	0.402186	0.102129	A		GO:0008080:N-acetyltransferase activity; GO:0005737:cytoplasm
AGAP004778	unspecified product	-0.562821	0.0353383	-0.447358	-0.0325279	0.00315403	0.524903	0.030798	0.525098	A
AGAP005942	unspecified product	-0.311661	0.285827	-0.245046	0.112844	0.103612	0.13182	0.216862	0.396917	A
AGAP005946	unspecified product	0.0239755	-0.153851	-0.0798261	-0.443702	0.546704	0.398042	0.491341	0.0716083	A		GO:0016021:integral component of membrane; GO:0016020:membrane
AGAP010134	arrestin-1	-0.00534972	0.26803	-1.59172	-5.01295	0.567264	0.44841	0.0206104	2.90681e-19			GO:0001664:G protein-coupled receptor binding; GO:0007165:signal transduction; GO:0005737:cytoplasm; GO:0002031:G protein-coupled receptor internalization
AGAP009564	ATP synthase epsilon chain, mitochondrial	-0.295549	0.107184	-0.601151	-0.646143	0.100816	0.400075	0.00242817	0.00022308	J	path:aga00190: Oxidative phosphorylation; path:aga01100: Metabolic pathways	GO:0000275:mitochondrial proton-transporting ATP synthase complex, catalytic core F(1); GO:0015986:ATP synthesis coupled proton transport; GO:0046933:proton-transporting ATP synthase activity, rotational mechanism; GO:0016887:ATPase activity; GO:0005743:mitochondrial inner membrane
AGAP009289	abhydrolase domain-containing protein 11	-0.349449	0.0301477	-0.339328	-0.154318	0.0382766	0.525098	0.0608708	0.2805	A		GO:0005739:mitochondrion
AGAP005980	retinol dehydrogenase 13 (all-trans/9-cis)	-0.0495327	-0.0662788	-0.214966	-0.109287	0.47926	0.445696	0.167829	0.343482	A
AGAP013130	unspecified product	-0.569679	0.0289533	-0.189779	-0.099635	0.00621534	0.536018	0.318693	0.431885	A		GO:0034551:mitochondrial respiratory chain complex III assembly; GO:0005739:mitochondrion
AGAP010257	60S ribosomal protein L13a	-0.303292	0.0287649	-0.197324	0.0746415	0.0404403	0.520719	0.207284	0.427381	A	path:aga03010: Ribosome	GO:0015934:large ribosomal subunit; GO:0003735:structural constituent of ribosome; GO:0005840:ribosome; GO:0006412:translation; GO:0003729:mRNA binding; GO:0022625:cytosolic large ribosomal subunit; GO:0017148:negative regulation of translation
AGAP006020	tryptophan 5-monooxygenase	0.371588	-0.0794207	-0.726763	-0.548962	0.321482	0.524229	0.100622	0.153741	A	path:aga00380: Tryptophan metabolism; path:aga00790: Folate biosynthesis; path:aga01100: Metabolic pathways	GO:0016714:oxidoreductase activity, acting on paired donors, with incorporation or reduction of molecular oxygen, reduced pteridine as one donor, and incorporation of one atom of oxygen; GO:0009072:aromatic amino acid family metabolic process; GO:0004497:monooxygenase activity; GO:0055114:oxidation-reduction process; GO:0005506:iron ion binding; GO:0042427:serotonin biosynthetic process; GO:00045…
AGAP006025	Ras-like protein family member	0.135125	-0.0555267	-0.192991	-0.338287	0.458624	0.52776	0.41093	0.241226	A		GO:0016020:membrane; GO:0005525:GTP binding; GO:0003924:GTPase activity; GO:0007165:signal transduction; GO:0000166:nucleotide binding
AGAP007176	unspecified product	0.166803	-0.366176	-0.417661	-0.0313793	0.18799	0.00547395	0.0035429	0.506895	A		GO:0032780:negative regulation of ATPase activity; GO:0035091:phosphatidylinositol binding; GO:0005886:plasma membrane; GO:0005737:cytoplasm; GO:0043271:negative regulation of ion transport; GO:0042391:regulation of membrane potential; GO:0005829:cytosol; GO:0005769:early endosome; GO:0006622:protein targeting to lysosome; GO:0008333:endosome to lysosome transport; GO:0045022:early endosome to la…
AGAP006050	AarF domain containing kinase 5	-0.127619	-0.0793602	-0.194136	-0.106752	0.338678	0.435305	0.240601	0.374882	A
AGAP011706	60S ribosomal protein L27a	-0.323206	0.0237182	-0.2895	-0.0389986	0.00820726	0.521349	0.0356364	0.484518	A	path:aga03010: Ribosome	GO:0015934:large ribosomal subunit; GO:0022625:cytosolic large ribosomal subunit; GO:0003735:structural constituent of ribosome; GO:0006412:translation
AGAP006056	unspecified product	0.0192389	0.00912512	-0.323273	-0.109549	0.533974	0.552913	0.0219046	0.307093	A
AGAP009060	ATP-dependent DNA helicase HFM1/MER3	-0.163142	0.61808	-1.60083	-1.31184	0.476274	0.174111	0.00226742	0.00522974	J		GO:0003676:nucleic acid binding; GO:0005524:ATP binding; GO:0003724:RNA helicase activity; GO:0010494:cytoplasmic stress granule; GO:0003723:RNA binding; GO:0006417:regulation of translation
AGAP006064	bladder cancer-associated protein	-0.29277	0.045841	-0.214467	0.0747556	0.183758	0.520667	0.29587	0.47301	A		GO:0016021:integral component of membrane; GO:0016020:membrane
AGAP009259	Lysophospholipid acyltransferase 7	-0.367608	0.022942	-0.154337	0.00444874	0.0351355	0.537445	0.32754	0.563233	A	path:aga00564: Glycerophospholipid metabolism	GO:0016021:integral component of membrane; GO:0016020:membrane
AGAP006071	B9 domain-containing protein 1	-0.0251244	-0.164305	0.0509493	0.0802357	0.532428	0.274291	0.495397	0.431178	A
AGAP007975	pyruvate dehydrogenase E2 component (dihydrolipoamide acetyltransferase)	-0.282714	-0.365229	-0.318007	-0.154263	0.0847685	0.0264741	0.0820909	0.284754	A	path:aga00010: Glycolysis / Gluconeogenesis; path:aga00020: Citrate cycle (TCA cycle); path:aga00620: Pyruvate metabolism; path:aga01100: Metabolic pathways; path:aga01200: Carbon metabolism	GO:0004742:dihydrolipoyllysine-residue acetyltransferase activity; GO:0045254:pyruvate dehydrogenase complex; GO:0016746:transferase activity, transferring acyl groups; GO:0006090:pyruvate metabolic process
AGAP002407	28S ribosomal protein S18A, mitochondrial	-0.306831	0.0223696	-0.30775	-0.161883	0.0260602	0.529269	0.042505	0.207169	A	path:aga03010: Ribosome	GO:0005763:mitochondrial small ribosomal subunit; GO:0003735:structural constituent of ribosome; GO:0005840:ribosome; GO:0006412:translation; GO:0070181:small ribosomal subunit rRNA binding
AGAP006099	ubiquinol-cytochrome c reductase core subunit 2	-0.334148	-0.33596	-0.330813	-0.169759	0.0706379	0.0692945	0.106168	0.291814	A	path:aga00190: Oxidative phosphorylation; path:aga01100: Metabolic pathways	GO:0006627:protein processing involved in protein targeting to mitochondrion; GO:0003824:catalytic activity; GO:0005743:mitochondrial inner membrane; GO:0046872:metal ion binding; GO:0005739:mitochondrion; GO:0017087:mitochondrial processing peptidase complex; GO:0004175:endopeptidase activity
AGAP007775	ATP-dependent DNA helicase PIF1	-0.314737	0.69245	-1.28615	-1.21917	0.220282	0.0108288	1.13683e-05	2.86833e-06	J		GO:0005657:replication fork; GO:0043141:GO_0043141; GO:0000723:telomere maintenance; GO:0006310:DNA recombination; GO:0006260:DNA replication; GO:0006281:DNA repair; GO:0003678:DNA helicase activity; GO:0003677:DNA binding; GO:0005634:nucleus; GO:0005524:ATP binding; GO:0005739:mitochondrion; GO:0032508:DNA duplex unwinding; GO:0000002:mitochondrial genome maintenance; GO:0016787:hydrolase activi…
AGAP005917	ATP-dependent DNA helicase Q4	-0.0614587	0.469228	-0.949571	-1.02695	0.50161	0.0468938	0.000262227	7.33554e-06	J		GO:0006310:DNA recombination; GO:0004386:helicase activity; GO:0003676:nucleic acid binding; GO:0008270:zinc ion binding; GO:0005524:ATP binding; GO:0005737:cytoplasm; GO:0005634:nucleus; GO:0043138:3'-5' DNA helicase activity; GO:0000724:double-strand break repair via homologous recombination; GO:0006281:DNA repair; GO:0032508:DNA duplex unwinding; GO:0009378:four-way junction helicase activity;…
AGAP006151	unspecified product	-1.60804	0.839335	-1.96248	-0.175403	0.160782	0.367248	0.124249	0.52776	A
AGAP002014	leucyl-tRNA synthetase	-0.372937	0.0180413	-0.0619783	-0.0847081	0.00441292	0.536207	0.451215	0.379596	A	path:aga00970: Aminoacyl-tRNA biosynthesis	GO:0004812:aminoacyl-tRNA ligase activity; GO:0006418:tRNA aminoacylation for protein translation; GO:0006429:leucyl-tRNA aminoacylation; GO:0004823:leucine-tRNA ligase activity; GO:0000166:nucleotide binding; GO:0005524:ATP binding; GO:0016874:ligase activity; GO:0006412:translation; GO:0002161:aminoacyl-tRNA editing activity; GO:0106074:aminoacyl-tRNA metabolism involved in translational fideli…
AGAP006162	TatD DNase family protein	-0.165593	0.113606	-0.115102	-0.0392217	0.213347	0.329965	0.339673	0.491523	A		GO:0016888:endodeoxyribonuclease activity, producing 5'-phosphomonoesters; GO:0016788:hydrolase activity, acting on ester bonds; GO:0008296:3'-5'-exodeoxyribonuclease activity; GO:0090305:nucleic acid phosphodiester bond hydrolysis; GO:0006259:DNA metabolic process
AGAP008578	ATP-dependent RNA helicase DDX4	0.240994	0.152045	-1.35878	-1.56364	0.360096	0.444763	0.000227556	1.18151e-06	J		GO:0004386:helicase activity; GO:0003676:nucleic acid binding; GO:0005524:ATP binding; GO:0016787:hydrolase activity; GO:0000166:nucleotide binding; GO:0005634:nucleus; GO:0030154:cell differentiation; GO:0003724:RNA helicase activity; GO:0003723:RNA binding; GO:0007276:gamete generation; GO:0043186:P granule
AGAP006172	Intraflagellar transport protein 20 homolog	0.360353	-1.64054	-1.44477	-0.250137	0.480104	0.156185	0.218641	0.508369	A		GO:0005794:Golgi apparatus; GO:0042073:intraciliary transport; GO:0005813:centrosome; GO:0030992:intraciliary transport particle B; GO:0005929:cilium; GO:0051642:centrosome localization; GO:0061512:protein localization to cilium
AGAP006178	troponin C	-0.456453	0.516075	-0.483962	-0.465873	0.2048	0.16153	0.136023	0.114064	A	path:aga04070: Phosphatidylinositol signaling system; path:aga04745: Phototransduction - fly	GO:0005509:calcium ion binding; GO:0019722:calcium-mediated signaling; GO:0050790:regulation of catalytic activity; GO:0030234:enzyme regulator activity; GO:0000226:microtubule cytoskeleton organization
AGAP004351	ATP-dependent RNA helicase DDX43	-0.121818	0.202355	-0.64962	-0.678642	0.373668	0.232128	0.0011799	0.000128019	J		GO:0004386:helicase activity; GO:0003723:RNA binding; GO:0003676:nucleic acid binding; GO:0005524:ATP binding; GO:0016787:hydrolase activity; GO:0000166:nucleotide binding; GO:0005737:cytoplasm; GO:0005634:nucleus; GO:0003724:RNA helicase activity; GO:1990904:ribonucleoprotein complex
AGAP001865	39S ribosomal protein L17, mitochondrial	-0.391378	0.0147078	-0.505905	-0.196375	0.00197641	0.541921	0.000207886	0.113598	A	path:aga03010: Ribosome	GO:0005762:mitochondrial large ribosomal subunit; GO:0003735:structural constituent of ribosome; GO:0005840:ribosome; GO:0006412:translation; GO:0015934:large ribosomal subunit
AGAP005130	ATP-dependent RNA helicase DDX49/DBP8	-0.291381	0.204076	-0.473171	-0.336254	0.0640916	0.178642	0.00591233	0.030443	N		GO:0004386:helicase activity; GO:0003676:nucleic acid binding; GO:0005524:ATP binding; GO:0016787:hydrolase activity; GO:0000166:nucleotide binding; GO:0005634:nucleus; GO:0003724:RNA helicase activity; GO:0003723:RNA binding; GO:0006364:rRNA processing
AGAP006195	unspecified product	-0.245521	0.0638805	-0.492113	-0.107682	0.108873	0.456068	0.00349747	0.361377	A
AGAP000272	transcription initiation factor TFIID subunit 9 / adenylate kinase	-0.41901	0.0143772	-0.315723	-0.242025	0.0253498	0.550844	0.118095	0.171399	A	path:aga00230: Purine metabolism; path:aga01100: Metabolic pathways; path:aga03008: Ribosome biogenesis in eukaryotes	GO:0004017:adenylate kinase activity; GO:0016887:ATPase activity; GO:0005634:nucleus; GO:0005737:cytoplasm; GO:0005524:ATP binding; GO:0016740:transferase activity; GO:0000166:nucleotide binding; GO:0016301:kinase activity; GO:0016310:phosphorylation; GO:0046940:nucleoside monophosphate phosphorylation
RL8_ANOGA	RL8_ANOGA	-0.306081	0.0117766	-0.398188	-0.115992	0.0348394	0.549634	0.013649	0.329989	A	path:aga03010: Ribosome	GO:0015934:large ribosomal subunit; GO:0019843:rRNA binding; GO:0022625:cytosolic large ribosomal subunit; GO:0003723:RNA binding; GO:0003735:structural constituent of ribosome; GO:0005840:ribosome; GO:0006412:translation; GO:0002181:cytoplasmic translation; GO:0005737:cytoplasm
AGAP013212	Import inner membrane translocase subunit Tim16	-0.364136	0.011755	-0.354376	-0.248718	0.0230918	0.551747	0.0445302	0.110962	A		GO:0005744:TIM23 mitochondrial import inner membrane translocase complex; GO:0030150:protein import into mitochondrial matrix
AGAP001910	40S ribosomal protein S3	-0.272259	0.0108223	-0.32055	-0.143879	0.0485316	0.550254	0.0375684	0.252193	A	path:aga03010: Ribosome	GO:0003906:DNA-(apurinic or apyrimidinic site) endonuclease activity; GO:0008534:oxidized purine nucleobase lesion DNA N-glycosylase activity; GO:0003684:damaged DNA binding; GO:0015935:small ribosomal subunit; GO:0006281:DNA repair; GO:0003723:RNA binding; GO:0003735:structural constituent of ribosome; GO:0006412:translation; GO:0005634:nucleus; GO:0032357:oxidized purine DNA binding; GO:2001235…
AGAP007642	ATP-dependent 6-phosphofructokinase	-0.108899	-0.351853	0.010656	-0.0395376	0.375664	0.0327398	0.555124	0.507202	A	path:aga00010: Glycolysis / Gluconeogenesis; path:aga00030: Pentose phosphate pathway; path:aga00051: Fructose and mannose metabolism; path:aga00052: Galactose metabolism; path:aga01100: Metabolic pathways; path:aga01200: Carbon metabolism; path:aga01230: Biosynthesis of amino acids; path:aga03018: RNA degradation	GO:0003872:6-phosphofructokinase activity; GO:0006002:fructose 6-phosphate metabolic process; GO:0006096:glycolytic process; GO:0005737:cytoplasm; GO:0005524:ATP binding; GO:0046872:metal ion binding; GO:0016740:transferase activity; GO:0000166:nucleotide binding; GO:0008152:metabolic process; GO:0016301:kinase activity; GO:0016310:phosphorylation; GO:0003824:catalytic activity; GO:0061615:glycol…
AGAP004366	1-pyrroline-5-carboxylate dehydrogenase	-0.347809	0.00901024	-0.27731	0.0152933	0.0195521	0.554539	0.0932545	0.544263	A	path:aga00250: Alanine, aspartate and glutamate metabolism; path:aga00330: Arginine and proline metabolism; path:aga01100: Metabolic pathways	GO:0003842:1-pyrroline-5-carboxylate dehydrogenase activity; GO:0010133:proline catabolic process to glutamate; GO:0055114:oxidation-reduction process; GO:0016491:oxidoreductase activity; GO:0005759:mitochondrial matrix; GO:0016620:oxidoreductase activity, acting on the aldehyde or oxo group of donors, NAD or NADP as acceptor; GO:0006560:proline metabolic process
AGAP006262	unspecified product	0.23027	0.0335809	-0.900325	-0.47333	0.484957	0.557928	0.213694	0.361345	A
AGAP006273	ATP-binding cassette transporter (ABC transporter) family B member 3	0.0412161	-0.0794006	-0.106921	-0.060734	0.478803	0.382064	0.326689	0.424971	A	path:aga02010: ABC transporters	GO:0042626:ATPase-coupled transmembrane transporter activity; GO:0055085:transmembrane transport; GO:0016887:ATPase activity; GO:0016021:integral component of membrane; GO:0005524:ATP binding; GO:0016020:membrane; GO:0000166:nucleotide binding
AGAP006275	unspecified product	-0.323045	-0.247949	-0.231411	0.262156	0.135106	0.227995	0.285256	0.208661	A
AGAP006278	unspecified product	-0.398466	-0.224457	-0.0585783	0.382594	0.0920637	0.283676	0.513094	0.104351	A		GO:0007608:sensory perception of smell; GO:0005549:odorant binding
AGAP010429	succinate dehydrogenase (ubiquinone) flavoprotein subunit	-0.306429	-0.339931	-0.354384	-0.112965	0.068626	0.0438436	0.0593207	0.372238	A	path:aga00020: Citrate cycle (TCA cycle); path:aga00190: Oxidative phosphorylation; path:aga01100: Metabolic pathways; path:aga01200: Carbon metabolism	GO:0000104:succinate dehydrogenase activity; GO:0022900:electron transport chain; GO:0016627:oxidoreductase activity, acting on the CH-CH group of donors; GO:0050660:flavin adenine dinucleotide binding; GO:0055114:oxidation-reduction process; GO:0009055:electron transfer activity; GO:0006099:tricarboxylic acid cycle; GO:0016491:oxidoreductase activity; GO:0045282:plasma membrane succinate dehydro…
AGAP009603	mitochondrial uncoupling protein (solute carrier family 25)	-0.442715	0.00229269	-0.311537	-0.248977	0.0264803	0.566655	0.145363	0.185359	A		GO:0031966:mitochondrial membrane; GO:0006839:mitochondrial transport; GO:0016020:membrane; GO:0016021:integral component of membrane; GO:0009409:response to cold
AGAP006344	RAG1-activating protein 1-like protein	-0.291119	0.166931	-0.139193	0.204516	0.1223	0.307005	0.376152	0.239174	A		GO:0005886:plasma membrane; GO:0016021:integral component of membrane; GO:0008643:carbohydrate transport; GO:0051119:sugar transmembrane transporter activity; GO:0016020:membrane; GO:0034219:carbohydrate transmembrane transport
AGAP006941	ATP-dependent RNA helicase DDX51/DBP6	-0.29455	0.351354	-0.456669	-0.470519	0.0695399	0.0304403	0.0112419	0.00321046	J		GO:0003676:nucleic acid binding; GO:0005524:ATP binding; GO:0016787:hydrolase activity; GO:0000166:nucleotide binding; GO:0005634:nucleus; GO:0004386:helicase activity; GO:0003724:RNA helicase activity; GO:0003723:RNA binding
AGAP010421	pyruvate dehydrogenase E1 component subunit beta	-0.388697	-0.000134013	-0.383607	-0.025969	0.0325047	0.569102	0.0577931	0.533974	A	path:aga00010: Glycolysis / Gluconeogenesis; path:aga00020: Citrate cycle (TCA cycle); path:aga00620: Pyruvate metabolism; path:aga01100: Metabolic pathways; path:aga01200: Carbon metabolism	GO:0004739:pyruvate dehydrogenase (acetyl-transferring) activity; GO:0006086:acetyl-CoA biosynthetic process from pyruvate; GO:0003824:catalytic activity; GO:0016491:oxidoreductase activity; GO:0055114:oxidation-reduction process; GO:0005967:mitochondrial pyruvate dehydrogenase complex
AGAP012358	ATP-dependent RNA helicase DDX52/ROK1	-0.317595	0.564846	-0.661498	-0.537735	0.13945	0.00892284	0.00257066	0.00636861			GO:0004386:helicase activity; GO:0003676:nucleic acid binding; GO:0005524:ATP binding; GO:0016787:hydrolase activity; GO:0000166:nucleotide binding; GO:0003724:RNA helicase activity; GO:0003723:RNA binding; GO:0030490:maturation of SSU-rRNA
AGAP001223	ATP-dependent RNA helicase DDX55/SPB4	-0.185085	0.295883	-0.74011	-0.659623	0.259881	0.100632	0.000163837	0.000173544	J		GO:0004386:helicase activity; GO:0003723:RNA binding; GO:0003676:nucleic acid binding; GO:0005524:ATP binding; GO:0016787:hydrolase activity; GO:0000166:nucleotide binding; GO:0003724:RNA helicase activity; GO:0005730:nucleolus
AGAP011147	ATP-dependent RNA helicase DDX56/DBP9	-0.273946	0.129768	-0.47792	-0.397842	0.0146421	0.221481	4.30663e-05	0.000158393	A		GO:0003676:nucleic acid binding; GO:0005524:ATP binding; GO:0005730:nucleolus; GO:0003724:RNA helicase activity; GO:0003723:RNA binding
AGAP006423	cyanogenic beta-glucosidase	0.0399427	0.103052	-0.00302511	-0.992181	0.562495	0.551422	0.568853	0.355084	A
AGAP011145	ATP-dependent RNA helicase DDX56/DBP9	-0.189103	0.0984681	-0.445489	-0.392009	0.109854	0.323622	0.000321873	0.000418166	A		GO:0003676:nucleic acid binding; GO:0005524:ATP binding; GO:0005730:nucleolus; GO:0003724:RNA helicase activity; GO:0003723:RNA binding
AGAP007599	monolysocardiolipin acyltransferase	-0.804651	-0.0082852	-0.0511613	-0.15647	0.000643293	0.561221	0.521932	0.379981	A	path:aga00564: Glycerophospholipid metabolism	GO:0016746:transferase activity, transferring acyl groups; GO:0006644:phospholipid metabolic process; GO:0016021:integral component of membrane; GO:0005739:mitochondrion; GO:0035965:cardiolipin acyl-chain remodeling; GO:0007007:inner mitochondrial membrane organization; GO:0016020:membrane; GO:0031966:mitochondrial membrane; GO:0008374:O-acyltransferase activity
AGAP006452	unspecified product	-0.222237	-0.118009	0.0328471	-0.0810638	0.121806	0.328036	0.518152	0.408656	A		GO:0045454:cell redox homeostasis; GO:0016021:integral component of membrane; GO:0005623:cell; GO:0016020:membrane
AGAP008849	D-3-phosphoglycerate dehydrogenase	-0.341915	-0.00899269	-0.0991446	0.227649	0.0423858	0.556208	0.41931	0.16037	A	path:aga00260: Glycine, serine and threonine metabolism; path:aga00270: Cysteine and methionine metabolism; path:aga01100: Metabolic pathways; path:aga01200: Carbon metabolism; path:aga01230: Biosynthesis of amino acids	GO:0016616:oxidoreductase activity, acting on the CH-OH group of donors, NAD or NADP as acceptor; GO:0006520:cellular amino acid metabolic process; GO:0051287:NAD binding; GO:0055114:oxidation-reduction process; GO:0004617:phosphoglycerate dehydrogenase activity; GO:0016491:oxidoreductase activity
AGAP009135	ATP-dependent RNA helicase DDX6/DHH1	-0.202382	0.696902	-0.586122	-0.550175	0.326223	0.00456631	0.0355927	0.0272315	J	path:aga03018: RNA degradation	GO:0004386:helicase activity; GO:0003676:nucleic acid binding; GO:0005524:ATP binding; GO:0016787:hydrolase activity; GO:0000166:nucleotide binding; GO:0003724:RNA helicase activity; GO:0003729:mRNA binding; GO:0000932:P-body; GO:0034063:stress granule assembly; GO:0010494:cytoplasmic stress granule; GO:0003723:RNA binding; GO:0033962:cytoplasmic mRNA processing body assembly
AGAP006138	ATP-dependent RNA helicase DHX33	-0.0812443	0.0975503	-0.335764	-0.408718	0.41931	0.384558	0.049261	0.00700754	J		GO:0004386:helicase activity; GO:0003723:RNA binding; GO:0005730:nucleolus; GO:0003676:nucleic acid binding; GO:0005524:ATP binding; GO:0045943:positive regulation of transcription by RNA polymerase I; GO:0034459:GO_0034459; GO:0016787:hydrolase activity; GO:0000166:nucleotide binding
AGAP013449	unspecified product	-0.401608	-0.00948784	-0.392557	-0.084121	0.0200119	0.556072	0.0365936	0.428102	A
AGAP001312	succinyl-CoA synthetase alpha subunit	-0.047917	-0.331724	-0.192208	-0.0637152	0.482268	0.0252091	0.213304	0.448375	A	path:aga00020: Citrate cycle (TCA cycle); path:aga00640: Propanoate metabolism; path:aga01100: Metabolic pathways; path:aga01200: Carbon metabolism	GO:0003824:catalytic activity; GO:0006104:succinyl-CoA metabolic process; GO:0048037:cofactor binding; GO:0004776:succinate-CoA ligase (GDP-forming) activity; GO:0000166:nucleotide binding; GO:0004550:nucleoside diphosphate kinase activity; GO:0006099:tricarboxylic acid cycle; GO:0005829:cytosol; GO:0005739:mitochondrion; GO:0006105:succinate metabolic process; GO:0009142:nucleoside triphosphate …
AGAP010933	40S ribosomal protein S19	-0.286941	-0.0109058	-0.224859	0.00354852	0.0187737	0.547646	0.098089	0.562392	A	path:aga03010: Ribosome	GO:0003735:structural constituent of ribosome; GO:0005840:ribosome; GO:0006412:translation; GO:0000028:ribosomal small subunit assembly; GO:0022627:cytosolic small ribosomal subunit; GO:0003723:RNA binding
AGAP001281	potassium inwardly-rectifying channel subfamily J	-0.829501	-0.0114467	-0.380977	0.137257	0.000663805	0.558206	0.156821	0.411369	A		GO:0006813:potassium ion transport; GO:0005242:inward rectifier potassium channel activity; GO:0016021:integral component of membrane; GO:1990573:potassium ion import across plasma membrane; GO:0034765:regulation of ion transmembrane transport; GO:0005244:voltage-gated ion channel activity; GO:0006811:ion transport; GO:0016020:membrane; GO:0034220:ion transmembrane transport; GO:0071805:potassium…
AGAP006529	All-trans and 9-cis	-0.228515	0.0538876	-0.0850844	0.0315857	0.0663991	0.450622	0.382733	0.50015	A	path:aga00830: Retinol metabolism; path:aga01100: Metabolic pathways
AGAP006530	All-trans/9-cis	-0.260876	0.0150805	-0.242365	0.000354107	0.332014	0.558253	0.36647	0.569074	A
AGAP011375	Selenophosphate synthetase 2	-0.463721	-0.0175615	-0.18014	-0.092069	0.0142726	0.547064	0.310166	0.431236	A	path:aga00450: Selenocompound metabolism; path:aga01100: Metabolic pathways	GO:0016260:selenocysteine biosynthetic process; GO:0004756:selenide, water dikinase activity; GO:0005524:ATP binding; GO:0005737:cytoplasm; GO:0016310:phosphorylation
AGAP006533	surfeit locus 1 family protein	-0.121081	0.0638504	-0.392863	-0.118752	0.25196	0.41378	0.00121529	0.242865	A		GO:0016020:membrane; GO:0005743:mitochondrial inner membrane; GO:0016021:integral component of membrane; GO:0005739:mitochondrion
AGAP006569	acetyl-CoA synthetase	-0.248817	-0.249739	-0.581395	-0.174044	0.186726	0.186726	0.00694525	0.29948	A	path:aga00010: Glycolysis / Gluconeogenesis; path:aga00620: Pyruvate metabolism; path:aga00630: Glyoxylate and dicarboxylate metabolism; path:aga00640: Propanoate metabolism; path:aga01100: Metabolic pathways; path:aga01200: Carbon metabolism	GO:0019427:acetyl-CoA biosynthetic process from acetate; GO:0003987:acetate-CoA ligase activity; GO:0016208:AMP binding; GO:0003824:catalytic activity; GO:0005524:ATP binding; GO:0000166:nucleotide binding; GO:0016874:ligase activity
AGAP006570	myo-inositol-1(or 4)-monophosphatase	-0.19379	0.153228	-0.366051	0.210133	0.272771	0.338285	0.0901703	0.239168	A	path:aga00562: Inositol phosphate metabolism; path:aga01100: Metabolic pathways; path:aga04070: Phosphatidylinositol signaling system	GO:0006021:inositol biosynthetic process; GO:0046855:inositol phosphate dephosphorylation; GO:0008934:inositol monophosphate 1-phosphatase activity; GO:0046854:phosphatidylinositol phosphorylation; GO:0007165:signal transduction; GO:0046872:metal ion binding; GO:0052832:inositol monophosphate 3-phosphatase activity; GO:0052833:inositol monophosphate 4-phosphatase activity; GO:0016787:hydrolase ac…
AGAP006580	parkin	-0.172025	0.000956215	-0.457609	-0.246595	0.271732	0.5681	0.0158445	0.138482	A	path:aga04120: Ubiquitin mediated proteolysis; path:aga04137: Mitophagy - animal; path:aga04141: Protein processing in endoplasmic reticulum	GO:0004842:ubiquitin-protein transferase activity; GO:0000151:ubiquitin ligase complex; GO:0000422:autophagy of mitochondrion; GO:0042981:regulation of apoptotic process; GO:0005783:endoplasmic reticulum; GO:0005794:Golgi apparatus; GO:0061630:ubiquitin protein ligase activity; GO:0006511:ubiquitin-dependent protein catabolic process; GO:0016567:protein ubiquitination; GO:0005829:cytosol; GO:0005…
AGAP006583	Cysteine-rich venom protein	-0.883527	0.114861	-1.68496	-2.78171	0.348682	0.547693	0.0635022	0.00170541	A
AGAP006600	unspecified product	-0.347609	0.0774916	-0.446955	-0.154756	0.182677	0.494893	0.121766	0.399104	A
AGAP002668	unspecified product	-0.337509	-0.0201828	-0.139652	0.0252635	0.0229086	0.53609	0.313535	0.526321	A
AGAP006614	transcription factor BTF3 homolog 4	-0.0811054	-0.0337532	-0.0540151	0.0119009	0.274796	0.458708	0.402265	0.534027	A	path:aga04214: Apoptosis - fly	GO:0005854:nascent polypeptide-associated complex; GO:0005829:cytosol; GO:0042788:polysomal ribosome
AGAP006616	Presequence protease, mitochondrial	-0.15209	-0.0301625	-0.146106	0.0368438	0.175264	0.50212	0.226296	0.483879	A		GO:0004222:metalloendopeptidase activity; GO:0003824:catalytic activity; GO:0006508:proteolysis; GO:0016485:protein processing; GO:0005759:mitochondrial matrix; GO:0046872:metal ion binding; GO:0005739:mitochondrion
AGAP009612	glyoxylate/hydroxypyruvate reductase	-0.374395	-0.0235059	-0.266901	0.0492117	0.0350536	0.537114	0.15618	0.494263	A	path:aga00260: Glycine, serine and threonine metabolism; path:aga00620: Pyruvate metabolism; path:aga00630: Glyoxylate and dicarboxylate metabolism; path:aga01100: Metabolic pathways	GO:0016616:oxidoreductase activity, acting on the CH-OH group of donors, NAD or NADP as acceptor; GO:0051287:NAD binding; GO:0055114:oxidation-reduction process; GO:0005829:cytosol; GO:0030267:glyoxylate reductase (NADP) activity; GO:0008465:glycerate dehydrogenase activity; GO:0016618:hydroxypyruvate reductase activity; GO:0016491:oxidoreductase activity
AGAP005109	MICOS complex subunit MIC13	-0.385194	-0.0241648	-0.43877	-0.236234	0.0325712	0.536491	0.0279931	0.171007	A		GO:0061617:MICOS complex; GO:0005739:mitochondrion; GO:0005743:mitochondrial inner membrane; GO:0042407:cristae formation; GO:0044284:mitochondrial crista junction
AGAP000806	Angiopoietin-like 1	-0.827343	-0.0263015	-0.612936	0.177626	0.000612854	0.543748	0.0260137	0.356062	A
AGAP006650	28S ribosomal protein S28, mitochondrial	-0.284438	0.121007	-0.403044	-0.181057	0.118137	0.378697	0.0448398	0.263265	A		GO:0005763:mitochondrial small ribosomal subunit
AGAP006651	peroxisomal 3,2-trans-enoyl-CoA isomerase	-0.164622	-0.160241	-0.248683	-0.189381	0.305021	0.315238	0.199179	0.253894	A	path:aga00071: Fatty acid degradation; path:aga04146: Peroxisome	GO:0003824:catalytic activity
AGAP001138	F-type H+-transporting ATPase subunit b	-0.450434	-0.0279804	-0.642612	-0.365581	0.0225052	0.53455	0.00310471	0.0642413	A	path:aga00190: Oxidative phosphorylation; path:aga01100: Metabolic pathways	GO:0000276:mitochondrial proton-transporting ATP synthase complex, coupling factor F(o); GO:0015078:proton transmembrane transporter activity; GO:0015986:ATP synthesis coupled proton transport; GO:0099132:GO_0099132
AGAP011744	tryptophanyl-tRNA synthetase	-0.408249	-0.0288842	-0.250526	-0.219373	0.0148176	0.526944	0.1598	0.168557	A	path:aga00970: Aminoacyl-tRNA biosynthesis	GO:0004812:aminoacyl-tRNA ligase activity; GO:0004830:tryptophan-tRNA ligase activity; GO:0006436:tryptophanyl-tRNA aminoacylation; GO:0006418:tRNA aminoacylation for protein translation; GO:0000166:nucleotide binding; GO:0005524:ATP binding; GO:0016874:ligase activity; GO:0006412:translation; GO:0005829:cytosol; GO:0005739:mitochondrion; GO:0005759:mitochondrial matrix; GO:0070183:mitochondrial …
AGAP009600	ATP-dependent RNA helicase DOB1	-0.182035	0.239681	-0.380582	-0.454359	0.241559	0.145819	0.0432834	0.00645886	J	path:aga03018: RNA degradation	GO:0006401:RNA catabolic process; GO:0003723:RNA binding; GO:0004004:GO_0004004; GO:0003676:nucleic acid binding; GO:0005634:nucleus; GO:0005524:ATP binding; GO:0003724:RNA helicase activity; GO:0000460:maturation of 5.8S rRNA
AGAP006685	Protein sarah	-0.0870153	-0.0598059	-0.0755047	-0.0810291	0.421216	0.472909	0.453629	0.428746	A		GO:0019722:calcium-mediated signaling; GO:0003676:nucleic acid binding; GO:0005737:cytoplasm; GO:0008597:calcium-dependent protein serine/threonine phosphatase regulator activity; GO:0070884:regulation of calcineurin-NFAT signaling cascade; GO:0043666:regulation of phosphoprotein phosphatase activity
AGAP006688	signal recognition particle receptor subunit beta	-0.194186	0.125081	-0.141499	-0.0930674	0.138067	0.286986	0.278946	0.361184	A	path:aga03060: Protein export	GO:0016021:integral component of membrane; GO:0016020:membrane
AGAP007380	NADH dehydrogenase (ubiquinone) 1 beta subcomplex 11	-0.401799	-0.0317719	-0.588143	-0.333755	0.0311944	0.526793	0.00408517	0.0721886	A	path:aga00190: Oxidative phosphorylation; path:aga01100: Metabolic pathways	GO:0005747:mitochondrial respiratory chain complex I; GO:0016021:integral component of membrane; GO:0016020:membrane
AGAP003508	ATP-dependent RNA helicase SUPV3L1, mitochondrial	0.0226096	-0.105732	-0.279217	-0.265576	0.519461	0.288635	0.0259905	0.018001	T		GO:0016817:hydrolase activity, acting on acid anhydrides; GO:0003724:RNA helicase activity; GO:0000965:mitochondrial RNA 3'-end processing; GO:0006401:RNA catabolic process; GO:0045025:mitochondrial degradosome
AGAP009077	28S ribosomal protein S14, mitochondrial	-0.505144	-0.0361848	-0.206591	-0.142928	0.00379349	0.518786	0.242323	0.319849	A	path:aga03010: Ribosome	GO:0005763:mitochondrial small ribosomal subunit; GO:0003735:structural constituent of ribosome; GO:0005840:ribosome; GO:0006412:translation; GO:0015935:small ribosomal subunit
AGAP003440	unspecified product	-0.49455	-0.0373083	-0.102858	0.0679166	0.000969894	0.507264	0.393731	0.443779	A
AGAP006778	glycerol kinase	-0.0625728	-0.128353	-0.204168	0.0156646	0.455346	0.315565	0.190236	0.543266	A	path:aga00561: Glycerolipid metabolism; path:aga01100: Metabolic pathways	GO:0006072:glycerol-3-phosphate metabolic process; GO:0016773:phosphotransferase activity, alcohol group as acceptor; GO:0005975:carbohydrate metabolic process; GO:0005737:cytoplasm; GO:0005739:mitochondrion; GO:0004370:glycerol kinase activity; GO:0016310:phosphorylation; GO:0006071:glycerol metabolic process; GO:0006641:triglyceride metabolic process; GO:0046167:glycerol-3-phosphate biosyntheti…
AGAP006799	Adrenodoxin	-0.262606	0.178819	-0.337005	-0.379637	0.164954	0.295103	0.100939	0.041695	A		GO:0051536:iron-sulfur cluster binding; GO:0009055:electron transfer activity; GO:0051537:2 iron, 2 sulfur cluster binding; GO:0022900:electron transport chain
AGAP006806	mitochondrial thiamine pyrophosphate carrier	-0.270764	-0.105733	-0.339688	-0.0622668	0.103894	0.389814	0.0585911	0.463141	A		GO:0055085:transmembrane transport; GO:0022857:transmembrane transporter activity; GO:0031305:integral component of mitochondrial inner membrane; GO:0030974:thiamine pyrophosphate transmembrane transport; GO:0015234:thiamine transmembrane transporter activity; GO:0016020:membrane; GO:0016021:integral component of membrane; GO:0071934:thiamine transmembrane transport
AGAP001181	unspecified product	-0.869749	-0.0455775	-0.123874	-0.0315818	5.11931e-05	0.518782	0.426496	0.533786	A		GO:0016021:integral component of membrane; GO:0016020:membrane
AGAP006871	40S ribosomal protein S4	-0.258675	0.0304582	-0.310324	-0.0894184	0.084057	0.518447	0.0645737	0.397986	A	path:aga03010: Ribosome	GO:0019843:rRNA binding; GO:0003723:RNA binding; GO:0003735:structural constituent of ribosome; GO:0005840:ribosome; GO:0006412:translation; GO:0022627:cytosolic small ribosomal subunit
AGAP007953	ATP-dependent RNA helicase YTHDC2	-0.27282	0.483055	-0.343126	-0.550198	0.04371	0.00021412	0.0181405	1.10121e-05			GO:0004386:helicase activity; GO:0003676:nucleic acid binding; GO:0005524:ATP binding; GO:0005515:protein binding; GO:0016787:hydrolase activity; GO:0000166:nucleotide binding; GO:0005737:cytoplasm; GO:0005634:nucleus; GO:0003723:RNA binding; GO:1990247:N6-methyladenosine-containing RNA binding
TRX2	TRX2	-0.410979	-0.0458746	-0.214875	-0.251537	0.0130721	0.496919	0.217352	0.123375	A		GO:0006662:glycerol ether metabolic process; GO:0045454:cell redox homeostasis; GO:0015035:protein disulfide oxidoreductase activity; GO:0005623:cell; GO:0055114:oxidation-reduction process
AGAP006891	NADH dehydrogenase (ubiquinone) Fe-S protein 2	0.179465	1.17855	-0.831471	-1.25703	0.531296	0.22208	0.287505	0.124357	A	path:aga00190: Oxidative phosphorylation; path:aga01100: Metabolic pathways	GO:0048038:quinone binding; GO:0016651:oxidoreductase activity, acting on NAD(P)H; GO:0051287:NAD binding; GO:0055114:oxidation-reduction process
AGAP006893	unspecified product	-1.90486	0.835035	-1.17941	-0.832363	0.12744	0.390387	0.272876	0.333842	A
AGAP006895	signal recognition particle subunit SRP19	-0.170769	0.0488587	-0.23505	-0.0744209	0.178789	0.469348	0.0973724	0.401943	A	path:aga03060: Protein export	GO:0006614:SRP-dependent cotranslational protein targeting to membrane; GO:0005786:signal recognition particle, endoplasmic reticulum targeting; GO:0008312:7S RNA binding; GO:0048500:signal recognition particle; GO:0006617:SRP-dependent cotranslational protein targeting to membrane, signal sequence recognition
AGAP007456	leucine-rich immune protein (Short)	-1.23571	-0.0463273	-0.292096	0.192852	5.05035e-05	0.533533	0.321989	0.393939	A		GO:0005515:protein binding; GO:0005615:extracellular space; GO:0031012:extracellular matrix
AGAP006903	ST6Gal	0.483137	0.0277729	-0.79137	-0.415571	0.369782	0.559483	0.2343	0.376813	A	path:aga00510: N-Glycan biosynthesis; path:aga00514: Other types of O-glycan biosynthesis; path:aga01100: Metabolic pathways	GO:0008373:sialyltransferase activity; GO:0006486:protein glycosylation; GO:0005794:Golgi apparatus; GO:0016021:integral component of membrane; GO:0016020:membrane; GO:0016740:transferase activity; GO:0016757:transferase activity, transferring glycosyl groups; GO:0097503:sialylation
AGAP006918	NADH dehydrogenase (ubiquinone) 1 alpha subcomplex 8	-0.285417	-0.00130923	-0.586574	-0.26824	0.107127	0.56768	0.00262829	0.124357	A	path:aga00190: Oxidative phosphorylation; path:aga01100: Metabolic pathways	GO:0006120:mitochondrial electron transport, NADH to ubiquinone; GO:0005747:mitochondrial respiratory chain complex I; GO:0016020:membrane; GO:0055114:oxidation-reduction process; GO:0005739:mitochondrion; GO:0005743:mitochondrial inner membrane; GO:0070469:respirasome
AGAP011204	aubergine	0.171356	0.216685	-0.847216	-1.15593	0.360469	0.299621	0.00142788	4.41009e-07	J	path:aga04320: Dorso-ventral axis formation	GO:0031047:gene silencing by RNA; GO:0003676:nucleic acid binding; GO:0005515:protein binding
AGAP011582	autophagy related gene	-0.111274	0.0262365	-0.312628	-0.202268	0.213664	0.496934	0.00233882	0.0305765	J	path:aga04136: Autophagy - other; path:aga04140: Autophagy - animal	GO:0006914:autophagy; GO:0015031:protein transport; GO:0005737:cytoplasm; GO:0005829:cytosol; GO:0000045:autophagosome assembly; GO:0000422:autophagy of mitochondrion; GO:0044804:autophagy of nucleus; GO:0019776:Atg8 ligase activity; GO:0000153:cytoplasmic ubiquitin ligase complex
AGAP002123	axin	0.0911508	0.137754	-0.606726	-0.47842	0.448375	0.376813	0.00971134	0.023333	J	path:aga04310: Wnt signaling pathway	GO:0016055:Wnt signaling pathway
AGAP006951	YIP1 family member 1	-0.211488	0.0986225	-0.0347187	0.0509142	0.118106	0.358135	0.508853	0.464194	A		GO:0017137:Rab GTPase binding; GO:0016192:vesicle-mediated transport; GO:0005794:Golgi apparatus; GO:0016020:membrane; GO:0016021:integral component of membrane
AGAP006952	tRNA threonylcarbamoyladenosine biosynthesis protein KAE1	-0.143673	0.0906424	-0.305282	-0.110845	0.305608	0.413266	0.0792367	0.358865	A		GO:0000408:EKC/KEOPS complex; GO:0002949:tRNA threonylcarbamoyladenosine modification; GO:0005634:nucleus; GO:0005737:cytoplasm; GO:0046872:metal ion binding; GO:0061711:N(6)-L-threonylcarbamoyladenine synthase activity; GO:0016740:transferase activity; GO:0016746:transferase activity, transferring acyl groups; GO:0016747:transferase activity, transferring acyl groups other than amino-acyl groups…
AGAP006456	NADH dehydrogenase (ubiquinone) Fe-S protein 3	-0.39755	-0.0500516	-0.476107	-0.263009	0.0318624	0.49877	0.0208514	0.144471	A	path:aga00190: Oxidative phosphorylation; path:aga01100: Metabolic pathways	GO:0008137:NADH dehydrogenase (ubiquinone) activity; GO:0005747:mitochondrial respiratory chain complex I; GO:0016651:oxidoreductase activity, acting on NAD(P)H; GO:0055114:oxidation-reduction process
AGAP006993	Leucine rich repeat containing 40	-0.0298149	-0.0306637	-0.156364	-0.0909698	0.505462	0.50354	0.20845	0.338809	A		GO:0005737:cytoplasm; GO:0005515:protein binding
AGAP006996	mitochondrial translation elongation factor TU	-0.198086	-0.0634974	-0.117751	-0.0264463	0.120614	0.431862	0.324365	0.517899	A		GO:0006414:translational elongation; GO:0003746:translation elongation factor activity; GO:0005525:GTP binding; GO:0003924:GTPase activity; GO:0005739:mitochondrion; GO:0070125:mitochondrial translational elongation; GO:0000166:nucleotide binding
AGAP006999	unspecified product	0.296443	-0.790372	-0.54519	-0.693457	0.450702	0.2397	0.332002	0.230648	A		GO:0016020:membrane; GO:0016021:integral component of membrane
AGAP007001	ubiquitin thioesterase OTU1	-0.0674858	-0.0235103	-0.175433	-0.0060394	0.428055	0.52584	0.206892	0.558009	A	path:aga04141: Protein processing in endoplasmic reticulum	GO:1904265:GO_1904265; GO:0030433:ubiquitin-dependent ERAD pathway; GO:0016579:protein deubiquitination; GO:0004843:thiol-dependent ubiquitin-specific protease activity; GO:0005829:cytosol; GO:0030968:endoplasmic reticulum unfolded protein response; GO:0101005:ubiquitinyl hydrolase activity
AGAP007007	unspecified product	-0.288539	-0.286757	-0.166582	-0.279798	0.216664	0.223266	0.389637	0.215811	A
AGAP007017	unspecified product	-0.400211	0.151628	-0.276543	-0.288192	0.153129	0.42349	0.288641	0.242584	A	path:aga00330: Arginine and proline metabolism; path:aga00410: beta-Alanine metabolism; path:aga01100: Metabolic pathways	GO:0055114:oxidation-reduction process; GO:0016491:oxidoreductase activity; GO:0046208:spermine catabolic process; GO:0046592:polyamine oxidase activity
AGAP013093	Glutamyl-tRNA(Gln) amidotransferase subunit C, mitochondrial	-0.442871	-0.0528753	-0.394882	-0.128556	0.0307999	0.505211	0.0595104	0.365973	A	path:aga00970: Aminoacyl-tRNA biosynthesis; path:aga01100: Metabolic pathways	GO:0030956:glutamyl-tRNA(Gln) amidotransferase complex; GO:0050567:glutaminyl-tRNA synthase (glutamine-hydrolyzing) activity; GO:0006450:regulation of translational fidelity; GO:0032543:mitochondrial translation; GO:0005524:ATP binding; GO:0005739:mitochondrion; GO:0070681:glutaminyl-tRNAGln biosynthesis via transamidation; GO:0000166:nucleotide binding; GO:0016874:ligase activity; GO:0006412:tra…
AGAP007037	leucine-rich immune protein (Long)	-0.423139	-0.0161486	-0.173438	0.27804	0.0616913	0.55225	0.364395	0.191592	A		GO:0005515:protein binding
AGAP007455	leucine-rich immune protein (Short)	-1.30494	-0.0559463	-0.448296	0.198328	8.02837e-06	0.523673	0.174393	0.380472	A		GO:0005515:protein binding
AGAP006598	unspecified product	0.0641077	-0.301006	0.000249114	-0.375095	0.412484	0.00959494	0.568868	0.000814482	A		GO:0006357:regulation of transcription by RNA polymerase II
AGAP007048	unspecified product	-0.512119	0.328315	-0.576566	-0.265279	0.138967	0.29328	0.0884625	0.304386	A		GO:0005515:protein binding
AGAP011899	Bardet-Biedl syndrome 7 protein	-0.236701	0.150657	-0.543118	-0.653147	0.252839	0.376813	0.0325047	0.00398331	J		GO:0046907:intracellular transport; GO:0005930:axoneme; GO:0034464:BBSome; GO:1905515:non-motile cilium assembly; GO:0016020:membrane; GO:0060271:cilium assembly; GO:0036064:ciliary basal body; GO:0043005:neuron projection; GO:0008104:protein localization; GO:0005515:protein binding
AGAP007055	unspecified product	-0.14211	-0.207495	0.171847	0.343164	0.27286	0.143496	0.245844	0.0171443	A		GO:0006814:sodium ion transport; GO:0055085:transmembrane transport; GO:0022857:transmembrane transporter activity; GO:0016020:membrane; GO:0016021:integral component of membrane; GO:0015137:citrate transmembrane transporter activity; GO:0015141:succinate transmembrane transporter activity; GO:0015746:citrate transport; GO:0071422:succinate transmembrane transport; GO:0098656:anion transmembrane …
AGAP006096	succinyl-CoA transferase	-0.105958	-0.292784	0.0864526	0.0740942	0.325824	0.0247423	0.397385	0.405608	A	path:aga00072: Synthesis and degradation of ketone bodies; path:aga00280: Valine, leucine and isoleucine degradation; path:aga00650: Butanoate metabolism; path:aga01100: Metabolic pathways	GO:0046952:ketone body catabolic process; GO:0005739:mitochondrion; GO:0008410:CoA-transferase activity; GO:0008260:3-oxoacid CoA-transferase activity; GO:0016740:transferase activity
AGAP005134	F-type H+-transporting ATPase subunit alpha	-0.427583	-0.0577089	-0.551674	-0.276265	0.0207961	0.485815	0.00715019	0.128982	A	path:aga00190: Oxidative phosphorylation; path:aga01100: Metabolic pathways	GO:0045261:proton-transporting ATP synthase complex, catalytic core F(1); GO:0000275:mitochondrial proton-transporting ATP synthase complex, catalytic core F(1); GO:0015986:ATP synthesis coupled proton transport; GO:0046933:proton-transporting ATP synthase activity, rotational mechanism; GO:0046034:ATP metabolic process; GO:0005524:ATP binding; GO:0043531:ADP binding; GO:1902600:proton transmembr…
AGAP011634	Fumarylacetoacetate hydrolase domain containing 2A	-0.327719	-0.0588013	-0.152721	0.170124	0.0447424	0.472225	0.313647	0.247561	A		GO:0003824:catalytic activity
AGAP009947	beat protein	0.19816	0.567996	-1.53179	-1.80032	0.454562	0.199018	0.00261979	6.75355e-05	N		GO:0016020:membrane; GO:0016021:integral component of membrane
CLIPA9	CLIPA9	-0.827125	-0.0592533	-0.253585	0.124511	0.0019591	0.513931	0.319348	0.441397	A		GO:0006508:proteolysis; GO:0004252:serine-type endopeptidase activity
AGAP007117	unspecified product	-0.111242	0.146587	-0.143636	-0.127922	0.32163	0.238616	0.272461	0.274418	A		GO:0030014:CCR4-NOT complex
AGAP010268	28S ribosomal protein S9, mitochondrial	-0.334888	-0.0604081	-0.0756245	0.0665579	0.040512	0.469505	0.452618	0.454944	A	path:aga03010: Ribosome	GO:0003735:structural constituent of ribosome; GO:0005840:ribosome; GO:0006412:translation; GO:0005763:mitochondrial small ribosomal subunit; GO:0003723:RNA binding; GO:0015935:small ribosomal subunit
AGAP009790	cuticular protein	-0.773696	-0.0608213	-0.259141	-0.014415	0.00804689	0.519215	0.315767	0.55631	A		GO:0008061:chitin binding; GO:0006030:chitin metabolic process; GO:0005576:extracellular region
AGAP007141	Serine-type enodpeptidase	-1.32352	0.39571	-0.345015	-0.702625	0.0592538	0.422503	0.421572	0.225125	A		GO:0006508:proteolysis; GO:0004252:serine-type endopeptidase activity; GO:0016787:hydrolase activity; GO:0008233:peptidase activity; GO:0008236:serine-type peptidase activity
AGAP007157	40S ribosomal protein S27	-0.126162	0.0229612	-0.421891	-0.131767	0.24049	0.520009	0.000913621	0.225856	A	path:aga03010: Ribosome	GO:0003735:structural constituent of ribosome; GO:0005840:ribosome; GO:0006412:translation; GO:0046872:metal ion binding; GO:0000028:ribosomal small subunit assembly; GO:0022627:cytosolic small ribosomal subunit; GO:0003723:RNA binding
AGAP007160	alpha-crystallin chain B	-0.474142	-0.312098	-0.431677	-0.824403	0.0853352	0.239735	0.116203	0.000755468	A	path:aga04141: Protein processing in endoplasmic reticulum; path:aga04213: Longevity regulating pathway - multiple species	GO:0046872:metal ion binding
AGAP007165	Late trypsin	-1.21033	-0.010976	-1.76757	0.562093	0.0901526	0.566233	0.0186206	0.298159	A		GO:0006508:proteolysis; GO:0004252:serine-type endopeptidase activity
AGAP010568	Lipoyl synthase, mitochondrial	-0.463671	-0.0641736	-0.171482	0.00903536	0.000706505	0.442276	0.233348	0.553536	A	path:aga00785: Lipoic acid metabolism; path:aga01100: Metabolic pathways	GO:0051536:iron-sulfur cluster binding; GO:0051539:4 iron, 4 sulfur cluster binding; GO:0003824:catalytic activity; GO:0009107:lipoate biosynthetic process; GO:0016992:lipoate synthase activity; GO:0046872:metal ion binding; GO:0016740:transferase activity; GO:0005739:mitochondrion; GO:0005737:cytoplasm; GO:0016783:sulfurtransferase activity; GO:0009249:protein lipoylation
AGAP002731	protein prenyltransferase alpha subunit repeat containing protein 1	0.127785	-0.285876	-0.243602	-0.15339	0.24644	0.0187836	0.0541131	0.162212	A		GO:0018342:protein prenylation; GO:0008318:protein prenyltransferase activity; GO:0005737:cytoplasm
AGAP004315	unspecified product	-0.100473	-0.284233	0.0475343	0.120205	0.360307	0.0462444	0.488818	0.312063	A	path:aga04137: Mitophagy - animal	GO:0000422:autophagy of mitochondrion; GO:0004674:protein serine/threonine kinase activity; GO:0006468:protein phosphorylation; GO:0004672:protein kinase activity; GO:0005524:ATP binding; GO:0005739:mitochondrion; GO:0090141:positive regulation of mitochondrial fission; GO:0042981:regulation of apoptotic process
AGAP007211	RNA (guanine-9-)-methyltransferase domain-containing protein 1	-0.279821	0.206225	-0.106894	-0.0205745	0.0747895	0.174677	0.389906	0.536531	A		GO:0009019:tRNA (guanine-N1-)-methyltransferase activity; GO:0008033:tRNA processing; GO:0000049:tRNA binding; GO:0005634:nucleus; GO:0005739:mitochondrion; GO:0090646:mitochondrial tRNA processing; GO:0030678:mitochondrial ribonuclease P complex; GO:0005654:nucleoplasm; GO:0030488:tRNA methylation
AGAP007238	acyl-coenzyme A thioesterase 13	-0.321381	-0.0904192	-0.338835	-0.254929	0.151849	0.46309	0.163107	0.224498	A		GO:0047617:acyl-CoA hydrolase activity
AGAP011159	cytochrome c oxidase subunit Va	-0.412496	-0.0658943	-0.666204	-0.371847	0.0394832	0.480728	0.00242988	0.0631384	A	path:aga00190: Oxidative phosphorylation; path:aga01100: Metabolic pathways	GO:0005751:mitochondrial respiratory chain complex IV; GO:0004129:cytochrome-c oxidase activity; GO:0005743:mitochondrial inner membrane; GO:0006123:mitochondrial electron transport, cytochrome c to oxygen; GO:1902600:proton transmembrane transport
AGAP007249	protein flightin	-0.40157	0.212479	-0.31009	-0.0269457	0.0781282	0.292282	0.161646	0.536827	A
AGAP000274	unspecified product	-0.745674	-0.0661565	-0.19076	-0.00119487	0.00536364	0.507058	0.385143	0.56833	A		GO:0003796:lysozyme activity
AGAP007288	unspecified product	-0.10494	-0.142864	-0.218984	-0.134396	0.47871	0.445531	0.365261	0.436347	A
AGAP007305	DOPA decarboxylase	-0.18686	0.359251	-0.272007	-0.550047	0.38029	0.189898	0.282418	0.0362666	A	path:aga00350: Tyrosine metabolism; path:aga01100: Metabolic pathways	GO:0006520:cellular amino acid metabolic process; GO:0016831:carboxy-lyase activity; GO:0019752:carboxylic acid metabolic process; GO:0030170:pyridoxal phosphate binding; GO:0003824:catalytic activity
AGAP004451	UDPglucose--hexose-1-phosphate uridylyltransferase	-0.504728	-0.0673418	-0.446418	0.379577	0.0172605	0.484652	0.0584445	0.0713268	A	path:aga00052: Galactose metabolism; path:aga00520: Amino sugar and nucleotide sugar metabolism; path:aga01100: Metabolic pathways	GO:0008108:UDP-glucose:hexose-1-phosphate uridylyltransferase activity; GO:0033499:galactose catabolic process via UDP-galactose; GO:0008270:zinc ion binding; GO:0005737:cytoplasm; GO:0006012:galactose metabolic process; GO:0046872:metal ion binding; GO:0016740:transferase activity; GO:0005975:carbohydrate metabolic process; GO:0016779:nucleotidyltransferase activity
AGAP007315	unspecified product	-0.202144	-0.51426	0.149692	0.224856	0.342444	0.0567472	0.422503	0.306735	A		GO:0016021:integral component of membrane; GO:0016020:membrane
AGAP007348	coiled-coil domain-containing protein 102A	-0.31328	0.19631	-0.191338	-0.0358713	0.192269	0.339186	0.356005	0.532032	A		GO:0003774:motor activity; GO:0016459:myosin complex
AGAP004478	ATP synthase subunit s, mitochondrial precursor	-0.362349	-0.0702601	-0.611348	-0.305403	0.0360058	0.460096	0.0006816	0.0634009	A
AGAP001357	beta-catenin-like protein 1	-0.111574	0.0775278	-0.259926	-0.24182	0.276784	0.373285	0.0394526	0.0324958		path:aga03040: Spliceosome	GO:0005681:spliceosomal complex
AGAP007418	proteasome inhibitor subunit 1 (PI31)	-0.00419243	0.118167	-0.575634	-0.241969	0.563413	0.359474	0.00118133	0.128475	A	path:aga03050: Proteasome	GO:0006511:ubiquitin-dependent protein catabolic process
AGAP007480	cytochrome P450	-0.215524	-0.0211203	-0.18087	0.113699	0.270697	0.545846	0.344631	0.41911	A		GO:0016705:oxidoreductase activity, acting on paired donors, with incorporation or reduction of molecular oxygen; GO:0004497:monooxygenase activity; GO:0055114:oxidation-reduction process; GO:0005506:iron ion binding; GO:0020037:heme binding; GO:0046872:metal ion binding; GO:0016491:oxidoreductase activity
AGAP007484	MFS domain-containing protein	0.172591	-0.192182	-0.847502	-0.700944	0.455346	0.440841	0.0538157	0.0736434	A		GO:0055085:transmembrane transport; GO:0022857:transmembrane transporter activity; GO:0016020:membrane; GO:0005887:integral component of plasma membrane; GO:0016021:integral component of membrane; GO:0005351:carbohydrate:proton symporter activity; GO:1902600:proton transmembrane transport; GO:0046323:glucose import
AGAP007493	3-oxo-5-alpha-steroid 4-dehydrogenase 3	-0.263684	0.0467791	0.0295317	-0.0770463	0.107924	0.495931	0.526973	0.432184	A	path:aga00510: N-Glycan biosynthesis	GO:0003865:3-oxo-5-alpha-steroid 4-dehydrogenase activity; GO:0019408:dolichol biosynthetic process; GO:0016627:oxidoreductase activity, acting on the CH-CH group of donors; GO:0006488:dolichol-linked oligosaccharide biosynthetic process; GO:0005783:endoplasmic reticulum; GO:0006629:lipid metabolic process; GO:0016021:integral component of membrane; GO:0016095:polyprenol catabolic process; GO:001…
AGAP007514	unspecified product	-0.271353	0.31284	-0.154921	-0.0734999	0.134579	0.090033	0.333347	0.454026	A		GO:0003676:nucleic acid binding; GO:0008270:zinc ion binding; GO:0005634:nucleus
AGAP007515	unspecified product	0.160596	-0.474582	-0.710182	-0.278631	0.47633	0.266729	0.152896	0.390479	A		GO:0003676:nucleic acid binding; GO:0008270:zinc ion binding; GO:0005634:nucleus; GO:0003700:DNA-binding transcription factor activity; GO:0006355:regulation of transcription, DNA-templated
AGAP007518	unspecified product	-0.097141	0.0826105	-0.161319	-0.211548	0.387799	0.41894	0.277129	0.148894	A		GO:0003676:nucleic acid binding
AGAP001996	beta-sarcoglycan	0.0645402	-0.659745	-0.68482	-0.614715	0.498053	0.00575774	0.00716691	0.00695749	A		GO:0007517:muscle organ development; GO:0016012:sarcoglycan complex; GO:0016021:integral component of membrane; GO:0016020:membrane
AGAP007520	Peroxisomal membrane protein PMP34	-0.0988285	0.0423196	-0.0515247	0.00280988	0.321656	0.474592	0.456243	0.563464	A	path:aga04146: Peroxisome	GO:0005779:integral component of peroxisomal membrane; GO:0080122:AMP transmembrane transporter activity; GO:0044610:FMN transmembrane transporter activity; GO:0015228:coenzyme A transmembrane transporter activity; GO:0051724:NAD transmembrane transporter activity; GO:0015217:ADP transmembrane transporter activity; GO:0015230:FAD transmembrane transporter activity; GO:0005347:ATP transmembrane tr…
AGAP007530	unspecified product	0.102356	0.0156268	-0.258723	-0.323986	0.367766	0.543959	0.110613	0.0272354	A		GO:0004181:metallocarboxypeptidase activity; GO:0006508:proteolysis; GO:0008270:zinc ion binding
AGAP007551	SAC3 domain-containing protein 1	-0.263113	0.173276	-0.167835	0.0360348	0.0999582	0.245493	0.269723	0.508063	A		GO:0051298:centrosome duplication; GO:0005819:spindle; GO:0051225:spindle assembly; GO:0005813:centrosome; GO:0005634:nucleus
AGAP007553	unspecified product	-0.0889918	-0.260109	0.00243701	-0.0980304	0.459726	0.216717	0.56692	0.443005	A		GO:0016021:integral component of membrane; GO:0016020:membrane
AGAP007565	chaperone DnaJ protein	-0.16019	0.0346707	-0.217221	-0.0918613	0.250741	0.511672	0.179216	0.393431	A		GO:0009408:response to heat; GO:0031072:heat shock protein binding; GO:0051082:unfolded protein binding; GO:0006457:protein folding; GO:0005524:ATP binding; GO:0005739:mitochondrion; GO:0042981:regulation of apoptotic process; GO:0007005:mitochondrion organization
AGAP007571	KH domain-containing protein	-0.264776	-0.0661486	-0.22732	0.173103	0.205388	0.49085	0.277385	0.321958	A		GO:0003723:RNA binding; GO:0003676:nucleic acid binding; :
AGAP007590	unspecified product	-0.058395	-0.127078	-0.291901	0.0105731	0.506918	0.422267	0.227602	0.558077	A
AGAP001938	bifunctional lysine-specific demethylase and histidyl-hydroxylase NO66	-0.00581655	0.0265862	-0.433595	-0.264352	0.558499	0.518962	0.002828	0.0453497	J		GO:0032453:histone demethylase activity (H3-K4 specific); GO:0051864:histone demethylase activity (H3-K36 specific); GO:0046872:metal ion binding; GO:0005634:nucleus; GO:0016491:oxidoreductase activity; GO:0055114:oxidation-reduction process; GO:0005506:iron ion binding; GO:0051213:dioxygenase activity; GO:0016706:2-oxoglutarate-dependent dioxygenase activity; GO:0034720:histone H3-K4 demethylati…
AGAP007626	WD repeat-containing protein 61	-0.0886996	0.20701	-0.285263	-0.181921	0.385583	0.131894	0.0593051	0.164811	A	path:aga03018: RNA degradation	GO:0005515:protein binding
AGAP006719	unspecified product	-0.328026	-0.0939875	-0.294761	-0.0921955	0.0354475	0.397632	0.0820937	0.394543	A		GO:0016021:integral component of membrane; GO:0016020:membrane
AGAP007634	Ras-related GTP-binding protein C/D	-0.0175014	-0.0334287	-0.264237	-0.0156961	0.53781	0.506241	0.0791261	0.540955	A	path:aga04140: Autophagy - animal; path:aga04150: mTOR signaling pathway	GO:0005764:lysosome; GO:0032008:positive regulation of TOR signaling; GO:0071230:cellular response to amino acid stimulus; GO:0010506:regulation of autophagy; GO:0005525:GTP binding; GO:0003924:GTPase activity; GO:0005634:nucleus; GO:0034448:EGO complex; GO:1990131:Gtr1-Gtr2 GTPase complex; GO:0009267:cellular response to starvation
AGAP007939	starch phosphorylase	-0.585635	-0.0939939	-0.423904	0.0400342	0.000564312	0.41662	0.029432	0.510539	A	path:aga00500: Starch and sucrose metabolism; path:aga01100: Metabolic pathways	GO:0008184:glycogen phosphorylase activity; GO:0005980:glycogen catabolic process; GO:0030170:pyridoxal phosphate binding; GO:0005975:carbohydrate metabolic process; GO:0005737:cytoplasm; GO:0004645:1,4-alpha-oligoglucan phosphorylase activity; GO:0102250:linear malto-oligosaccharide phosphorylase activity; GO:0102499:SHG alpha-glucan phosphorylase activity; GO:0016740:transferase activity; GO:00…
AGAP010769	glucosamine-phosphate N-acetyltransferase	-0.292667	-0.0942432	-0.304729	-0.0763293	0.0408844	0.377732	0.0541107	0.416116	A	path:aga00520: Amino sugar and nucleotide sugar metabolism; path:aga01100: Metabolic pathways	GO:0008080:N-acetyltransferase activity; GO:0006048:UDP-N-acetylglucosamine biosynthetic process; GO:0004343:glucosamine 6-phosphate N-acetyltransferase activity; GO:0016740:transferase activity; GO:0016746:transferase activity, transferring acyl groups; GO:0005794:Golgi apparatus; GO:0005783:endoplasmic reticulum; GO:0005793:endoplasmic reticulum-Golgi intermediate compartment; GO:0048029:monosa…
AGAP005860	phosphoglucomutase	-0.558188	-0.0948037	-0.29719	-0.12641	0.0025869	0.428393	0.145606	0.371401	A	path:aga00010: Glycolysis / Gluconeogenesis; path:aga00030: Pentose phosphate pathway; path:aga00052: Galactose metabolism; path:aga00230: Purine metabolism; path:aga00500: Starch and sucrose metabolism; path:aga00520: Amino sugar and nucleotide sugar metabolism; path:aga01100: Metabolic pathways	GO:0016868:intramolecular transferase activity, phosphotransferases; GO:0006006:glucose metabolic process; GO:0005978:glycogen biosynthetic process; GO:0005975:carbohydrate metabolic process; GO:0000287:magnesium ion binding; GO:0005829:cytosol; GO:0071704:organic substance metabolic process; GO:0004614:phosphoglucomutase activity; GO:0019388:galactose catabolic process; GO:0046872:metal ion bind…
AGAP012145	Reactive oxygen species modulator 1	-0.364306	-0.0948156	-0.295009	-0.149708	0.00794064	0.370898	0.0521689	0.233982	A		GO:0005744:TIM23 mitochondrial import inner membrane translocase complex; GO:0045039:protein insertion into mitochondrial inner membrane; GO:0030150:protein import into mitochondrial matrix; GO:0016021:integral component of membrane; GO:0005739:mitochondrion; GO:0016020:membrane
AGAP000454	unspecified product	-0.396065	-0.0949237	-0.126123	-0.0606859	0.0183188	0.409136	0.371036	0.470617	A		GO:0016627:oxidoreductase activity, acting on the CH-CH group of donors; GO:0050660:flavin adenine dinucleotide binding; GO:0055114:oxidation-reduction process; GO:0009055:electron transfer activity; GO:0016491:oxidoreductase activity; GO:0005739:mitochondrion; GO:0033539:fatty acid beta-oxidation using acyl-CoA dehydrogenase; GO:0022900:electron transport chain
AGAP011945	unspecified product	-0.441547	-0.0988364	-0.263706	-0.243013	0.00474655	0.391404	0.123729	0.114705	A		GO:0032780:negative regulation of ATPase activity; GO:0042030:ATPase inhibitor activity; GO:0006783:heme biosynthetic process; GO:0005739:mitochondrion; GO:0051117:ATPase binding
AGAP012392	unspecified product	-0.581929	-0.099076	-0.248055	-0.0669767	0.00939671	0.447905	0.268397	0.489582	A
AGAP007665	unspecified product	-0.296224	-0.142154	-0.124601	0.143237	0.0891757	0.326674	0.382636	0.322149	A
AGAP007671	unspecified product	-0.0800396	0.0595293	-0.2821	-0.13729	0.432227	0.471463	0.105076	0.305605	A
AGAP007686	50 kDa dystrophin-associated glycoprotein	-0.0978211	0.152354	-0.231363	-0.408175	0.429862	0.339057	0.214483	0.0229355	A		GO:0016012:sarcoglycan complex; GO:0016020:membrane; GO:0016021:integral component of membrane
AGAP007696	DNA-binding protein inhibitor ID	-0.336998	0.136317	-0.315936	0.095863	0.215853	0.439576	0.249899	0.471668	A	path:aga04350: TGF-beta signaling pathway	GO:0045892:negative regulation of transcription, DNA-templated; GO:0046983:protein dimerization activity; GO:0005634:nucleus; GO:0005737:cytoplasm; GO:0000122:negative regulation of transcription by RNA polymerase II; GO:0030154:cell differentiation; GO:0032922:circadian regulation of gene expression
ATT	ATT	-0.431286	-0.101779	-0.178869	0.188975	0.0302213	0.428233	0.312469	0.263089	A		GO:0042742:defense response to bacterium; GO:0005576:extracellular region
AGAP007707	unspecified product	-0.438518	-0.200455	-0.892046	-0.468976	0.365589	0.489483	0.154573	0.320507	A		GO:0034220:ion transmembrane transport; GO:0006811:ion transport; GO:0005230:extracellular ligand-gated ion channel activity; GO:0004888:transmembrane signaling receptor activity; GO:0005216:ion channel activity; GO:0016021:integral component of membrane; GO:0016020:membrane; GO:0005886:plasma membrane; GO:0005887:integral component of plasma membrane; GO:0043005:neuron projection; GO:0045202:syn…
AGAP007400	unspecified product	-0.709232	-0.102053	-0.671104	-0.208999	0.00315403	0.454349	0.0133602	0.310854	A		GO:0003993:acid phosphatase activity; GO:0016311:dephosphorylation
AGAP000950	39S ribosomal protein L9, mitochondrial	-0.298268	-0.103352	-0.262102	-0.106059	0.0439882	0.364492	0.105842	0.354474	A	path:aga03010: Ribosome	GO:0003735:structural constituent of ribosome; GO:0005840:ribosome; GO:0006412:translation; GO:0005739:mitochondrion
AGAP007741	ribonuclease H2 subunit A	-0.33719	0.23361	-0.43143	-0.152729	0.118455	0.246212	0.0707686	0.357595	A	path:aga03030: DNA replication	GO:0004523:RNA-DNA hybrid ribonuclease activity; GO:0016070:RNA metabolic process; GO:0003723:RNA binding; GO:0003676:nucleic acid binding; GO:0016787:hydrolase activity; GO:0004518:nuclease activity; GO:0004519:endonuclease activity; GO:0090305:nucleic acid phosphodiester bond hydrolysis; GO:0090502:RNA phosphodiester bond hydrolysis, endonucleolytic; GO:0032299:ribonuclease H2 complex; GO:00062…
AGAP007751	unspecified product	-0.31619	-0.00521634	-0.321261	-0.0382689	0.128922	0.563544	0.160534	0.5239	A
AGAP007766	jumonji domain containing 7	0.00165019	-0.0226888	-0.263776	-0.0683933	0.566575	0.527551	0.0674689	0.418749	A		GO:0055114:oxidation-reduction process; GO:0016706:2-oxoglutarate-dependent dioxygenase activity
AGAP007827	Enolase	-0.346418	-0.0608514	-0.587237	-0.21579	0.0748334	0.48553	0.0063014	0.231731	A	path:aga00010: Glycolysis / Gluconeogenesis; path:aga01100: Metabolic pathways; path:aga01200: Carbon metabolism; path:aga01230: Biosynthesis of amino acids; path:aga03018: RNA degradation	GO:0000287:magnesium ion binding; GO:0006096:glycolytic process; GO:0000015:phosphopyruvate hydratase complex; GO:0004634:phosphopyruvate hydratase activity
AGAP007828	unspecified product	-0.114756	-0.0879565	-0.0206632	0.039859	0.306546	0.375794	0.533329	0.484785	A		GO:0005783:endoplasmic reticulum; GO:0006506:GPI anchor biosynthetic process; GO:0016787:hydrolase activity; GO:0016021:integral component of membrane; GO:0016020:membrane
AGAP007830	unspecified product	-2.49721	2.13171	-5.1295	-3.08816	0.373131	0.40815	0.172425	0.29095	A
AGAP007844	aspartyl-tRNA synthetase	0.0787776	-0.0890614	-0.209123	-0.12245	0.444182	0.426912	0.237897	0.358671	A	path:aga00970: Aminoacyl-tRNA biosynthesis	GO:0004812:aminoacyl-tRNA ligase activity; GO:0006418:tRNA aminoacylation for protein translation; GO:0016874:ligase activity; GO:0000166:nucleotide binding; GO:0003676:nucleic acid binding; GO:0005737:cytoplasm; GO:0005524:ATP binding
AGAP000705	protein DJ-1	-0.265609	-0.114273	-0.295844	-0.00389284	0.0348038	0.297518	0.0325843	0.561843	A		GO:0005829:cytosol; GO:0005634:nucleus; GO:0036524:protein deglycase activity; GO:0036529:protein deglycation, glyoxal removal; GO:0106046:guanine deglycation, glyoxal removal
AGAP007879	Steroid dehydrogenase	-0.571191	-0.118307	-0.198495	0.457754	0.0384214	0.454998	0.361398	0.0677476	A	path:aga00062: Fatty acid elongation; path:aga01040: Biosynthesis of unsaturated fatty acids; path:aga01100: Metabolic pathways; path:aga01212: Fatty acid metabolism	GO:0016491:oxidoreductase activity; GO:0055114:oxidation-reduction process
AGAP007876	unspecified product	-0.447164	0.295132	-0.338876	-0.410079	0.0832639	0.229725	0.145445	0.0579974	A
AGAP007882	ribosome maturation protein SBDS	-0.0697711	0.070894	-0.189254	-0.179797	0.380935	0.377905	0.101868	0.0844845	A	path:aga03008: Ribosome biogenesis in eukaryotes	GO:0042256:mature ribosome assembly; GO:0042254:ribosome biogenesis
AGAP007884	protein dpy-30	-0.0863883	0.212611	-0.475479	-0.517044	0.474458	0.30845	0.0714915	0.0290599	A		GO:0048188:Set1C/COMPASS complex; GO:0044666:MLL3/4 complex; GO:0051568:histone H3-K4 methylation
AGAP007885	ER membrane protein complex subunit 3	-0.191035	0.0443483	-0.246729	-0.054631	0.113784	0.471263	0.0662653	0.442276	A		GO:0072546:ER membrane protein complex; GO:0016020:membrane; GO:0034975:protein folding in endoplasmic reticulum; GO:0016021:integral component of membrane
AGAP009956	unspecified product	-0.195044	0.278733	-0.172584	-0.0581326	0.146049	0.042842	0.21061	0.445513	A		GO:0016042:lipid catabolic process; GO:0006629:lipid metabolic process; GO:0016787:hydrolase activity
AGAP005988	concentrative nucleoside transporter 1	-0.573366	-0.118944	-0.409232	-0.0377703	0.0199773	0.436246	0.121115	0.530117	A		GO:0005337:nucleoside transmembrane transporter activity; GO:0016020:membrane; GO:0016021:integral component of membrane; GO:1901642:nucleoside transmembrane transport; GO:0005887:integral component of plasma membrane; GO:0005415:nucleoside:sodium symporter activity
AGAP007910	unspecified product	-0.426759	0.290819	-0.5604	-0.272201	0.178834	0.305999	0.109852	0.308854	A
AGAP000288	prostaglandin reductase 1	-0.151504	0.282415	-0.325087	-0.131861	0.195319	0.0209879	0.0131368	0.228508	A		GO:0047522:15-oxoprostaglandin 13-oxidase activity; GO:0032440:2-alkenal reductase [NAD(P)+] activity; GO:0055114:oxidation-reduction process; GO:0016491:oxidoreductase activity; GO:0005737:cytoplasm
AGAP007922	COX assembly mitochondrial protein	-0.115602	-0.282196	-0.251706	-0.166605	0.367766	0.0949689	0.160074	0.263907	A		GO:0005739:mitochondrion
AGAP009537	cytochrome c	-0.418977	-0.120823	-0.69968	-0.347141	0.0415747	0.400624	0.00185561	0.0891524	A	path:aga04214: Apoptosis - fly; path:aga04215: Apoptosis - multiple species	GO:0005758:mitochondrial intermembrane space; GO:0009055:electron transfer activity; GO:0020037:heme binding; GO:0006122:mitochondrial electron transport, ubiquinol to cytochrome c; GO:0046872:metal ion binding; GO:0070469:respirasome; GO:0006123:mitochondrial electron transport, cytochrome c to oxygen; GO:0055114:oxidation-reduction process; GO:0005739:mitochondrion; GO:0043280:positive regulati…
AGAP007936	unspecified product	-0.273876	0.367555	-0.438629	-0.217755	0.274804	0.175204	0.12945	0.320334	A
AGAP004152	unspecified product	-0.204575	0.283045	-0.110504	-0.305007	0.127821	0.0385444	0.341712	0.0195775	A	path:aga04150: mTOR signaling pathway	GO:0031932:TORC2 complex; GO:0031931:TORC1 complex; GO:0032006:regulation of TOR signaling; GO:0005737:cytoplasm; GO:0070209:ASTRA complex
AGAP007947	unspecified product	-0.228006	0.326753	-0.0340414	-0.106864	0.225598	0.102129	0.529719	0.411882	A
AGAP007949	unspecified product	-0.542408	0.61564	-0.707129	-2.2489	0.361601	0.330701	0.310453	0.00247135	A
AGAP002967	bloom syndrome protein	0.143344	0.103556	-0.452158	-0.4618	0.336392	0.408234	0.0283317	0.0120654	J	path:aga03440: Homologous recombination; path:aga03460: Fanconi anemia pathway	GO:0006310:DNA recombination; GO:0044237:cellular metabolic process; GO:0000166:nucleotide binding; GO:0006260:DNA replication; GO:0006281:DNA repair; GO:0004386:helicase activity; GO:0003824:catalytic activity; GO:0003676:nucleic acid binding; GO:0005524:ATP binding; GO:0043138:3'-5' DNA helicase activity; GO:0032508:DNA duplex unwinding; GO:0005737:cytoplasm; GO:0005634:nucleus; GO:0000724:doub…
AGAP007966	F-type H+-transporting ATPase subunit gamma	-0.350115	-0.15435	-0.562355	-0.328891	0.0683019	0.328931	0.00820726	0.0855066	A	path:aga00190: Oxidative phosphorylation; path:aga01100: Metabolic pathways	GO:0045261:proton-transporting ATP synthase complex, catalytic core F(1); GO:0000275:mitochondrial proton-transporting ATP synthase complex, catalytic core F(1); GO:0015986:ATP synthesis coupled proton transport; GO:0046933:proton-transporting ATP synthase activity, rotational mechanism; GO:0006754:ATP biosynthetic process; GO:0006811:ion transport
BOP1_ANOGA	BOP1_ANOGA	-0.12914	0.160014	-0.410068	-0.36955	0.335464	0.275638	0.0260137	0.0249417	J		GO:0006364:rRNA processing; GO:0042254:ribosome biogenesis; GO:0000466:maturation of 5.8S rRNA from tricistronic rRNA transcript (SSU-rRNA, 5.8S rRNA, LSU-rRNA); GO:0043021:ribonucleoprotein complex binding; GO:0070545:PeBoW complex; GO:0000463:maturation of LSU-rRNA from tricistronic rRNA transcript (SSU-rRNA, 5.8S rRNA, LSU-rRNA); GO:0030687:preribosome, large subunit precursor; GO:0005654:nucl…
AGAP011220	Borealin	-0.294044	0.758193	-2.67588	-1.37861	0.447384	0.225856	0.000257046	0.0401275	J		GO:0032133:chromosome passenger complex; GO:0000070:mitotic sister chromatid segregation; GO:0000775:chromosome, centromeric region; GO:0051233:spindle midzone
AGAP008000	sepiapterin reductase	-0.149578	0.144449	-0.391632	-0.0743005	0.225856	0.237492	0.00715027	0.40778	A	path:aga00790: Folate biosynthesis; path:aga01100: Metabolic pathways	GO:0004757:sepiapterin reductase activity; GO:0006729:tetrahydrobiopterin biosynthetic process; GO:0055114:oxidation-reduction process
AGAP008010	unspecified product	0.0685867	-0.156587	-0.194567	-0.286628	0.513418	0.430612	0.389013	0.262397	A
RS14A_ANOGA	RS14A_ANOGA	-0.245462	-0.125431	-0.253134	-0.0504873	0.0422477	0.254092	0.0606877	0.453883	A	path:aga03010: Ribosome	GO:0000462:maturation of SSU-rRNA from tricistronic rRNA transcript (SSU-rRNA, 5.8S rRNA, LSU-rRNA); GO:0003735:structural constituent of ribosome; GO:0005840:ribosome; GO:0006412:translation; GO:0048027:mRNA 5'-UTR binding; GO:0070181:small ribosomal subunit rRNA binding; GO:0000028:ribosomal small subunit assembly; GO:0022627:cytosolic small ribosomal subunit; GO:0003674:molecular_function; GO:…
AGAP008033	unspecified product	-0.196133	-0.0225576	-0.0690254	-0.108961	0.0914737	0.521565	0.411582	0.27385	A		GO:0005743:mitochondrial inner membrane; GO:0034551:mitochondrial respiratory chain complex III assembly; GO:0005515:protein binding
AGAP008045	transcription initiation factor TFIID subunit 13	-0.169439	0.0411349	-0.292719	-0.152978	0.267009	0.507534	0.0985374	0.278818	A	path:aga03022: Basal transcription factors	GO:0003712:transcription coregulator activity; GO:0005669:transcription factor TFIID complex; GO:0006366:transcription by RNA polymerase II; GO:0046982:protein heterodimerization activity; GO:0003677:DNA binding; GO:0006357:regulation of transcription by RNA polymerase II
AGAP011327	ribosomal RNA-processing protein 8	-0.231609	0.294754	-0.237178	-0.336854	0.102415	0.0392354	0.12466	0.0164015	A		GO:0008168:methyltransferase activity; GO:0006364:rRNA processing; GO:0005730:nucleolus; GO:0005634:nucleus; GO:0016740:transferase activity; GO:0032259:methylation; GO:0035064:methylated histone binding; GO:0000183:chromatin silencing at rDNA; GO:0042149:cellular response to glucose starvation; GO:0046015:regulation of transcription by glucose; GO:0005677:chromatin silencing complex; GO:0033553:…
AGAP008050	Phosphorylated adapter RNA export protein	-0.0723802	-0.0274945	-0.155812	-0.229847	0.419013	0.519192	0.245248	0.0800428	A	path:aga03013: RNA transport	GO:0006408:snRNA export from nucleus; GO:0005623:cell; GO:0005634:nucleus
AGAP008084	Transcription initiation factor TFIID TATA-box-binding protein	0.0984352	-0.148505	-0.254759	-0.0623567	0.410206	0.318262	0.160813	0.467972	A	path:aga03022: Basal transcription factors	GO:0006352:DNA-templated transcription, initiation; GO:0003677:DNA binding; GO:0006355:regulation of transcription, DNA-templated; GO:0008134:transcription factor binding; GO:0006366:transcription by RNA polymerase II; GO:0000978:RNA polymerase II cis-regulatory region sequence-specific DNA binding; GO:0005667:transcription factor complex; GO:0003700:DNA-binding transcription factor activity; GO:…
AGAP005506	Boule, transcript variant B	0.132567	0.219189	-1.08041	-0.898099	0.463232	0.382017	0.00470192	0.00889678	J		GO:0003730:mRNA 3'-UTR binding; GO:0003729:mRNA binding; GO:0003676:nucleic acid binding; GO:0005737:cytoplasm; GO:0007281:germ cell development; GO:0008494:translation activator activity; GO:0070935:3'-UTR-mediated mRNA stabilization; GO:0045948:positive regulation of translational initiation; GO:0003723:RNA binding
AGAP008124	Chitinase domain-containing protein 1	0.0140951	0.228989	-0.446343	-0.119826	0.549214	0.162542	0.0160386	0.355205	A		GO:0008061:chitin binding; GO:0005975:carbohydrate metabolic process; GO:0005576:extracellular region; GO:0070492:oligosaccharide binding
AGAP008150	Metaxin-2	-0.219498	0.05481	-0.348166	-0.166314	0.0919623	0.454618	0.0137971	0.173901	A		GO:0001401:SAM complex
AGAP008157	zinc finger protein 330 homolog	-0.202354	0.0557035	-0.104158	-0.0945577	0.124916	0.455579	0.359868	0.356856	A		GO:0008270:zinc ion binding; GO:0005634:nucleus
AGAP005009	Pyrroline-5-carboxylate reductase	-1.2414	-0.132753	-0.375771	0.00696023	8.40115e-05	0.458711	0.257076	0.564496	A	path:aga00330: Arginine and proline metabolism; path:aga01100: Metabolic pathways; path:aga01230: Biosynthesis of amino acids	GO:0055114:oxidation-reduction process; GO:0004735:pyrroline-5-carboxylate reductase activity; GO:0055129:L-proline biosynthetic process; GO:0006561:proline biosynthetic process; GO:0016491:oxidoreductase activity; GO:0008652:cellular amino acid biosynthetic process
AGAP008204	cytochrome P450	-0.260169	0.239587	-0.118453	0.176281	0.200755	0.23027	0.425777	0.313286	A		GO:0016705:oxidoreductase activity, acting on paired donors, with incorporation or reduction of molecular oxygen; GO:0004497:monooxygenase activity; GO:0055114:oxidation-reduction process; GO:0005506:iron ion binding; GO:0020037:heme binding; GO:0046872:metal ion binding; GO:0016491:oxidoreductase activity
AGAP008207	cytochrome P450	-0.349022	-0.155053	-0.272779	-0.139428	0.148256	0.390614	0.261502	0.403054	A		GO:0016705:oxidoreductase activity, acting on paired donors, with incorporation or reduction of molecular oxygen; GO:0004497:monooxygenase activity; GO:0055114:oxidation-reduction process; GO:0005506:iron ion binding; GO:0020037:heme binding; GO:0016021:integral component of membrane; GO:0016020:membrane; GO:0046872:metal ion binding; GO:0016491:oxidoreductase activity
AGAP008208	cytochrome P450	-0.179968	-0.191622	-0.190249	-0.113342	0.310166	0.294957	0.320584	0.412567	A		GO:0016705:oxidoreductase activity, acting on paired donors, with incorporation or reduction of molecular oxygen; GO:0004497:monooxygenase activity; GO:0055114:oxidation-reduction process; GO:0005506:iron ion binding; GO:0020037:heme binding; GO:0046872:metal ion binding; GO:0016491:oxidoreductase activity
AGAP010672	succinate dehydrogenase (ubiquinone) cytochrome b560 subunit	-0.365745	-0.133925	-0.413995	-0.251335	0.0465133	0.353439	0.0427976	0.156555	A	path:aga00020: Citrate cycle (TCA cycle); path:aga00190: Oxidative phosphorylation; path:aga01100: Metabolic pathways; path:aga01200: Carbon metabolism	GO:0000104:succinate dehydrogenase activity; GO:0016627:oxidoreductase activity, acting on the CH-CH group of donors; GO:0009055:electron transfer activity; GO:0020037:heme binding; GO:0016020:membrane; GO:0006099:tricarboxylic acid cycle; GO:0009060:aerobic respiration; GO:0016021:integral component of membrane; GO:0046872:metal ion binding; GO:0005739:mitochondrion; GO:0045281:succinate dehydro…
AGAP009176	fatty acid synthase, animal type	-1.24459	-0.134174	-0.607726	-0.0751823	5.2801e-09	0.401026	0.0171731	0.480827	A	path:aga00061: Fatty acid biosynthesis; path:aga01100: Metabolic pathways; path:aga01212: Fatty acid metabolism	GO:0004312:fatty acid synthase activity; GO:0031177:phosphopantetheine binding; GO:0016740:transferase activity; GO:0009058:biosynthetic process; GO:0016788:hydrolase activity, acting on ester bonds; GO:0003824:catalytic activity; GO:0016491:oxidoreductase activity; GO:0055114:oxidation-reduction process
AGAP008237	Putative G-protein coupled receptor GPCR	-0.450673	-0.451661	-0.912177	0.344336	0.230778	0.241651	0.0419417	0.301982	A		GO:0007186:G protein-coupled receptor signaling pathway; GO:0004930:G protein-coupled receptor activity; GO:0016020:membrane; GO:0016021:integral component of membrane; GO:0072545:tyrosine binding; GO:0072544:L-DOPA binding; GO:0035240:dopamine binding; GO:0007218:neuropeptide signaling pathway; GO:0005886:plasma membrane; GO:0035643:L-DOPA receptor activity; GO:0032438:melanosome organization; G…
AGAP012078	peptide chain release factor 1	-0.404121	-0.136746	-0.40966	-0.263531	0.0222591	0.338844	0.0384993	0.129407	A		GO:0003747:translation release factor activity; GO:0006415:translational termination
AGAP007791	sodium/potassium-transporting ATPase subunit beta	-0.167918	0.308525	-0.158378	-0.187293	0.0616913	0.000400353	0.100906	0.0318742	A		GO:0005890:sodium:potassium-exchanging ATPase complex; GO:0006813:potassium ion transport; GO:0006814:sodium ion transport; GO:0016020:membrane; GO:0016021:integral component of membrane; GO:0001671:ATPase activator activity; GO:0010248:establishment or maintenance of transmembrane electrochemical gradient; GO:0036376:sodium ion export across plasma membrane; GO:0006883:cellular sodium ion homeos…
AGAP002500	monothiol glutaredoxin	-0.426212	-0.138765	-0.486082	-0.211574	0.00866878	0.315543	0.00672596	0.175218	A		GO:0009055:electron transfer activity; GO:0045454:cell redox homeostasis; GO:0015035:protein disulfide oxidoreductase activity; GO:0051537:2 iron, 2 sulfur cluster binding; GO:0005759:mitochondrial matrix; GO:0046872:metal ion binding; GO:0005739:mitochondrion; GO:0015036:disulfide oxidoreductase activity; GO:0015038:glutathione disulfide oxidoreductase activity; GO:0022900:electron transport cha…
AGAP001884	fumarate hydratase, class II	-0.501742	-0.138833	-0.277612	-0.0603724	0.00264959	0.324598	0.134726	0.472967	A	path:aga00020: Citrate cycle (TCA cycle); path:aga00620: Pyruvate metabolism; path:aga01100: Metabolic pathways; path:aga01200: Carbon metabolism	GO:0006108:malate metabolic process; GO:0045239:tricarboxylic acid cycle enzyme complex; GO:0004333:fumarate hydratase activity; GO:0006106:fumarate metabolic process; GO:0016829:lyase activity; GO:0003824:catalytic activity; GO:0006099:tricarboxylic acid cycle; GO:0005739:mitochondrion
AGAP004271	phospholipase/carboxylesterase	-0.394418	-0.140314	-0.308264	-0.0646274	0.0211906	0.326689	0.097798	0.463818	A		GO:0052689:carboxylic ester hydrolase activity; GO:0016787:hydrolase activity; GO:0005737:cytoplasm; GO:0008474:palmitoyl-(protein) hydrolase activity; GO:0002084:protein depalmitoylation
AGAP008286	WD repeat-containing protein 55 homolog	-0.0116901	-0.0367573	-0.128421	-0.0405634	0.543813	0.48015	0.251257	0.468986	A		GO:0005515:protein binding
AGAP008329	40S ribosomal protein S5	-0.167969	0.0893742	-0.293147	-0.017618	0.239752	0.404163	0.0893345	0.541741	A	path:aga03010: Ribosome	GO:0015935:small ribosomal subunit; GO:0003729:mRNA binding; GO:0019843:rRNA binding; GO:0003723:RNA binding; GO:0003735:structural constituent of ribosome; GO:0006412:translation; GO:0000028:ribosomal small subunit assembly; GO:0022627:cytosolic small ribosomal subunit; GO:0005840:ribosome
AGAP008336	Protein phosphatase methylesterase 1	-0.209319	0.184948	-0.280233	-0.130047	0.088669	0.128739	0.0325843	0.232246	A		GO:0051723:protein methylesterase activity; GO:0006482:protein demethylation; GO:0016787:hydrolase activity; GO:0052689:carboxylic ester hydrolase activity
AGAP008376	39S ribosomal protein L28, mitochondrial	-0.0766618	-0.171551	-0.274855	-0.0808936	0.435612	0.245908	0.119656	0.427341	A	path:aga03010: Ribosome	GO:0003735:structural constituent of ribosome; GO:0005762:mitochondrial large ribosomal subunit
AGAP008385	unspecified product	-0.146156	-0.10197	-0.122356	-0.457564	0.397972	0.457538	0.433932	0.0477759	A		GO:0016021:integral component of membrane; GO:0016020:membrane
AGAP002588	unspecified product	-1.00297	-0.149561	-0.728011	-0.889599	0.00245569	0.446483	0.0521689	0.00740921	A
AGAP008432	unspecified product	-0.153569	-0.173278	-0.106232	-0.056341	0.17703	0.135312	0.327552	0.434937	A		GO:0016021:integral component of membrane; GO:0016020:membrane; :
AGAP008447	cuticular protein CPLCG family (CPLCG1)	-2.5704	2.14022	-0.693476	-0.563831	0.0729816	0.132679	0.429503	0.442689	A
AGAP008474	calcium and integrin-binding protein 1	-0.33366	0.13152	-0.155083	-0.114266	0.153157	0.414749	0.399133	0.43259	A		GO:0005509:calcium ion binding
AGAP008475	oligosaccharyltransferase complex subunit OSTC	-0.0351177	0.167797	-0.188596	-0.0447215	0.510238	0.233504	0.21766	0.487149	A		GO:0008250:oligosaccharyltransferase complex; GO:0006486:protein glycosylation; GO:0016020:membrane; GO:0016021:integral component of membrane
AGAP008489	Fuzzy	-0.0107626	-0.00546698	-0.690489	-0.19221	0.55919	0.564594	0.0102819	0.323116	A
AGAP008499	mitochondrial transcription factor A	-0.11618	-0.092983	-0.234457	-0.161199	0.316527	0.372949	0.116393	0.208025	A		GO:0003677:DNA binding; GO:0005634:nucleus
AGAP008503	unspecified product	0.00822858	-0.194985	-0.114697	0.0466635	0.550424	0.0666065	0.272263	0.444994	A	path:aga04137: Mitophagy - animal	:; GO:0031307:integral component of mitochondrial outer membrane; GO:0000422:autophagy of mitochondrion
AGAP008924	unspecified product	-0.344209	-0.15791	-0.2845	-0.318387	0.044847	0.300005	0.105968	0.0463727	A
AGAP008540	phosphatidylinositol glycan, class T	-0.117194	0.136061	-0.181076	-0.0728395	0.32139	0.279208	0.215161	0.420952	A	path:aga00563: Glycosylphosphatidylinositol (GPI)-anchor biosynthesis; path:aga01100: Metabolic pathways	GO:0016255:attachment of GPI anchor to protein; GO:0042765:GPI-anchor transamidase complex; GO:0016020:membrane; GO:0016021:integral component of membrane; GO:0003923:GPI-anchor transamidase activity
AGAP008549	U4/U6.U5 tri-snRNP-associated protein 1	0.090306	-0.0491414	-0.479177	-0.300849	0.434141	0.50137	0.0162743	0.0904262	A	path:aga03040: Spliceosome	GO:0000398:mRNA splicing, via spliceosome; GO:0045292:mRNA cis splicing, via spliceosome; GO:0046540:U4/U6 x U5 tri-snRNP complex; GO:0000481:maturation of 5S rRNA
AGAP008562	Glyco_18 domain-containing protein	-1.23707	0.472077	-0.976932	-0.197228	0.123457	0.413309	0.211704	0.495509	A	path:aga00520: Amino sugar and nucleotide sugar metabolism; path:aga01100: Metabolic pathways	GO:0008061:chitin binding; GO:0005975:carbohydrate metabolic process; GO:0005576:extracellular region; GO:0004568:chitinase activity; GO:0006032:chitin catabolic process
AGAP008564	unspecified product	-0.22685	-0.601438	-0.667062	-0.584403	0.521672	0.435378	0.417756	0.421225	A
AGAP008225	trehalose 6-phosphate phosphatase	-0.608123	-0.162064	-0.573988	0.307185	0.0145334	0.380321	0.0391224	0.194902	A	path:aga00500: Starch and sucrose metabolism; path:aga01100: Metabolic pathways	GO:0005992:trehalose biosynthetic process; GO:0003824:catalytic activity; GO:0004805:trehalose-phosphatase activity; GO:0016787:hydrolase activity; GO:0016311:dephosphorylation
AGAP008612	Transcription initiation factor TFIID subunit 10	-0.00241515	-0.0382458	-0.146286	-0.05537	0.56526	0.495301	0.272076	0.454955	A	path:aga03022: Basal transcription factors	GO:0006352:DNA-templated transcription, initiation; GO:0005634:nucleus
AGAP012957	cytochrome P450	-0.739807	-0.164461	-0.414817	-0.712921	0.000818851	0.358524	0.0926368	0.00106497	A		GO:0016705:oxidoreductase activity, acting on paired donors, with incorporation or reduction of molecular oxygen; GO:0004497:monooxygenase activity; GO:0055114:oxidation-reduction process; GO:0005506:iron ion binding; GO:0020037:heme binding; GO:0046872:metal ion binding; GO:0016491:oxidoreductase activity
AGAP008652	phosphotyrosyl phosphatase activator protein	-0.133542	0.019719	-0.230046	-0.0962775	0.28835	0.535785	0.127898	0.362646	A		GO:0019211:phosphatase activator activity; GO:0003755:peptidyl-prolyl cis-trans isomerase activity; GO:0005737:cytoplasm; GO:0016853:isomerase activity; GO:0043666:regulation of phosphoprotein phosphatase activity; GO:0005634:nucleus; GO:0000413:protein peptidyl-prolyl isomerization; GO:0043085:positive regulation of catalytic activity; GO:0000159:protein phosphatase type 2A complex; GO:0007052:m…
AGAP008685	juvenile hormone epoxide hydrolase 2	-1.41518	0.144721	-0.663418	-0.52926	0.0582911	0.524667	0.291814	0.323075	A		GO:0033961:cis-stilbene-oxide hydrolase activity; GO:0005789:endoplasmic reticulum membrane; GO:0003824:catalytic activity; GO:0019439:aromatic compound catabolic process; GO:0016020:membrane; GO:0016787:hydrolase activity; GO:0005783:endoplasmic reticulum
AGAP000523	F-type H+-transporting ATPase subunit c	-0.338369	-0.166745	-0.318841	-0.204281	0.023595	0.230862	0.0566754	0.159039	A	path:aga00190: Oxidative phosphorylation; path:aga01100: Metabolic pathways	GO:0045263:proton-transporting ATP synthase complex, coupling factor F(o); GO:0000276:mitochondrial proton-transporting ATP synthase complex, coupling factor F(o); GO:0015078:proton transmembrane transporter activity; GO:0015991:GO_0015991; GO:0015986:ATP synthesis coupled proton transport; GO:0046933:proton-transporting ATP synthase activity, rotational mechanism; GO:0008289:lipid binding; GO:00…
AGAP008704	Juvenile hormone-inducible protein	0.0761179	-0.291134	-0.133392	0.177852	0.440575	0.0782516	0.352514	0.237726	A
AGAP001073	unspecified product	-0.196834	0.32378	-0.307474	-0.247776	0.172672	0.02999	0.0463694	0.0731455	A		GO:0003676:nucleic acid binding; GO:0005515:protein binding; GO:0006357:regulation of transcription by RNA polymerase II; GO:0005634:nucleus
AGAP010509	organic cation transporter 3	-0.396416	-0.170546	0.112553	0.258848	0.0206899	0.268964	0.400262	0.124111	A		GO:0055085:transmembrane transport; GO:0022857:transmembrane transporter activity; GO:0016021:integral component of membrane; GO:0016020:membrane
AGAP008719	S-phase kinase-associated protein 1	-0.132328	-0.0262367	-0.356802	-0.136774	0.205641	0.508344	0.00305488	0.190718	A	path:aga04120: Ubiquitin mediated proteolysis; path:aga04141: Protein processing in endoplasmic reticulum; path:aga04310: Wnt signaling pathway; path:aga04341: Hedgehog signaling pathway - fly; path:aga04350: TGF-beta signaling pathway	GO:0006511:ubiquitin-dependent protein catabolic process; GO:0016567:protein ubiquitination; GO:0005737:cytoplasm; GO:0005634:nucleus; GO:0031146:SCF-dependent proteasomal ubiquitin-dependent protein catabolic process; GO:0061630:ubiquitin protein ligase activity; GO:0097602:cullin family protein binding
AGAP000220	xylulokinase	-0.563041	-0.173967	-0.621218	-0.0129664	0.0126925	0.341241	0.0135728	0.555276	A	path:aga00040: Pentose and glucuronate interconversions; path:aga01100: Metabolic pathways	GO:0016773:phosphotransferase activity, alcohol group as acceptor; GO:0005975:carbohydrate metabolic process; GO:0005737:cytoplasm; GO:0016310:phosphorylation; GO:0004856:xylulokinase activity; GO:0005997:xylulose metabolic process; GO:0046835:carbohydrate phosphorylation; GO:0005829:cytosol; GO:0042732:D-xylose metabolic process
AGAP007032	breast cancer 2 susceptibility protein	0.135787	0.279147	-0.529524	-0.769499	0.381262	0.168989	0.0249719	0.000180601	J	path:aga03440: Homologous recombination; path:aga03460: Fanconi anemia pathway	GO:0000724:double-strand break repair via homologous recombination; GO:0006281:DNA repair; GO:0005634:nucleus; GO:0006355:regulation of transcription, DNA-templated
AGAP008774	unspecified product	-0.186171	0.139351	-0.43229	-0.0760365	0.110146	0.21164	0.000537879	0.374238	A		GO:0006878:cellular copper ion homeostasis; GO:0006825:copper ion transport; GO:0033617:mitochondrial respiratory chain complex IV assembly; GO:0005507:copper ion binding; GO:0045454:cell redox homeostasis; GO:0005743:mitochondrial inner membrane; GO:0016021:integral component of membrane; GO:0008535:respiratory chain complex IV assembly; GO:0016020:membrane; GO:0046872:metal ion binding; GO:0005…
AGAP008785	Ras suppressor protein 1	-0.00203073	0.049732	-0.18532	-0.14417	0.565439	0.453048	0.14237	0.192246	A		GO:0005515:protein binding
AGAP008795	unspecified product	-0.0374691	0.145405	-0.308228	-0.199095	0.482112	0.187652	0.0105113	0.0663828	A		GO:0003676:nucleic acid binding; GO:0008270:zinc ion binding; GO:0005634:nucleus
AGAP008802	Phosphoglycerate kinase	-0.333305	-0.173319	-0.556971	-0.196642	0.0595634	0.273011	0.00414109	0.230249	A	path:aga00010: Glycolysis / Gluconeogenesis; path:aga01100: Metabolic pathways; path:aga01200: Carbon metabolism; path:aga01230: Biosynthesis of amino acids	GO:0004618:phosphoglycerate kinase activity; GO:0006094:gluconeogenesis; GO:0006096:glycolytic process; GO:0005829:cytosol; GO:0005524:ATP binding; GO:0043531:ADP binding; GO:1903862:positive regulation of oxidative phosphorylation; GO:0016740:transferase activity; GO:0016301:kinase activity; GO:0016310:phosphorylation
AGAP008804	peroxin 19	-0.0222578	-0.246745	-0.430191	-0.174957	0.531887	0.0919292	0.0078603	0.205945	A	path:aga04146: Peroxisome	GO:0005777:peroxisome
AGAP008810	unspecified product	-0.107671	-0.169934	0.0659928	0.107705	0.360138	0.230234	0.462698	0.35855	A		GO:0005319:lipid transporter activity; GO:0006869:lipid transport
AGAP008828	ATP-binding protein involved in chromosome partitioning	-0.1193	-0.179182	-0.467293	-0.20126	0.316737	0.191809	0.00189433	0.133236	A		GO:0005739:mitochondrion; GO:0016226:iron-sulfur cluster assembly; GO:0032981:mitochondrial respiratory chain complex I assembly; GO:0051539:4 iron, 4 sulfur cluster binding
AGAP008853	unspecified product	-0.0791022	-0.0193181	-0.210167	-0.0867571	0.412194	0.536343	0.161543	0.388083	A
AGAP011477	Eupolytin	-0.62239	-0.17893	0.158564	-0.232276	0.0290453	0.393007	0.422651	0.316321	A	path:aga04080: Neuroactive ligand-receptor interaction	GO:0006508:proteolysis; GO:0004252:serine-type endopeptidase activity; GO:0016787:hydrolase activity; GO:0008233:peptidase activity; GO:0008236:serine-type peptidase activity
AGAP008876	ATP synthase mitochondrial F1 complex assembly factor 2	-0.140988	0.0492689	-0.328938	-0.119425	0.310896	0.489898	0.0656099	0.347006	A		GO:0043461:proton-transporting ATP synthase complex assembly
AGAP008884	protoheme IX farnesyltransferase	-0.156948	-0.174776	-0.274007	-0.2087	0.269661	0.234274	0.116632	0.171696	A	path:aga00190: Oxidative phosphorylation; path:aga00860: Porphyrin and chlorophyll metabolism; path:aga01100: Metabolic pathways	GO:0048034:heme O biosynthetic process; GO:0008495:protoheme IX farnesyltransferase activity; GO:0016765:transferase activity, transferring alkyl or aryl (other than methyl) groups; GO:0016021:integral component of membrane; GO:0016020:membrane; GO:0005739:mitochondrion; GO:0045333:cellular respiration; GO:0006783:heme biosynthetic process; GO:0004311:farnesyltranstransferase activity
AGAP003099	hydroxypyruvate isomerase	-0.386332	-0.180029	-0.224319	0.132147	0.0385229	0.28074	0.233169	0.353163	A	path:aga00630: Glyoxylate and dicarboxylate metabolism; path:aga01100: Metabolic pathways	GO:0016857:racemase and epimerase activity, acting on carbohydrates and derivatives; GO:0008903:hydroxypyruvate isomerase activity; GO:0016853:isomerase activity; GO:0046487:glyoxylate metabolic process
AGAP008904	glutamate decarboxylase	-0.109271	-0.585031	-0.872256	-0.434588	0.473039	0.059698	0.00901629	0.139386	A		GO:0016831:carboxy-lyase activity; GO:0019752:carboxylic acid metabolic process; GO:0030170:pyridoxal phosphate binding; GO:0003824:catalytic activity; GO:0016829:lyase activity
AGAP008916	60S ribosomal protein L7	-0.250712	0.0251026	-0.304023	-0.10027	0.0622352	0.522725	0.0430874	0.347546	A	path:aga03010: Ribosome	GO:0022625:cytosolic large ribosomal subunit; GO:0003735:structural constituent of ribosome; GO:0000463:maturation of LSU-rRNA from tricistronic rRNA transcript (SSU-rRNA, 5.8S rRNA, LSU-rRNA); GO:0003723:RNA binding
AGAP008918	STIP1 homology and U-box containing protein 1	-0.0137783	0.00205238	-0.147047	-0.0661757	0.538656	0.565096	0.198533	0.392172	A	path:aga04120: Ubiquitin mediated proteolysis; path:aga04141: Protein processing in endoplasmic reticulum	GO:0004842:ubiquitin-protein transferase activity; GO:0016567:protein ubiquitination; GO:0005515:protein binding
AGAP008954	SET and MYND domain-containing protein	-0.202481	0.126066	-0.203438	-0.215225	0.226833	0.363356	0.248408	0.192093	A	path:aga00310: Lysine degradation; path:aga01100: Metabolic pathways	GO:0005515:protein binding; GO:0005634:nucleus; GO:0034968:histone lysine methylation; GO:0018024:histone-lysine N-methyltransferase activity
AGAP008973	unspecified product	-0.086206	0.204514	-0.00640159	-0.0983792	0.422174	0.194245	0.560534	0.389791	A		GO:0005515:protein binding
AGAP008981	unspecified product	-0.451056	-0.557504	-0.390241	-0.689889	0.397102	0.365475	0.430673	0.279456	A
AGAP008987	unspecified product	-0.250196	0.644028	-0.447574	-0.349137	0.413895	0.144404	0.278409	0.317809	A
AGAP008991	CDK-activating kinase assembly factor MAT1	-0.202146	0.0387959	-0.265829	-0.144164	0.278292	0.52345	0.216352	0.361113	A	path:aga03022: Basal transcription factors; path:aga03420: Nucleotide excision repair	GO:0005675:transcription factor TFIIH holo complex; GO:0000079:regulation of cyclin-dependent protein serine/threonine kinase activity; GO:0061575:cyclin-dependent protein serine/threonine kinase activator activity; GO:0006289:nucleotide-excision repair; GO:0006357:regulation of transcription by RNA polymerase II; GO:0045737:positive regulation of cyclin-dependent protein serine/threonine kinase …
AGAP009019	ATP-dependent Clp protease, protease subunit	-0.105473	0.0296377	-0.268695	-0.163649	0.278643	0.499188	0.0238968	0.119361	A		GO:0006515:protein quality control for misfolded or incompletely synthesized proteins; GO:0004176:ATP-dependent peptidase activity; GO:0006508:proteolysis; GO:0004252:serine-type endopeptidase activity; GO:0042802:identical protein binding; GO:0009368:endopeptidase Clp complex; GO:0051117:ATPase binding; GO:0016787:hydrolase activity; GO:0008233:peptidase activity; GO:0008236:serine-type peptidas…
AGAP010182	WD repeat-containing protein 32	-0.246407	0.346101	-0.162149	-0.132048	0.101816	0.0222863	0.269588	0.298146	A		GO:0005515:protein binding; GO:0080008:Cul4-RING E3 ubiquitin ligase complex
AGAP011507	unspecified product	-1.07701	-0.183868	-0.0857029	0.520215	0.00562485	0.439947	0.519823	0.165605	A		GO:0005615:extracellular space; GO:0052689:carboxylic ester hydrolase activity; GO:0016787:hydrolase activity
AGAP009076	carnitine O-acetyltransferase	-0.0243317	-0.0561289	-0.271427	-0.221467	0.524071	0.456153	0.0541716	0.0794628	A		GO:0016746:transferase activity, transferring acyl groups; GO:0016740:transferase activity; GO:0005777:peroxisome; GO:0004092:carnitine O-acetyltransferase activity; GO:0019254:carnitine metabolic process, CoA-linked
AGAP009085	Cysteine-rich secretory protein 2 precursor	-0.365483	-0.792201	-0.763207	-0.525473	0.425413	0.263398	0.256737	0.330189	A		GO:0005576:extracellular region; GO:0005615:extracellular space
AGAP007980	cuticular protein CPCFC family (CPCFC1)	-1.02874	-0.186076	-0.887031	-0.48713	0.0258252	0.466222	0.0629687	0.219167	A		GO:0042302:structural constituent of cuticle
AGAP009109	unspecified product	-0.0526174	-0.667838	-0.135606	-0.186839	0.535305	0.100785	0.470197	0.410796	A		GO:0030246:carbohydrate binding
AGAP009117	calcium uptake protein 1, mitochondrial	-0.116345	-0.133719	-0.116127	-0.0808895	0.254954	0.209995	0.284906	0.352514	A		GO:0006851:mitochondrial calcium ion transmembrane transport; GO:0005509:calcium ion binding
AGAP009131	unspecified product	-0.415749	-0.395632	-0.611491	-0.801447	0.304612	0.331429	0.185014	0.0649059	A	path:aga00310: Lysine degradation; path:aga01100: Metabolic pathways	GO:0005737:cytoplasm; GO:0018025:calmodulin-lysine N-methyltransferase activity; GO:0018022:peptidyl-lysine methylation
AGAP005558	peptidase (mitochondrial processing) beta	-0.370041	-0.188151	-0.506099	-0.294708	0.0454035	0.260464	0.0138033	0.107113	A		GO:0006627:protein processing involved in protein targeting to mitochondrion; GO:0003824:catalytic activity; GO:0005743:mitochondrial inner membrane; GO:0046872:metal ion binding; GO:0005739:mitochondrion; GO:0017087:mitochondrial processing peptidase complex; GO:0004175:endopeptidase activity
AGAP009134	unspecified product	-0.273077	-0.0165574	-0.248537	-0.108212	0.0828353	0.544224	0.1364	0.359552	A		GO:0072546:ER membrane protein complex; GO:0005794:Golgi apparatus; GO:0005886:plasma membrane; GO:0022890:inorganic cation transmembrane transporter activity; GO:0005769:early endosome; GO:0016020:membrane; GO:0016021:integral component of membrane; GO:0000139:Golgi membrane; GO:0098655:cation transmembrane transport; GO:0031901:early endosome membrane
AGAP009163	unspecified product	-0.425129	0.458337	-0.272382	-0.114645	0.110104	0.0873222	0.288406	0.447677	A		GO:0043248:proteasome assembly
AGAP009198	unspecified product	0.345804	-0.318975	-0.550798	-0.386753	0.318446	0.339973	0.190447	0.271403	A
AGAP007119	Sideroflexin 1,2,3	-0.668862	-0.193872	-0.401039	-0.0548291	0.00169228	0.30093	0.0959642	0.503842	A		GO:0031966:mitochondrial membrane; GO:0015075:ion transmembrane transporter activity; GO:0006811:ion transport; GO:0055085:transmembrane transport; GO:0016020:membrane; GO:0016021:integral component of membrane; GO:0034220:ion transmembrane transport; GO:0005739:mitochondrion; GO:0022857:transmembrane transporter activity; GO:0031305:integral component of mitochondrial inner membrane; GO:1990542:…
AGAP009234	elongation factor Ts, mitochondrial	-0.159433	-0.101954	-0.16845	-0.0250983	0.254901	0.376408	0.269411	0.528105	A		GO:0006414:translational elongation; GO:0003746:translation elongation factor activity; GO:0005739:mitochondrion; GO:0005515:protein binding; GO:0006412:translation; GO:0005759:mitochondrial matrix; GO:0070125:mitochondrial translational elongation
AGAP009248	defective proboscis extension response	0.292201	-0.0078331	-0.478077	-0.987665	0.491341	0.567499	0.428468	0.232839	A		GO:0050808:synapse organization; GO:0032589:neuron projection membrane
AGAP009271	26S proteasome beta 1 subunit	-0.147349	0.147342	-0.226707	-0.0185867	0.138736	0.13925	0.0411021	0.522558	A	path:aga03050: Proteasome	GO:0004175:endopeptidase activity; GO:0005839:proteasome core complex; GO:0051603:proteolysis involved in cellular protein catabolic process; GO:0004298:threonine-type endopeptidase activity; GO:0043161:proteasome-mediated ubiquitin-dependent protein catabolic process; GO:0005634:nucleus; GO:0005737:cytoplasm; GO:0010499:proteasomal ubiquitin-independent protein catabolic process; GO:0010498:prot…
AGAP009278	phosphorylase kinase alpha/beta subunit	-0.0300979	-0.202313	-0.0637896	0.0630164	0.495805	0.0622491	0.416689	0.398405	A		GO:0005977:glycogen metabolic process; GO:0005516:calmodulin binding; GO:0003824:catalytic activity; GO:0005886:plasma membrane; GO:0016020:membrane; GO:0005975:carbohydrate metabolic process; GO:0006468:protein phosphorylation; GO:0004689:phosphorylase kinase activity; GO:0005964:phosphorylase kinase complex
AGAP009311	Tocopherol (alpha) transfer protein-like	-0.40802	-0.326694	-0.229145	0.229473	0.130017	0.210442	0.344644	0.315283	A		:; GO:1902936:phosphatidylinositol bisphosphate binding
AGAP009313	unspecified product	-0.0557879	-0.0531749	-0.282599	-0.160031	0.461597	0.467036	0.0736339	0.22562	A
AGAP009330	Troponin C isoform 4''	-0.267285	0.128829	-0.126026	-0.138657	0.116278	0.348725	0.368299	0.317247	A	path:aga04070: Phosphatidylinositol signaling system; path:aga04745: Phototransduction - fly	GO:0005509:calcium ion binding; GO:0050790:regulation of catalytic activity; GO:0030234:enzyme regulator activity; GO:0000226:microtubule cytoskeleton organization; GO:0019722:calcium-mediated signaling
AGAP009335	F-box and leucine-rich repeat protein 15	-0.0356386	-0.0107799	-0.188722	-0.0556348	0.487447	0.546999	0.124017	0.429211	A		GO:0005515:protein binding; GO:0016567:protein ubiquitination; GO:0004842:ubiquitin-protein transferase activity; GO:0006511:ubiquitin-dependent protein catabolic process; GO:0031146:SCF-dependent proteasomal ubiquitin-dependent protein catabolic process; GO:0019005:SCF ubiquitin ligase complex
AGAP009375	cytochrome P450	-0.293994	-0.589201	-0.184099	-0.356079	0.372906	0.189591	0.461363	0.317151	A		GO:0016705:oxidoreductase activity, acting on paired donors, with incorporation or reduction of molecular oxygen; GO:0004497:monooxygenase activity; GO:0055114:oxidation-reduction process; GO:0005506:iron ion binding; GO:0020037:heme binding; GO:0046872:metal ion binding; GO:0016491:oxidoreductase activity
AGAP009386	unspecified product	-0.451598	0.290304	-0.38377	-0.315078	0.280478	0.396131	0.298919	0.323115	A		GO:0005615:extracellular space
AGAP008011	unspecified product	-0.5267	-0.204506	-0.351817	0.101092	0.0282974	0.31798	0.166941	0.44947	A
AGAP002890	Lipid storage droplets surface-binding protein 1	-1.02768	-0.205304	-0.841397	-0.33101	8.75511e-06	0.317809	0.0013777	0.155517	A
AGAP009415	lysophosphatidate acyltransferase	-0.0644533	-0.285942	-0.779533	0.0267845	0.502668	0.225984	0.00384001	0.542663	A	path:aga00561: Glycerolipid metabolism; path:aga00564: Glycerophospholipid metabolism; path:aga01100: Metabolic pathways	GO:0006654:phosphatidic acid biosynthetic process; GO:0003841:1-acylglycerol-3-phosphate O-acyltransferase activity; GO:0008654:phospholipid biosynthetic process; GO:0016746:transferase activity, transferring acyl groups; GO:0005783:endoplasmic reticulum; GO:0016020:membrane; GO:0016021:integral component of membrane; GO:0016740:transferase activity; GO:0006629:lipid metabolic process
AGAP009013	methionyl aminopeptidase	-0.0797215	0.365429	-0.664358	-0.241394	0.426349	0.0180447	8.85219e-06	0.0792367	A		GO:0008235:metalloexopeptidase activity; GO:0070006:metalloaminopeptidase activity; GO:0004177:aminopeptidase activity; GO:0006508:proteolysis; GO:0046872:metal ion binding; GO:0070084:protein initiator methionine removal; GO:0016787:hydrolase activity; GO:0008233:peptidase activity
AGAP009470	ATP-binding cassette transporter (ABC transporter) family G member 18	-0.111886	-0.0496169	-0.312892	0.010316	0.357944	0.485617	0.0497748	0.551682	A
AGAP009480	unspecified product	-0.362818	-0.334177	-1.04438	-0.767756	0.452236	0.4692	0.216176	0.275374	A		GO:0008061:chitin binding; GO:0006030:chitin metabolic process; GO:0005576:extracellular region
AGAP009481	unspecified product	-0.969107	-0.833717	-0.963806	-0.60586	0.0947377	0.202845	0.0952135	0.208717	A
AGAP009482	unspecified product	-0.631429	-0.0243443	-0.469777	-0.569366	0.16705	0.557292	0.244134	0.142095	A
AGAP009968	Brix domain-containing protein	-0.191445	0.227282	-0.843529	-0.764897	0.186846	0.127268	1.1164e-07	7.18261e-08	J		GO:0006364:rRNA processing; GO:0005730:nucleolus; GO:0030687:preribosome, large subunit precursor; GO:0000470:maturation of LSU-rRNA; GO:0000460:maturation of 5.8S rRNA
AGAP011937	unspecified product	-0.760317	-0.209626	-0.558063	-0.352864	0.000145413	0.275638	0.00891617	0.0660149	A		GO:0008061:chitin binding; GO:0006030:chitin metabolic process; GO:0005975:carbohydrate metabolic process; GO:0003824:catalytic activity; GO:0005576:extracellular region; GO:0005515:protein binding
AGAP009510	malate dehydrogenase	-0.119563	-0.0259336	-0.410414	0.105036	0.327544	0.525676	0.0122293	0.358222	A	path:aga00020: Citrate cycle (TCA cycle); path:aga00270: Cysteine and methionine metabolism; path:aga00620: Pyruvate metabolism; path:aga00630: Glyoxylate and dicarboxylate metabolism; path:aga01100: Metabolic pathways; path:aga01200: Carbon metabolism	GO:0006108:malate metabolic process; GO:0016616:oxidoreductase activity, acting on the CH-OH group of donors, NAD or NADP as acceptor; GO:0030060:L-malate dehydrogenase activity; GO:0055114:oxidation-reduction process; GO:0019752:carboxylic acid metabolic process; GO:0005975:carbohydrate metabolic process; GO:0003824:catalytic activity; GO:0016491:oxidoreductase activity; GO:0016615:malate dehydr…
AGAP002067	cell cycle progression	-0.263152	-0.212476	-0.0890136	0.0781636	0.0476925	0.108528	0.39383	0.397166	A		GO:0004672:protein kinase activity; GO:0006468:protein phosphorylation
AGAP009307	bromodomain-containing protein 7/9	0.0810724	0.168264	-0.603628	-0.560806	0.442039	0.282667	0.00195246	0.00126219	J		GO:0005515:protein binding
AGAP001903	NAD-dependent malate dehydrogenase	-0.369682	-0.213752	-0.304753	-0.218837	0.0475328	0.221414	0.135024	0.212688	A	path:aga00020: Citrate cycle (TCA cycle); path:aga00270: Cysteine and methionine metabolism; path:aga00620: Pyruvate metabolism; path:aga00630: Glyoxylate and dicarboxylate metabolism; path:aga01100: Metabolic pathways; path:aga01200: Carbon metabolism	GO:0016616:oxidoreductase activity, acting on the CH-OH group of donors, NAD or NADP as acceptor; GO:0030060:L-malate dehydrogenase activity; GO:0055114:oxidation-reduction process; GO:0019752:carboxylic acid metabolic process; GO:0005975:carbohydrate metabolic process; GO:0003824:catalytic activity; GO:0006099:tricarboxylic acid cycle; GO:0016491:oxidoreductase activity; GO:0005737:cytoplasm; GO…
AGAP006927	C2H2-type domain-containing protein	-0.184595	0.37277	-0.523441	-0.489803	0.305179	0.0754504	0.024536	0.0187394	J		GO:0003676:nucleic acid binding; GO:0003700:DNA-binding transcription factor activity; GO:0008270:zinc ion binding; GO:0005634:nucleus; GO:0006355:regulation of transcription, DNA-templated
AGAP009572	40S ribosomal protein S15a	-0.284384	-0.00511815	-0.302848	-0.122407	0.0544033	0.561083	0.0659358	0.319849	A	path:aga03010: Ribosome	GO:0003735:structural constituent of ribosome; GO:0005840:ribosome; GO:0006412:translation; GO:0022627:cytosolic small ribosomal subunit
AGAP009576	collagen alpha 1	-0.414322	0.207286	0.0648659	-0.34286	0.323994	0.458711	0.539384	0.359967	A		GO:0005201:extracellular matrix structural constituent; GO:0016020:membrane; GO:0016021:integral component of membrane; GO:0005615:extracellular space; GO:0031012:extracellular matrix; GO:0030198:extracellular matrix organization
AGAP002341	unspecified product	-0.468508	-0.218123	-0.0954144	0.360293	0.033915	0.271898	0.46293	0.0977651	A
AGAP009583	unspecified product	0.446502	-0.573339	-2.16092	-0.903169	0.358655	0.29721	0.00196306	0.115355	A		GO:0016021:integral component of membrane; GO:0016020:membrane
AGAP003453	unspecified product	-1.17736	-0.222513	-0.201131	0.0703072	3.39524e-05	0.345962	0.394159	0.508209	A		GO:0016021:integral component of membrane; GO:0016020:membrane
AGAP009630	unspecified product	0.152804	-0.776419	-0.761954	-0.0658103	0.521256	0.290318	0.30182	0.547649	A
AGAP009650	YEATS domain-containing protein 4	-0.304662	0.220617	-0.330409	-0.234768	0.106854	0.220841	0.0979913	0.175323	A		GO:0035267:NuA4 histone acetyltransferase complex; GO:0006355:regulation of transcription, DNA-templated; GO:0000812:Swr1 complex; GO:0005634:nucleus
AGAP009657	loss of heterozygosity 12 chromosomal region 1 protein-like protein	0.114529	-0.10059	-0.36301	-0.173633	0.364368	0.39422	0.0373306	0.229718	A		GO:0032418:lysosome localization; GO:0030672:synaptic vesicle membrane; GO:0099078:BORC complex; GO:0005873:plus-end kinesin complex; GO:0072384:organelle transport along microtubule; GO:1903744:positive regulation of anterograde synaptic vesicle transport; GO:0031224:intrinsic component of membrane; GO:0098574:cytoplasmic side of lysosomal membrane
AGAP001420	2,3-bisphosphoglycerate-dependent phosphoglycerate mutase	-0.540962	-0.227676	-0.590997	-0.279728	0.0118922	0.249757	0.0138697	0.17766	A	path:aga00010: Glycolysis / Gluconeogenesis; path:aga00260: Glycine, serine and threonine metabolism; path:aga01100: Metabolic pathways; path:aga01200: Carbon metabolism; path:aga01230: Biosynthesis of amino acids	GO:0016868:intramolecular transferase activity, phosphotransferases; GO:0003824:catalytic activity; GO:0006096:glycolytic process; GO:0004619:phosphoglycerate mutase activity; GO:0004082:bisphosphoglycerate mutase activity; GO:0016853:isomerase activity
AGAP009674	CCR4-NOT transcription complex subunit 10	-0.0839846	-0.0509446	-0.0676096	-0.212853	0.382443	0.464194	0.431496	0.0867382	A	path:aga03018: RNA degradation	GO:0030014:CCR4-NOT complex; GO:0005515:protein binding; GO:0017148:negative regulation of translation; GO:0006402:mRNA catabolic process
AGAP009700	COMPASS component SWD2	0.0878506	0.00445227	-0.328073	-0.122154	0.375291	0.561241	0.0203364	0.27645	A	path:aga03015: mRNA surveillance pathway	GO:0048188:Set1C/COMPASS complex; GO:0005515:protein binding; GO:0003682:chromatin binding; GO:0042800:histone methyltransferase activity (H3-K4 specific); GO:0080182:histone H3-K4 trimethylation
AGAP009758	cuticular protein CPLCP11	-0.730481	0.155448	-0.689994	-0.252997	0.169209	0.496639	0.194686	0.426255	A
AGAP009759	cuticular protein CPLCP12	-0.847026	-0.221983	-0.357674	-0.297428	0.28493	0.506808	0.470666	0.47819	A
AGAP009768	solute carrier family 6 (neurotransmitter transporter, GABA) member 1	-0.0676306	-0.00316258	-0.328615	-0.0441991	0.488549	0.566261	0.162211	0.518229	A		GO:0005328:neurotransmitter:sodium symporter activity; GO:0016021:integral component of membrane; GO:0016020:membrane; GO:0015293:symporter activity; GO:0006836:neurotransmitter transport; GO:0055085:transmembrane transport; GO:0005886:plasma membrane
AGAP009772	Protein PTCD3-like protein, mitochondrial	-0.320804	0.00939078	-0.10694	-0.0933101	0.0713619	0.55631	0.415583	0.419899	A		GO:0043024:ribosomal small subunit binding; GO:0019843:rRNA binding; GO:0032543:mitochondrial translation; GO:0005739:mitochondrion; GO:0005515:protein binding
AGAP008878	defense protein	-0.51423	-0.235022	-0.691288	-0.199067	0.00616694	0.199973	0.000538165	0.238421	A
AGAP004765	ATP-dependent RNA helicase DDX1	-0.247693	0.395605	-0.388056	-0.214275	0.0868473	0.00579463	0.014053	0.124535	A		GO:0003676:nucleic acid binding; GO:0005524:ATP binding; GO:0005515:protein binding; GO:0003724:RNA helicase activity; GO:0003723:RNA binding
AGAP009833	voltage-dependent anion-selective channel protein 2	-0.110224	0.00482675	-0.594079	-0.177171	0.331665	0.561018	6.60806e-05	0.182279	A		GO:0008308:voltage-gated anion channel activity; GO:1902017:regulation of cilium assembly; GO:0005741:mitochondrial outer membrane; GO:0055085:transmembrane transport; GO:0005739:mitochondrion; GO:0098656:anion transmembrane transport; GO:0015698:inorganic anion transport
AGAP009841	unspecified product	0.00989099	-0.020527	-0.426322	-0.0798087	0.552892	0.5346	0.00703726	0.409543	A		GO:0003676:nucleic acid binding; GO:0005515:protein binding
AGAP009842	ribonuclease T2	-0.284128	0.290847	-0.424707	0.0015617	0.0673594	0.0614464	0.012904	0.566891	A		GO:0033897:ribonuclease T2 activity; GO:0004521:endoribonuclease activity; GO:0006401:RNA catabolic process; GO:0003723:RNA binding; GO:0005576:extracellular region; GO:0090502:RNA phosphodiester bond hydrolysis, endonucleolytic
AGAP009894	unspecified product	-0.383968	-0.340625	-0.750988	-0.341561	0.181367	0.225752	0.0221913	0.21656	A
AGAP009895	unspecified product	-0.226702	-0.558302	-0.754276	-0.284947	0.360568	0.0909464	0.0232069	0.278386	A
AGAP009905	PHD finger-like domain-containing protein 5A	-0.299351	0.152764	-0.290681	-0.0309493	0.179286	0.378556	0.213263	0.534831	A	path:aga03040: Spliceosome	GO:0000398:mRNA splicing, via spliceosome; GO:0005686:U2 snRNP; GO:0005689:U12-type spliceosomal complex; GO:0071011:precatalytic spliceosome
AGAP009922	salivary purine nucleosidase	-0.228894	-0.313846	-0.382007	-0.149904	0.33885	0.248757	0.217856	0.426317	A
AGAP009923	integrator complex subunit 11	-0.251866	-0.0128827	-0.128517	0.0565891	0.104995	0.549555	0.345012	0.468548	A		GO:0016180:snRNA processing; GO:0005634:nucleus
AGAP004699	RAF proto-oncogene serine/threonine-protein kinase	-0.166256	0.400618	-0.101282	-0.182357	0.200369	0.00280613	0.371067	0.161174	A	path:aga04013: MAPK signaling pathway - fly; path:aga04068: FoxO signaling pathway; path:aga04150: mTOR signaling pathway; path:aga04214: Apoptosis - fly; path:aga04320: Dorso-ventral axis formation	GO:0035556:intracellular signal transduction; GO:0006468:protein phosphorylation; GO:0004672:protein kinase activity; GO:0007165:signal transduction; GO:0005524:ATP binding; GO:0046872:metal ion binding; GO:0016740:transferase activity; GO:0000166:nucleotide binding; GO:0016301:kinase activity; GO:0016310:phosphorylation; GO:0004674:protein serine/threonine kinase activity
CPR81	CPR81	-0.643365	-0.246252	-0.235664	-0.348992	0.00337074	0.238306	0.276035	0.106392	A		GO:0042302:structural constituent of cuticle
AGAP009623	glyceraldehyde 3-phosphate dehydrogenase	-0.6054	-0.246478	-0.495764	-0.232801	0.00711494	0.239343	0.0509231	0.257844	A	path:aga00010: Glycolysis / Gluconeogenesis; path:aga01100: Metabolic pathways; path:aga01200: Carbon metabolism; path:aga01230: Biosynthesis of amino acids	GO:0050661:NADP binding; GO:0006006:glucose metabolic process; GO:0051287:NAD binding; GO:0055114:oxidation-reduction process; GO:0006096:glycolytic process; GO:0005829:cytosol; GO:0016620:oxidoreductase activity, acting on the aldehyde or oxo group of donors, NAD or NADP as acceptor; GO:0004365:glyceraldehyde-3-phosphate dehydrogenase (NAD+) (phosphorylating) activity; GO:0016491:oxidoreductase …
AGAP004711	ATP-dependent RNA helicase DDX41	-0.317681	0.40779	-0.372729	-0.185689	0.0606925	0.015645	0.0402196	0.221716	A		GO:0003676:nucleic acid binding; GO:0005524:ATP binding; GO:0003724:RNA helicase activity; GO:0003723:RNA binding; GO:0000398:mRNA splicing, via spliceosome; GO:0005681:spliceosomal complex
AGAP009991	Cyclophilin B precursor	-0.0912175	0.376807	-0.379855	-1.23665	0.515429	0.30297	0.320821	0.00262913	A		GO:0042026:protein refolding; GO:0003755:peptidyl-prolyl cis-trans isomerase activity; GO:0051082:unfolded protein binding; GO:0006457:protein folding; GO:0000413:protein peptidyl-prolyl isomerization; GO:0016018:cyclosporin A binding; GO:0016853:isomerase activity
AGAP009992	inhibitor of growth protein 4	-0.17771	0.069588	-0.291434	-0.166994	0.158277	0.418502	0.0376024	0.168365	A		GO:0008285:negative regulation of cell population proliferation; GO:0043065:positive regulation of apoptotic process; GO:0016573:histone acetylation; GO:0005634:nucleus; GO:0046872:metal ion binding; GO:0035064:methylated histone binding; GO:0043972:histone H3-K23 acetylation; GO:0070776:MOZ/MORF histone acetyltransferase complex; GO:0006325:chromatin organization; GO:0043994:histone acetyltransf…
AGAP010032	unspecified product	-0.401926	-0.0239506	-0.20305	-0.314397	0.103282	0.545903	0.351366	0.184635	A
AGAP010046	unspecified product	-0.312773	-0.20779	-0.486906	0.541254	0.256137	0.368872	0.137761	0.0704359	A		GO:0051607:defense response to virus
AGAP008369	unspecified product	-1.08105	-0.25247	-1.18809	0.190298	0.00200444	0.360443	0.00240798	0.417866	A		GO:0005319:lipid transporter activity; GO:0006869:lipid transport
AGAP010065	60S ribosomal protein L12	-0.247622	0.0575659	-0.449856	-0.18327	0.103428	0.46709	0.00807075	0.206484	A	path:aga03010: Ribosome	GO:0015934:large ribosomal subunit; GO:0019843:rRNA binding; GO:0022625:cytosolic large ribosomal subunit; GO:0000027:ribosomal large subunit assembly; GO:0003735:structural constituent of ribosome; GO:0005840:ribosome; GO:0006412:translation; GO:0070180:large ribosomal subunit rRNA binding
AGAP010066	unspecified product	-0.528976	-0.381518	-0.35348	-0.422597	0.123942	0.238497	0.294475	0.200499	A	path:aga04146: Peroxisome	GO:0016021:integral component of membrane; GO:0005737:cytoplasm; GO:0016020:membrane
AGAP010068	unspecified product	-0.338159	-0.386928	-0.468966	-0.348162	0.358008	0.336657	0.283288	0.334811	A
AGAP010072	Iron--sulfur cluster insertion protein erpA 1	-0.181019	-0.0683261	-0.331923	-0.140723	0.296955	0.477694	0.126785	0.358952	A		GO:0106035:protein maturation by [4Fe-4S] cluster transfer; GO:0051536:iron-sulfur cluster binding; GO:0016226:iron-sulfur cluster assembly; GO:0051539:4 iron, 4 sulfur cluster binding; GO:0005506:iron ion binding; GO:0051537:2 iron, 2 sulfur cluster binding; GO:0005198:structural molecule activity; GO:0097428:protein maturation by iron-sulfur cluster transfer; GO:0005739:mitochondrion; GO:005160…
AGAP010074	peroxin 13	-0.219647	-0.0201948	0.0168866	0.0175612	0.108868	0.533666	0.542191	0.537577	A	path:aga04146: Peroxisome	GO:0016560:protein import into peroxisome matrix, docking; GO:0005777:peroxisome; GO:0016021:integral component of membrane; GO:0005515:protein binding; GO:0016020:membrane; GO:1990429:peroxisomal importomer complex; GO:0005778:peroxisomal membrane
AGAP010085	unspecified product	-0.978249	0.847156	0.485005	-0.340614	0.14361	0.19824	0.350255	0.410485	A		GO:0016021:integral component of membrane; GO:0016020:membrane
AGAP010086	arginyl-tRNA synthetase	-0.175696	-0.147982	-0.0583629	0.0364902	0.307431	0.356476	0.497787	0.521882	A	path:aga00970: Aminoacyl-tRNA biosynthesis	GO:0004812:aminoacyl-tRNA ligase activity; GO:0006418:tRNA aminoacylation for protein translation; GO:0000166:nucleotide binding; GO:0004814:arginine-tRNA ligase activity; GO:0006420:arginyl-tRNA aminoacylation; GO:0005524:ATP binding; GO:0016874:ligase activity; GO:0006412:translation; GO:0005739:mitochondrion; GO:0032543:mitochondrial translation
AGAP010146	unspecified product	-1.44472	1.14806	0.106874	-0.133806	0.0536694	0.122861	0.535692	0.521997	A		GO:0006814:sodium ion transport; GO:0005272:sodium channel activity; GO:0016020:membrane; GO:0016021:integral component of membrane; GO:0006811:ion transport; GO:0035725:sodium ion transmembrane transport
AGAP000028	calcium/calmodulin-dependent protein kinase (CaM kinase) II	0.109271	0.214053	-0.917537	-0.837742	0.459273	0.333752	0.0021556	0.00170554	J	path:aga04310: Wnt signaling pathway; path:aga04745: Phototransduction - fly	GO:0005516:calmodulin binding; GO:0004683:calmodulin-dependent protein kinase activity; GO:0006468:protein phosphorylation; GO:0004672:protein kinase activity; GO:0005737:cytoplasm; GO:0005524:ATP binding; GO:0043005:neuron projection; GO:0000166:nucleotide binding; GO:0004674:protein serine/threonine kinase activity
GSTMIC1	GSTMIC1	-0.417819	-0.257965	-0.341764	0.0403539	0.0177637	0.138124	0.0794587	0.510045	A	path:aga00480: Glutathione metabolism; path:aga00980: Metabolism of xenobiotics by cytochrome P450; path:aga00982: Drug metabolism - cytochrome P450; path:aga00983: Drug metabolism - other enzymes; path:aga01100: Metabolic pathways	GO:0016740:transferase activity; GO:0055114:oxidation-reduction process; GO:0050220:prostaglandin-E synthase activity; GO:0016021:integral component of membrane; GO:0001516:prostaglandin biosynthetic process; GO:0016020:membrane
AGAP010210	Translocase of inner mitochondrial membrane 23 homolog	-0.29271	0.00166734	-0.193819	-0.139216	0.0551777	0.566779	0.220036	0.290334	A		GO:0005744:TIM23 mitochondrial import inner membrane translocase complex; GO:0030150:protein import into mitochondrial matrix; GO:0031305:integral component of mitochondrial inner membrane; GO:0008320:protein transmembrane transporter activity; GO:0016020:membrane; GO:0016021:integral component of membrane
AGAP010211	unspecified product	-0.175842	0.294599	-0.257053	0.0146722	0.297175	0.124357	0.205167	0.550647	A		GO:0016021:integral component of membrane; GO:0016020:membrane
AGAP010216	60S ribosomal protein L25	-0.242635	-0.0497173	-0.189256	0.0746318	0.111542	0.482694	0.234971	0.433197	A	path:aga03010: Ribosome	GO:0003735:structural constituent of ribosome; GO:0003723:RNA binding; GO:0022625:cytosolic large ribosomal subunit; GO:0006412:translation; GO:0000027:ribosomal large subunit assembly; GO:1902626:assembly of large subunit precursor of preribosome
AGAP012081	F-type H+-transporting ATPase subunit beta	-0.383454	-0.261596	0.0550975	0.0558263	0.0203229	0.110781	0.489998	0.478168	A		GO:0045261:proton-transporting ATP synthase complex, catalytic core F(1); GO:0015986:ATP synthesis coupled proton transport; GO:0046933:proton-transporting ATP synthase activity, rotational mechanism; GO:0046034:ATP metabolic process; GO:0005524:ATP binding; GO:1902600:proton transmembrane transport; GO:0000166:nucleotide binding; GO:0006754:ATP biosynthetic process; GO:0016887:ATPase activity; G…
AGAP010221	unspecified product	-0.15373	-0.0843622	0.13145	-0.351674	0.456186	0.51231	0.480429	0.274468	A		GO:0043005:neuron projection
AGAP001257	unspecified product	-0.534657	-0.261741	-0.133491	0.20451	0.0138977	0.213893	0.405194	0.271769	A	path:aga00040: Pentose and glucuronate interconversions; path:aga00052: Galactose metabolism; path:aga00500: Starch and sucrose metabolism; path:aga00520: Amino sugar and nucleotide sugar metabolism; path:aga01100: Metabolic pathways	GO:0070569:uridylyltransferase activity; GO:0003983:UTP:glucose-1-phosphate uridylyltransferase activity; GO:0006011:UDP-glucose metabolic process; GO:0016740:transferase activity; GO:0016779:nucleotidyltransferase activity; GO:0005977:glycogen metabolic process; GO:0005737:cytoplasm
AGAP010230	MAGUK p55 subfamily member 3	-0.0686828	0.0199588	-0.0937182	-0.351522	0.476736	0.545133	0.449274	0.0720134	A		GO:0005515:protein binding
AGAP010236	unspecified product	-0.646194	0.744351	-0.918483	-0.607436	0.206821	0.156096	0.0982543	0.195542	A		GO:0005634:nucleus
AGAP010270	unspecified product	-0.286153	0.173233	-0.228723	-0.123856	0.193525	0.347489	0.293416	0.412298	A
AGAP007453	leucine-rich immune protein (Short)	-0.644511	-0.263988	-0.411636	0.142475	0.0120152	0.258782	0.143328	0.412105	A		GO:0005515:protein binding
AGAP010283	wingless-type MMTV integration site family, member 7	-0.373061	-0.270763	-0.119321	0.146421	0.153522	0.27308	0.451427	0.401641	A	path:aga04150: mTOR signaling pathway; path:aga04310: Wnt signaling pathway	GO:0030182:neuron differentiation; GO:0005615:extracellular space; GO:0005102:signaling receptor binding; GO:0016055:Wnt signaling pathway; GO:0005576:extracellular region; GO:0007275:multicellular organism development; GO:0005109:frizzled binding; GO:0045165:cell fate commitment
AGAP010288	YY1-associated factor 2	-0.228253	-0.0990815	0.0147737	-0.0874397	0.22589	0.433218	0.552901	0.444567	A		GO:0045893:positive regulation of transcription, DNA-templated; GO:0046872:metal ion binding
AGAP008572	TIM21-like protein, mitochondrial precursor	-0.24898	0.440649	-0.385358	-0.0694438	0.13034	0.00772422	0.0293049	0.446338	A		GO:0005744:TIM23 mitochondrial import inner membrane translocase complex; GO:0030150:protein import into mitochondrial matrix; GO:0016021:integral component of membrane; GO:0016020:membrane
AGAP010326	aquaporin	-0.322687	0.637273	-0.576658	0.208729	0.309381	0.0849991	0.141383	0.399084	A		GO:0055085:transmembrane transport; GO:0016020:membrane; GO:0005886:plasma membrane; GO:0016021:integral component of membrane; GO:0015267:channel activity; GO:0015250:water channel activity; GO:0006833:water transport
AGAP010327	SH3-binding domain kinase	-0.201192	-0.256787	-0.247738	-0.302751	0.320736	0.250201	0.287236	0.18418	A		GO:0004674:protein serine/threonine kinase activity; GO:0006468:protein phosphorylation; GO:0004672:protein kinase activity; GO:0005524:ATP binding; GO:0018105:peptidyl-serine phosphorylation; GO:0018107:peptidyl-threonine phosphorylation
AGAP010336	tubulin polyglutamylase TTLL1	0.0371614	-0.390921	-0.332117	-0.0883812	0.529559	0.0941218	0.175264	0.463165	A		GO:0018095:protein polyglutamylation; GO:0006464:cellular protein modification process; GO:0005524:ATP binding
AGAP010339	WW domain-binding protein 4	-0.301515	0.36564	-0.510501	-0.355148	0.176647	0.111092	0.0458266	0.115277	A		GO:0003676:nucleic acid binding; GO:0008270:zinc ion binding; GO:0005634:nucleus; GO:0000398:mRNA splicing, via spliceosome; GO:0005515:protein binding; GO:0046872:metal ion binding; GO:0003723:RNA binding; GO:0071011:precatalytic spliceosome; GO:0008380:RNA splicing
AGAP010361	unspecified product	-1.72302	0.130792	-2.04723	-0.151998	0.183758	0.548442	0.0986418	0.531853	A
AGAP010401	Flavin-containing monooxygenase FMO GS-OX-like 6	-0.146863	-0.0729694	-0.221121	-0.0271304	0.383325	0.485617	0.290691	0.53824	A		GO:0004499:N,N-dimethylaniline monooxygenase activity; GO:0050661:NADP binding; GO:0050660:flavin adenine dinucleotide binding; GO:0055114:oxidation-reduction process; GO:0016491:oxidoreductase activity; GO:0004497:monooxygenase activity
AGAP010415	unspecified product	-0.0375331	-0.123597	-0.298141	0.0474917	0.533854	0.435893	0.256295	0.523369	A		GO:0006508:proteolysis; GO:0004252:serine-type endopeptidase activity
AGAP010431	unspecified product	-0.203777	0.125784	-0.111147	-0.548963	0.358357	0.44707	0.472771	0.0506983	A		GO:0016021:integral component of membrane; GO:0016020:membrane; GO:0005886:plasma membrane
AGAP010433	unspecified product	-0.286462	0.277152	-0.106345	-0.0831407	0.273318	0.283722	0.477533	0.490554	A		GO:0016020:membrane; GO:0016021:integral component of membrane
AGAP010443	cytochrome c oxidase assembly protein subunit 11	-0.347784	0.0247933	-0.447491	-0.144626	0.0660684	0.537495	0.0286948	0.332772	A	path:aga00190: Oxidative phosphorylation; path:aga01100: Metabolic pathways	GO:0005507:copper ion binding; GO:0016021:integral component of membrane; GO:0016020:membrane
AGAP010466	unspecified product	-0.302322	0.305916	-0.246332	-0.580838	0.398187	0.397071	0.434141	0.195936	A		GO:0008061:chitin binding; GO:0006030:chitin metabolic process; GO:0005576:extracellular region
AGAP010537	hexaprenyldihydroxybenzoate methyltransferase	-0.0664253	-0.123568	-0.432376	-0.111782	0.479643	0.391506	0.048568	0.405818	A	path:aga00130: Ubiquinone and other terpenoid-quinone biosynthesis; path:aga01100: Metabolic pathways	GO:0008425:2-polyprenyl-6-methoxy-1,4-benzoquinone methyltransferase activity; GO:0006744:ubiquinone biosynthetic process; GO:0008689:3-demethylubiquinone-9 3-O-methyltransferase activity; GO:0004395:hexaprenyldihydroxybenzoate methyltransferase activity; GO:1990886:GO_1990886; GO:0031314:extrinsic component of mitochondrial inner membrane; GO:0016020:membrane; GO:0016740:transferase activity; GO…
AGAP005553	cellular retinaldehyde binding protein	-0.627292	-0.290715	0.105982	-0.152241	0.00166558	0.151337	0.433868	0.339175	A		GO:1902936:phosphatidylinositol bisphosphate binding
AGAP010552	mimitin, mitochondrial	-0.347739	-0.170802	-0.337144	-0.0749674	0.0704359	0.304892	0.103416	0.45935	A		GO:0008137:NADH dehydrogenase (ubiquinone) activity; GO:0009055:electron transfer activity; GO:0016020:membrane; GO:0045333:cellular respiration; GO:0022900:electron transport chain
AGAP002107	calcyclin binding protein	-0.35493	0.29995	-0.479697	-0.204317	2.70202e-05	0.000512387	1.26854e-07	0.017104	N	path:aga04310: Wnt signaling pathway	GO:0015631:tubulin binding; GO:0031625:ubiquitin protein ligase binding; GO:0005634:nucleus; GO:0044548:S100 protein binding; GO:0007507:heart development
AGAP010558	ER membrane protein complex subunit 4	-0.174065	0.0651297	-0.267508	-0.00630856	0.170235	0.430831	0.0589905	0.556926	A		GO:0072546:ER membrane protein complex; GO:0034975:protein folding in endoplasmic reticulum; GO:0016020:membrane; GO:0016021:integral component of membrane
AGAP010576	Mitochondrial genome maintenance exonuclease 1	-0.273302	0.289391	-0.473203	-0.354069	0.23226	0.214077	0.0718446	0.125965	A		GO:0043504:mitochondrial DNA repair; GO:0008297:single-stranded DNA exodeoxyribonuclease activity; GO:0005739:mitochondrion; GO:0006264:mitochondrial DNA replication; GO:0016787:hydrolase activity; GO:0004518:nuclease activity; GO:0090305:nucleic acid phosphodiester bond hydrolysis; GO:0004527:exonuclease activity; GO:0000002:mitochondrial genome maintenance
AGAP010591	40S ribosomal protein S20	-0.326716	0.194122	-0.256851	-0.0985969	0.0793001	0.253472	0.196043	0.419712	A	path:aga03010: Ribosome	GO:0015935:small ribosomal subunit; GO:0003735:structural constituent of ribosome; GO:0005840:ribosome; GO:0006412:translation; GO:0022627:cytosolic small ribosomal subunit
AGAP010595	unspecified product	-0.1355	-0.00178122	-0.308362	-0.0835302	0.347489	0.566987	0.119771	0.439288	A
AGAP010606	mitochondrial import inner membrane translocase subunit Tim8 B	-0.310358	0.126563	-0.541661	-0.142966	0.0704359	0.351571	0.00360284	0.313962	A		GO:0005758:mitochondrial intermembrane space; GO:0046872:metal ion binding; GO:0072321:chaperone-mediated protein transport; GO:0005739:mitochondrion; GO:0015031:protein transport
AGAP010613	unspecified product	-0.295157	-0.118341	-0.469708	-0.149405	0.212439	0.437084	0.0918494	0.397566	A		GO:0005853:eukaryotic translation elongation factor 1 complex; GO:0006414:translational elongation; GO:0003746:translation elongation factor activity; GO:0005085:guanyl-nucleotide exchange factor activity; GO:0005829:cytosol; GO:0006412:translation
AGAP010622	Era G-protein-like 1	-0.0494752	0.054961	-0.25743	-0.0983023	0.472379	0.460876	0.0869469	0.353471	A		GO:0003723:RNA binding; GO:0005525:GTP binding; GO:0019843:rRNA binding; GO:0000028:ribosomal small subunit assembly; GO:0005759:mitochondrial matrix; GO:0043024:ribosomal small subunit binding
AGAP010645	unspecified product	0.0730279	-0.105566	-0.644857	-0.0149056	0.402494	0.317028	1.15797e-06	0.540256	A		GO:0008234:cysteine-type peptidase activity
AGAP010657	unspecified product	-2.2112	0.919401	-0.644856	0.191501	0.0784166	0.371125	0.396027	0.517318	A
AGAP010679	mitochrondrial inner membrane translocase subunit TIM10	-0.251537	0.0272073	-0.155474	-0.028636	0.107926	0.526509	0.298918	0.523192	A		GO:0042721:TIM22 mitochondrial import inner membrane insertion complex; GO:0045039:protein insertion into mitochondrial inner membrane; GO:0008565:obsolete protein transporter activity; GO:0005743:mitochondrial inner membrane; GO:0046872:metal ion binding; GO:0042719:mitochondrial intermembrane space protein transporter complex; GO:0005739:mitochondrion; GO:0015031:protein transport
AGAP010681	5'-nucleotidase	-0.361619	0.0415595	-0.426683	0.0800122	0.0598904	0.514701	0.0421345	0.450786	A	path:aga00230: Purine metabolism; path:aga00240: Pyrimidine metabolism	GO:0008253:5'-nucleotidase activity; GO:0016298:lipase activity; GO:0000166:nucleotide binding; GO:0006629:lipid metabolic process; GO:0000287:magnesium ion binding; GO:0005737:cytoplasm; GO:0009117:nucleotide metabolic process; GO:0016787:hydrolase activity; GO:0016311:dephosphorylation; GO:0016791:phosphatase activity
AGAP010718	20S proteasome subunit beta 5	-0.0877708	0.0927488	-0.27202	-0.0184566	0.311813	0.296936	0.0158182	0.523525	A	path:aga03050: Proteasome	GO:0004175:endopeptidase activity; GO:0005839:proteasome core complex; GO:0051603:proteolysis involved in cellular protein catabolic process; GO:0004298:threonine-type endopeptidase activity; GO:0043161:proteasome-mediated ubiquitin-dependent protein catabolic process; GO:0005634:nucleus; GO:0005737:cytoplasm; GO:0010499:proteasomal ubiquitin-independent protein catabolic process; GO:0010498:prot…
AGAP010723	unspecified product	-0.112478	0.0518652	-0.228338	-0.111407	0.190198	0.405447	0.0145334	0.169673	A		GO:0051998:protein carboxyl O-methyltransferase activity; GO:0016311:dephosphorylation; GO:0006479:protein methylation; GO:0016791:phosphatase activity; GO:2001020:regulation of response to DNA damage stimulus
CPR125	CPR125	-1.02633	-0.303401	-0.0882427	-0.506189	0.0129596	0.383146	0.506445	0.123942	A		GO:0042302:structural constituent of cuticle
AGAP010739	Glucose-6-phosphate 1-dehydrogenase	0.076336	-0.226364	-0.22269	0.0295017	0.405696	0.0891279	0.127504	0.512763	A	path:aga00030: Pentose phosphate pathway; path:aga00480: Glutathione metabolism; path:aga01100: Metabolic pathways; path:aga01200: Carbon metabolism	GO:0004345:glucose-6-phosphate dehydrogenase activity; GO:0050661:NADP binding; GO:0006006:glucose metabolic process; GO:0016614:oxidoreductase activity, acting on CH-OH group of donors; GO:0055114:oxidation-reduction process; GO:0006098:pentose-phosphate shunt; GO:0005975:carbohydrate metabolic process; GO:0016491:oxidoreductase activity
AGAP010740	unspecified product	-0.00463623	-0.359657	-0.0544817	-0.528807	0.566779	0.326873	0.538656	0.177558	A
AGAP010751	unspecified product	-0.0638002	-0.0959304	-0.140944	-0.508075	0.452216	0.388447	0.292841	0.000233125	A		GO:0003676:nucleic acid binding
AGAP010764	Metalloendopeptidase	-0.222316	-0.190454	-0.0399008	0.256933	0.224014	0.275057	0.523359	0.17062	A		GO:0004222:metalloendopeptidase activity; GO:0008237:metallopeptidase activity; GO:0006508:proteolysis; GO:0008270:zinc ion binding; GO:0046872:metal ion binding; GO:0016787:hydrolase activity; GO:0008233:peptidase activity
AGAP010792	NADH dehydrogenase (ubiquinone) 1 alpha subcomplex 9	-0.291994	-0.216903	-0.356935	-0.112023	0.0749607	0.171534	0.0514855	0.36861	A	path:aga00190: Oxidative phosphorylation; path:aga01100: Metabolic pathways	GO:0050662:coenzyme binding; GO:0003824:catalytic activity; GO:0055114:oxidation-reduction process; GO:0003954:NADH dehydrogenase activity; GO:1901006:ubiquinone-6 biosynthetic process
AGAP010795	unspecified product	-0.0897305	0.187897	-0.159213	-0.152078	0.458611	0.314344	0.370021	0.355426	A
AGAP010842	methyltransferase C20orf7 homolog, mitochondrial	-0.263102	0.00838785	-0.229853	-0.110495	0.0605171	0.554799	0.124258	0.326015	A		GO:0008168:methyltransferase activity
AGAP009219	unspecified product	-2.14442	-0.317911	-0.857631	0.166497	7.42082e-11	0.313265	0.0249417	0.432127	A		GO:0006508:proteolysis; GO:0004252:serine-type endopeptidase activity; GO:0005615:extracellular space
AGAP010924	peroxin 1	-0.0739933	0.0645376	-0.0570666	-0.0288892	0.352473	0.384521	0.420732	0.490692	A	path:aga04146: Peroxisome	GO:0006625:protein targeting to peroxisome; GO:0007031:peroxisome organization; GO:0005778:peroxisomal membrane; GO:0005777:peroxisome; GO:0005524:ATP binding; GO:0042623:ATPase activity, coupled; GO:0005829:cytosol; GO:0016887:ATPase activity; GO:0016558:protein import into peroxisome matrix
AGAP002418	cytochrome P450	-0.404851	-0.32236	0.0631327	0.0772497	0.0180912	0.0631797	0.478853	0.441047	A		GO:0016705:oxidoreductase activity, acting on paired donors, with incorporation or reduction of molecular oxygen; GO:0004497:monooxygenase activity; GO:0055114:oxidation-reduction process; GO:0005506:iron ion binding; GO:0020037:heme binding; GO:0046872:metal ion binding; GO:0016491:oxidoreductase activity
AGAP010960	unspecified product	0.174064	-0.133766	-0.356582	-0.133939	0.218574	0.301735	0.0291979	0.292282	A
AGAP006907	Cat eye syndrome chromosome region, candidate 1a	-0.252665	0.242841	-0.300846	-0.276351	0.035744	0.0439882	0.0217914	0.0184853	A	path:aga00230: Purine metabolism; path:aga01100: Metabolic pathways	GO:0008083:growth factor activity; GO:0004000:adenosine deaminase activity; GO:0006154:adenosine catabolic process; GO:0005615:extracellular space; GO:0019239:deaminase activity; GO:0046103:inosine biosynthetic process
AGAP000184	malate dehydrogenase (oxaloacetate-decarboxylating)(NADP+)	-1.69419	-0.326902	-0.81156	-0.0569111	6.67884e-07	0.301201	0.0411021	0.529343	A	path:aga00620: Pyruvate metabolism; path:aga01100: Metabolic pathways; path:aga01200: Carbon metabolism	GO:0004471:malate dehydrogenase (decarboxylating) (NAD+) activity; GO:0051287:NAD binding; GO:0055114:oxidation-reduction process; GO:0046872:metal ion binding; GO:0004470:malic enzyme activity; GO:0016491:oxidoreductase activity; GO:0006108:malate metabolic process; GO:0006090:pyruvate metabolic process; GO:0005739:mitochondrion; GO:0004473:malate dehydrogenase (decarboxylating) (NADP+) activity
AGAP010977	unspecified product	-0.0532507	-0.401679	-0.223289	-0.32264	0.531706	0.232246	0.384712	0.260746	A
AGAP011031	Peptidylglycine alpha-amidating monooxygenase COOH-terminal interactor protein-1	-0.0899384	-0.189654	-0.287703	-0.358986	0.451449	0.306108	0.163301	0.0624192	A
AGAP011035	Splicing factor 3a	-0.189318	0.0546318	-0.364907	-0.127598	0.191488	0.472379	0.0265127	0.30791	A	path:aga03040: Spliceosome	GO:0000245:spliceosomal complex assembly; GO:0003676:nucleic acid binding; GO:0071013:catalytic step 2 spliceosome; GO:0008270:zinc ion binding; GO:0005634:nucleus; GO:0005686:U2 snRNP; GO:0071004:U2-type prespliceosome; GO:0046872:metal ion binding
CPLCG1	CPLCG1	-0.46673	-0.329643	-0.554175	-0.126608	0.0497567	0.153948	0.0368518	0.418171	A
AGAP012106	F-type H+-transporting ATPase subunit beta	-0.298595	-0.331562	-0.218286	-0.131002	0.0343787	0.0192145	0.150662	0.285062	A	path:aga00190: Oxidative phosphorylation; path:aga01100: Metabolic pathways	GO:0045261:proton-transporting ATP synthase complex, catalytic core F(1); GO:0015986:ATP synthesis coupled proton transport; GO:0046933:proton-transporting ATP synthase activity, rotational mechanism; GO:0046034:ATP metabolic process; GO:0005524:ATP binding; GO:1902600:proton transmembrane transport; GO:0000166:nucleotide binding; GO:0006754:ATP biosynthetic process; GO:0016887:ATPase activity; G…
AGAP011051	aldehyde reductase	-0.287394	0.255552	-0.267175	0.043028	0.101271	0.139751	0.159102	0.505867	A	path:aga00040: Pentose and glucuronate interconversions; path:aga00051: Fructose and mannose metabolism; path:aga00052: Galactose metabolism; path:aga00561: Glycerolipid metabolism; path:aga00790: Folate biosynthesis; path:aga01100: Metabolic pathways	GO:0055114:oxidation-reduction process; GO:0016491:oxidoreductase activity; GO:0005829:cytosol; GO:0008106:alcohol dehydrogenase (NADP+) activity; GO:0004032:alditol:NADP+ 1-oxidoreductase activity
AGAP011057	Down syndrome critical region protein 3-like protein	-0.206254	0.112423	-0.111676	0.0239557	0.110068	0.310854	0.333006	0.521997	A		GO:0006886:intracellular protein transport; GO:0005768:endosome
AGAP011060	calcium binding protein 39	-0.154077	0.0376689	-0.159649	-0.0213072	0.237939	0.500346	0.25132	0.530866	A	path:aga04150: mTOR signaling pathway	GO:0023014:signal transduction by protein phosphorylation; GO:0004674:protein serine/threonine kinase activity
CCD72_ANOGA	CCD72_ANOGA	-0.274236	0.134886	-0.274561	-0.180899	0.00220635	0.134542	0.00623012	0.0467631	J		GO:0002181:cytoplasmic translation
AGAP011068	aldose reductase	0.0497524	-0.269255	-0.437564	-0.534338	0.531585	0.329464	0.126977	0.0439547	A	path:aga00040: Pentose and glucuronate interconversions; path:aga00051: Fructose and mannose metabolism; path:aga00052: Galactose metabolism; path:aga00561: Glycerolipid metabolism; path:aga00790: Folate biosynthesis; path:aga01100: Metabolic pathways	GO:0055114:oxidation-reduction process; GO:0016491:oxidoreductase activity; GO:0005829:cytosol; GO:0008106:alcohol dehydrogenase (NADP+) activity; GO:0004032:alditol:NADP+ 1-oxidoreductase activity
AGAP011069	unspecified product	-0.139896	0.12653	-0.456975	-0.520364	0.456246	0.468527	0.189878	0.108918	A		GO:0016020:membrane; GO:0016021:integral component of membrane
AGAP011077	40S ribosomal protein S12	-0.254312	0.0782969	-0.244641	-0.0465664	0.0663136	0.407903	0.110276	0.47859	A	path:aga03010: Ribosome	GO:0003735:structural constituent of ribosome; GO:0005840:ribosome; GO:0006412:translation; GO:0022627:cytosolic small ribosomal subunit
AGAP011080	hydroxymethylbilane synthase	-0.123804	-0.0772984	-0.327342	-0.210247	0.237064	0.370453	0.00806687	0.0595104	A	path:aga00860: Porphyrin and chlorophyll metabolism; path:aga01100: Metabolic pathways	GO:0033014:tetrapyrrole biosynthetic process; GO:0018160:peptidyl-pyrromethane cofactor linkage; GO:0004418:hydroxymethylbilane synthase activity; GO:0005737:cytoplasm; GO:0006783:heme biosynthetic process
AGAP009986	unspecified product	-0.445867	-0.334029	-0.0191198	-0.0124922	0.0459296	0.142317	0.548743	0.554189	A
AGAP011125	L-galactose dehydrogenase	-0.192082	-0.0703391	-0.0669051	0.14011	0.252543	0.466222	0.479007	0.335242	A	path:aga00053: Ascorbate and aldarate metabolism; path:aga01100: Metabolic pathways	GO:0055114:oxidation-reduction process; GO:0016491:oxidoreductase activity; GO:0005829:cytosol
AGAP011130	NADH dehydrogenase (ubiquinone) 1 alpha subcomplex 10	-0.201626	-0.121408	-0.60532	-0.29409	0.196589	0.349643	0.000678162	0.0717511	A	path:aga00190: Oxidative phosphorylation; path:aga01100: Metabolic pathways	GO:0006120:mitochondrial electron transport, NADH to ubiquinone; GO:0005747:mitochondrial respiratory chain complex I; GO:0005759:mitochondrial matrix; GO:0005737:cytoplasm; GO:0005739:mitochondrion; GO:0055114:oxidation-reduction process; GO:0070469:respirasome
AGAP011136	unspecified product	0.254565	-0.261073	-0.246837	-0.183799	0.150195	0.143073	0.183689	0.247732	A		GO:0008270:zinc ion binding; GO:0046872:metal ion binding
AGAP011413	CCR4-NOT transcription complex subunit 7/8	0.142347	0.000487662	-0.491657	-0.263028	0.232365	0.5685	0.000423578	0.0402577	J	path:aga03018: RNA degradation	GO:0004535:poly(A)-specific ribonuclease activity; GO:0030014:CCR4-NOT complex; GO:0003676:nucleic acid binding; GO:0030015:CCR4-NOT core complex; GO:0017148:negative regulation of translation; GO:0043928:exonucleolytic catabolism of deadenylated mRNA; GO:0000932:P-body; GO:0090503:RNA phosphodiester bond hydrolysis, exonucleolytic
AGAP011155	dual specificity phosphatase	0.0791482	0.123584	-0.285731	-0.399617	0.457681	0.382973	0.153001	0.0309824	A		GO:0016311:dephosphorylation; GO:0016791:phosphatase activity; GO:0008138:protein tyrosine/serine/threonine phosphatase activity; GO:0004725:protein tyrosine phosphatase activity; GO:0006470:protein dephosphorylation; GO:0035335:peptidyl-tyrosine dephosphorylation; GO:0006370:7-methylguanosine mRNA capping; GO:0004484:mRNA guanylyltransferase activity
AGAP011158	Kynurenine--oxoglutarate transaminase 3 isoform 1	-0.183898	0.0417342	-0.213687	0.0478524	0.178662	0.491348	0.161184	0.477651	A	path:aga00270: Cysteine and methionine metabolism; path:aga00380: Tryptophan metabolism; path:aga00450: Selenocompound metabolism; path:aga01100: Metabolic pathways	GO:0070189:kynurenine metabolic process; GO:0006520:cellular amino acid metabolic process; GO:0009058:biosynthetic process; GO:0030170:pyridoxal phosphate binding; GO:0003824:catalytic activity; GO:0005737:cytoplasm; GO:0036137:kynurenine aminotransferase activity; GO:0097052:L-kynurenine metabolic process; GO:0005739:mitochondrion; GO:0016212:kynurenine-oxoglutarate transaminase activity
AGAP011173	60S ribosomal protein L11	-0.265151	0.0903091	-0.500952	-0.156334	0.141892	0.432045	0.0148713	0.314734	A	path:aga03010: Ribosome	GO:0003735:structural constituent of ribosome; GO:0005840:ribosome; GO:0006412:translation; GO:0003723:RNA binding; GO:0022625:cytosolic large ribosomal subunit; GO:0000027:ribosomal large subunit assembly
AGAP011184	unspecified product	-0.388841	0.167011	-0.27474	0.0802232	0.105842	0.36796	0.252741	0.477519	A
AGAP011189	unspecified product	-0.106312	-0.0661762	-0.277232	-0.07669	0.329989	0.430118	0.0572237	0.400171	A		GO:0055114:oxidation-reduction process; GO:0016491:oxidoreductase activity; GO:0005739:mitochondrion; GO:0016020:membrane; GO:0016021:integral component of membrane
AGAP012218	sugar transporter ERD6-like 6	-1.03159	-0.34217	-0.715025	0.306496	9.53071e-06	0.152908	0.00795093	0.18703	A		GO:0055085:transmembrane transport; GO:0022857:transmembrane transporter activity; GO:0005887:integral component of plasma membrane; GO:0016021:integral component of membrane; GO:0005351:carbohydrate:proton symporter activity; GO:0016020:membrane; GO:1902600:proton transmembrane transport; GO:0046323:glucose import
AGAP011203	eukaryotic translation initiation factor	-0.133092	-0.0726461	-0.082074	-0.0150144	0.233423	0.395986	0.392879	0.538647	A	path:aga03013: RNA transport; path:aga04214: Apoptosis - fly	GO:0001731:formation of translation preinitiation complex; GO:0005092:GDP-dissociation inhibitor activity; GO:0006413:translational initiation; GO:0003743:translation initiation factor activity; GO:0005829:cytosol; GO:0071074:eukaryotic initiation factor eIF2 binding; GO:0001732:formation of cytoplasmic translation initiation complex; GO:0005515:protein binding; GO:0050790:regulation of catalytic…
AGAP011218	unspecified product	0.0730767	0.0520527	-0.343665	-0.551477	0.502668	0.52345	0.224998	0.0440284	A		GO:0017137:Rab GTPase binding; GO:0006886:intracellular protein transport; GO:0005769:early endosome; GO:0090630:activation of GTPase activity; GO:0005096:GTPase activator activity
CPR130	CPR130	-1.16591	-0.344872	-0.226932	-0.484815	0.00125703	0.305508	0.402311	0.156556	A		GO:0031012:extracellular matrix; GO:0042302:structural constituent of cuticle
AGAP011281	unspecified product	-0.169593	0.0808377	-0.459329	-0.229633	0.388389	0.49098	0.0880685	0.280597	A
AGAP011286	optic atrophy protein 1	-0.0868086	0.0479669	-0.145269	-0.0818725	0.310478	0.436117	0.17727	0.324246	A		GO:0007005:mitochondrion organization; GO:0006915:apoptotic process; GO:0005525:GTP binding; GO:0003924:GTPase activity; GO:0005739:mitochondrion; GO:0000166:nucleotide binding; GO:0005737:cytoplasm; GO:0005886:plasma membrane; GO:0016020:membrane; GO:0031966:mitochondrial membrane; GO:0031410:cytoplasmic vesicle; GO:0008017:microtubule binding; GO:0015630:microtubule cytoskeleton; GO:0000266:mit…
AGAP011316	sentrin-specific protease 8	-0.110695	0.112916	0.0440707	-0.150232	0.440575	0.438411	0.525296	0.376062	A		GO:0008234:cysteine-type peptidase activity; GO:0006508:proteolysis
AGAP011317	unspecified product	-0.155202	-0.0720734	-0.212766	0.244224	0.335755	0.47083	0.278558	0.195683	A
AGAP011330	Glutaredoxin-like protein (Fragment)	-0.549114	0.5184	-0.764443	0.0180824	0.188434	0.211774	0.0892663	0.557845	A		GO:0055114:oxidation-reduction process
AGAP011362	unspecified product	0.0159344	0.432079	-0.631065	-0.280419	0.556594	0.146617	0.0502208	0.27147	A		GO:0005634:nucleus; GO:0006325:chromatin organization
AGAP011387	ribosome assembly protein SQT1	-0.259815	-0.114195	-0.172054	-0.141589	0.0703072	0.332905	0.239654	0.267723	A		GO:0005515:protein binding
AGAP011401	Angel homolog 2 (Drosophila)	-0.161798	0.100064	-0.234558	-0.157068	0.259316	0.387072	0.155137	0.255838	A		GO:0090503:RNA phosphodiester bond hydrolysis, exonucleolytic; GO:0000175:3'-5'-exoribonuclease activity
AGAP011439	unspecified product	-0.185613	0.0496228	-0.210045	-0.0816752	0.121843	0.458711	0.107896	0.365468	A		GO:0005515:protein binding
AGAP011443	serine carboxypeptidase 1	0.284374	-0.567385	-0.696483	-0.905068	0.453092	0.323195	0.275784	0.153387	A		GO:0004185:serine-type carboxypeptidase activity; GO:0006508:proteolysis; GO:0016787:hydrolase activity; GO:0008233:peptidase activity; GO:0004180:carboxypeptidase activity; GO:0051603:proteolysis involved in cellular protein catabolic process
AGAP011460	salivary cysteine-rich protein	-0.261553	-0.236929	-0.112674	-0.245927	0.135607	0.172886	0.404124	0.149324	A		GO:0030414:peptidase inhibitor activity; GO:0005576:extracellular region; GO:0010466:negative regulation of peptidase activity
AGAP011470	RNA polymerase II subunit A C-terminal domain phosphatase SSU72	-0.16724	0.110037	-0.118541	-0.100544	0.242286	0.361074	0.362549	0.375644	A	path:aga03015: mRNA surveillance pathway	GO:0005847:mRNA cleavage and polyadenylation specificity factor complex; GO:0008420:RNA polymerase II CTD heptapeptide repeat phosphatase activity; GO:0070940:dephosphorylation of RNA polymerase II C-terminal domain; GO:0004721:phosphoprotein phosphatase activity; GO:0006378:mRNA polyadenylation; GO:0006397:mRNA processing; GO:0005634:nucleus; GO:0006369:termination of RNA polymerase II transcrip…
AGAP011471	large subunit GTPase 1	0.0775879	-0.0540991	-0.144479	-0.188743	0.376339	0.440887	0.230711	0.101918	A	path:aga03008: Ribosome biogenesis in eukaryotes	GO:0005525:GTP binding; GO:0005829:cytosol; GO:0003924:GTPase activity; GO:0000054:ribosomal subunit export from nucleus
AGAP007779	unspecified product	-0.565379	-0.369523	-0.573108	-0.0494821	0.0488912	0.185298	0.0667529	0.525098	A	path:aga00310: Lysine degradation; path:aga01100: Metabolic pathways
CECB_ANOGA	CECB_ANOGA	0.0375698	-0.107455	-0.405216	-0.372614	0.510722	0.377633	0.0266635	0.0226852	A	path:aga04624: Toll and Imd signaling pathway	GO:0019731:antibacterial humoral response; GO:0005615:extracellular space; GO:0045087:innate immune response; GO:0005576:extracellular region; GO:0050829:defense response to Gram-negative bacterium; GO:0050830:defense response to Gram-positive bacterium; GO:0002376:immune system process; GO:0042742:defense response to bacterium
AGAP011523	unspecified product	-0.275248	-0.196132	-0.202816	-0.123249	0.262636	0.362412	0.355084	0.431575	A	path:aga00310: Lysine degradation; path:aga01100: Metabolic pathways	GO:0005515:protein binding
AGAP011530	unspecified product	-0.267492	-0.71332	-0.74422	-0.289294	0.392563	0.122135	0.0978086	0.354332	A	path:aga00310: Lysine degradation; path:aga01100: Metabolic pathways	GO:0005515:protein binding; GO:0046872:metal ion binding
AGAP011549	unspecified product	-0.26309	0.0530819	-0.321535	-0.075907	0.118583	0.48684	0.0811154	0.44074	A		GO:0045454:cell redox homeostasis; GO:0016021:integral component of membrane; GO:0005623:cell; GO:0016020:membrane
AGAP011556	unspecified product	-0.0188234	-0.128888	-0.410623	-0.336799	0.555944	0.468843	0.21345	0.242748	A
AGAP011629	dihydrolipoamide dehydrogenase	-0.321143	-0.323899	-0.201351	-0.102017	0.0585056	0.056598	0.246185	0.3959	A	path:aga00010: Glycolysis / Gluconeogenesis; path:aga00020: Citrate cycle (TCA cycle); path:aga00260: Glycine, serine and threonine metabolism; path:aga00280: Valine, leucine and isoleucine degradation; path:aga00310: Lysine degradation; path:aga00380: Tryptophan metabolism; path:aga00620: Pyruvate metabolism; path:aga00630: Glyoxylate and dicarboxylate metabolism; path:aga00640: Propanoate metab…	GO:0004148:dihydrolipoyl dehydrogenase activity; GO:0050660:flavin adenine dinucleotide binding; GO:0055114:oxidation-reduction process; GO:0009055:electron transfer activity; GO:0045454:cell redox homeostasis; GO:0016491:oxidoreductase activity; GO:0016668:oxidoreductase activity, acting on a sulfur group of donors, NAD(P) as acceptor; GO:0005623:cell; GO:0022900:electron transport chain; GO:000…
AGAP005226	josephin	-0.484118	0.555467	-0.356474	-0.41879	0.0604178	0.031136	0.157711	0.0732955	A		GO:0016579:protein deubiquitination; GO:0004843:thiol-dependent ubiquitin-specific protease activity; GO:0016787:hydrolase activity
AGAP011673	unspecified product	-0.198477	0.222198	-0.684126	-0.33891	0.246582	0.209358	0.000415951	0.0555419	A
AGAP011680	facilitated glucose transporter (solute carrier family 2)	-0.132532	-0.188966	-0.600607	-0.376361	0.423289	0.358103	0.0227797	0.105269	A		GO:0055085:transmembrane transport; GO:0022857:transmembrane transporter activity; GO:0016020:membrane; GO:0016021:integral component of membrane; GO:1902600:proton transmembrane transport; GO:0005887:integral component of plasma membrane; GO:0005351:carbohydrate:proton symporter activity; GO:0046323:glucose import
AGAP009830	unspecified product	-0.429142	0.564228	-0.225607	0.173264	0.085235	0.0239355	0.327685	0.365132	A		GO:0008061:chitin binding; GO:0006030:chitin metabolic process; GO:0005576:extracellular region
AGAP011687	60S ribosomal protein L27	-0.253403	0.0490022	-0.198197	-0.00383047	0.0573238	0.469348	0.168522	0.562461	A	path:aga03010: Ribosome	GO:0022625:cytosolic large ribosomal subunit; GO:0003735:structural constituent of ribosome; GO:0005840:ribosome; GO:0006412:translation
AGAP011695	homeobox protein SIX1	-0.268061	0.125598	-0.320723	-0.276298	0.267759	0.440804	0.219056	0.232862	A		GO:0006355:regulation of transcription, DNA-templated; GO:0003677:DNA binding; GO:0043565:sequence-specific DNA binding; GO:0005634:nucleus; GO:0000981:DNA-binding transcription factor activity, RNA polymerase II-specific; GO:0000976:transcription regulatory region sequence-specific DNA binding; GO:0045892:negative regulation of transcription, DNA-templated; GO:0006357:regulation of transcription…
AGAP011716	39S ribosomal protein L53, mitochondrial	-0.229689	0.0854691	-0.405802	-0.151989	0.0741668	0.376163	0.00329232	0.201062	A
AGAP011733	unspecified product	-0.213016	-0.0152313	-0.348723	-0.118818	0.0931944	0.540439	0.00902522	0.269844	A		GO:0016020:membrane; GO:0016021:integral component of membrane; GO:0006839:mitochondrial transport; GO:0031966:mitochondrial membrane
AGAP011739	unspecified product	-0.491891	0.38693	-0.474633	-0.272876	0.296952	0.362335	0.314062	0.413269	A		GO:0005515:protein binding
AGAP011750	alpha-N-acetylglucosaminidase	-0.243301	-0.20435	-0.169929	0.105869	0.236444	0.292541	0.366646	0.434618	A	path:aga00531: Glycosaminoglycan degradation; path:aga01100: Metabolic pathways; path:aga04142: Lysosome
AGAP009218	unspecified product	-1.75553	-0.406832	-0.884153	0.209327	2.77486e-09	0.187457	0.0111378	0.373249	A		GO:0006508:proteolysis; GO:0004252:serine-type endopeptidase activity; GO:0005615:extracellular space
AGAP005038	unspecified product	-0.565292	-0.407313	-0.402898	-0.231722	0.0167543	0.105456	0.0915499	0.240212	A
AGAP011820	unspecified product	-0.270738	0.0961005	-0.393533	-0.299239	0.105671	0.408567	0.026682	0.0602403	A		GO:0033617:mitochondrial respiratory chain complex IV assembly; GO:0005739:mitochondrion
AGAP011825	unspecified product	-0.392091	0.0943796	-0.4649	-0.173785	0.0506089	0.439132	0.0319423	0.297787	A		GO:0033617:mitochondrial respiratory chain complex IV assembly; GO:0005743:mitochondrial inner membrane; GO:0016021:integral component of membrane; GO:0016020:membrane
AGAP011834	mitochondrial trans-2-enoyl-CoA reductase	-0.280603	-0.13824	-0.415637	-0.105071	0.11392	0.342231	0.032678	0.395224	A	path:aga00061: Fatty acid biosynthesis; path:aga00062: Fatty acid elongation; path:aga01100: Metabolic pathways; path:aga01212: Fatty acid metabolism	GO:0006631:fatty acid metabolic process; GO:0055114:oxidation-reduction process; GO:0016491:oxidoreductase activity; GO:0005739:mitochondrion; GO:0019166:trans-2-enoyl-CoA reductase (NADPH) activity
AGAP011878	unspecified product	-0.157633	0.21716	-1.20456	-0.28263	0.340162	0.24805	1.99527e-09	0.131969	A		GO:0007096:regulation of exit from mitosis; GO:0005634:nucleus
AGAP011879	unspecified product	-0.0447864	0.0145666	-0.873351	-0.225582	0.514658	0.552512	4.78391e-05	0.225297	A		GO:0008276:protein methyltransferase activity; GO:0006479:protein methylation; GO:0005634:nucleus
CPR59	CPR59	-1.44762	-0.414736	-0.855593	-0.79765	0.0019578	0.323976	0.0906732	0.0785586	A		GO:0031012:extracellular matrix; GO:0042302:structural constituent of cuticle
AGAP011895	Uroporphyrinogen decarboxylase	0.11333	-0.151116	-0.231635	-0.0100827	0.290427	0.196814	0.0868981	0.549199	A	path:aga00860: Porphyrin and chlorophyll metabolism; path:aga01100: Metabolic pathways	GO:0004853:uroporphyrinogen decarboxylase activity; GO:0006779:porphyrin-containing compound biosynthetic process; GO:0006782:protoporphyrinogen IX biosynthetic process; GO:0016020:membrane; GO:0016021:integral component of membrane; GO:0016829:lyase activity; GO:0016831:carboxy-lyase activity; GO:0005829:cytosol; GO:0006783:heme biosynthetic process
AGAP011901	unspecified product	-0.0191264	-0.335602	-0.739749	-0.366215	0.563566	0.457681	0.181606	0.358135	A
AGAP011972	Epoxide hydrolase	-0.385944	-0.447383	-0.329818	-0.0353034	0.0955685	0.0605979	0.176441	0.530881	A		GO:0003824:catalytic activity; GO:0016021:integral component of membrane; GO:0016020:membrane
AGAP012028	copper chaperone	-0.204826	0.171591	-0.135971	0.0268785	0.244745	0.300641	0.376751	0.533614	A		GO:0030001:metal ion transport; GO:0046872:metal ion binding; GO:0005623:cell; GO:0005829:cytosol; GO:0006878:cellular copper ion homeostasis; GO:0016531:copper chaperone activity; GO:0006979:response to oxidative stress
AGAP010280	yellow protein	-0.526332	-0.441985	-0.371541	-0.07089	0.0091238	0.0320688	0.0943633	0.473202	A		GO:0005576:extracellular region
AGAP012046	zinc transporter 9	-0.0922404	-0.115627	-0.185794	0.0494741	0.326124	0.264126	0.122428	0.442531	A		GO:0008324:cation transmembrane transporter activity; GO:0055085:transmembrane transport; GO:0016021:integral component of membrane; GO:0006812:cation transport; GO:0016020:membrane; GO:0098655:cation transmembrane transport
AGAP012072	lactoylglutathione lyase	-0.241502	0.151301	-0.475863	-0.216155	0.0619534	0.215606	0.000402229	0.0796598	A	path:aga00620: Pyruvate metabolism; path:aga01100: Metabolic pathways	GO:0004462:lactoylglutathione lyase activity; GO:0046872:metal ion binding
AGAP010544	cell cycle arrest protein BUB3	-0.19028	0.312541	-0.743436	-0.434705	0.27451	0.1064	0.000443306	0.0250004	J		GO:0005515:protein binding; GO:0007094:mitotic spindle assembly checkpoint; GO:0043130:ubiquitin binding; GO:0000776:kinetochore; GO:0033597:mitotic checkpoint complex; GO:1990298:bub1-bub3 complex
AGAP012096	phenylalanyl-tRNA synthetase alpha chain	-0.196379	-0.0485023	-0.173795	-0.00674557	0.250679	0.502281	0.314356	0.560416	A	path:aga00970: Aminoacyl-tRNA biosynthesis	GO:0004812:aminoacyl-tRNA ligase activity; GO:0043039:tRNA aminoacylation; GO:0006432:phenylalanyl-tRNA aminoacylation; GO:0004826:phenylalanine-tRNA ligase activity; GO:0000166:nucleotide binding; GO:0000049:tRNA binding; GO:0005737:cytoplasm; GO:0005524:ATP binding; GO:0005739:mitochondrion
AGAP012104	(Dimethylallyl)adenosine tRNA methylthiotransferase MiaB	-0.230336	0.0219467	-0.32854	-0.0477219	0.153717	0.537445	0.0610047	0.48759	A		GO:0051536:iron-sulfur cluster binding; GO:0006400:tRNA modification; GO:0016740:transferase activity; GO:0051539:4 iron, 4 sulfur cluster binding; GO:0003824:catalytic activity; GO:0035596:methylthiotransferase activity; GO:0005829:cytosol; GO:0005739:mitochondrion; GO:0045736:negative regulation of cyclin-dependent protein serine/threonine kinase activity; GO:0035597:N6-isopentenyladenosine met…
AGAP011961	cell division control protein 45	-0.222888	0.503677	-0.796631	-0.637467	0.342043	0.0837421	0.0155264	0.0306934	J		GO:0003688:DNA replication origin binding; GO:0003697:single-stranded DNA binding; GO:0006270:DNA replication initiation; GO:0003682:chromatin binding; GO:0031261:DNA replication preinitiation complex; GO:1900087:positive regulation of G1/S transition of mitotic cell cycle; GO:1902977:mitotic DNA replication preinitiation complex assembly; GO:0043138:3'-5' DNA helicase activity; GO:0031938:regula…
AGAP005176	cell division control protein 6	-0.0865824	0.381923	-1.13105	-0.861568	0.467132	0.0949865	6.45873e-06	0.000140386	J		GO:0003688:DNA replication origin binding; GO:0051301:cell division; GO:0006270:DNA replication initiation; GO:0000278:mitotic cell cycle; GO:0005634:nucleus; GO:0033314:mitotic DNA replication checkpoint
AGAP012129	unspecified product	-0.0721911	-0.202492	-0.416048	-0.0757312	0.432765	0.160055	0.0114688	0.425205	A		GO:0000154:rRNA modification; GO:0008649:rRNA methyltransferase activity; GO:0000179:rRNA (adenine-N6,N6-)-dimethyltransferase activity; GO:0006364:rRNA processing; GO:0003723:RNA binding; GO:0016740:transferase activity; GO:0008168:methyltransferase activity; GO:0032259:methylation; GO:0031167:rRNA methylation
AGAP012143	mTERF domain-containing protein, mitochondrial	-0.208026	0.163359	-0.17879	-0.170294	0.136305	0.22318	0.212397	0.191409	A		GO:0003690:double-stranded DNA binding; GO:0006355:regulation of transcription, DNA-templated; GO:0032543:mitochondrial translation; GO:0005739:mitochondrion; GO:0006390:mitochondrial transcription; GO:0061668:mitochondrial ribosome assembly
AGAP012167	phosphoglucose isomerase (glucose-6-phosphate isomerase)	-0.192167	-0.189962	-0.243526	-0.0518373	0.155655	0.160227	0.112008	0.467564	A	path:aga00010: Glycolysis / Gluconeogenesis; path:aga00030: Pentose phosphate pathway; path:aga00500: Starch and sucrose metabolism; path:aga00520: Amino sugar and nucleotide sugar metabolism; path:aga01100: Metabolic pathways; path:aga01200: Carbon metabolism	GO:0004347:glucose-6-phosphate isomerase activity; GO:0006094:gluconeogenesis; GO:0006096:glycolytic process; GO:0005829:cytosol; GO:0016866:intramolecular transferase activity; GO:0048029:monosaccharide binding; GO:0051156:glucose 6-phosphate metabolic process; GO:0016853:isomerase activity
AGAP012177	Aveugle	-0.153262	0.128084	-0.243397	-0.0344985	0.276249	0.328	0.147007	0.512172	A		GO:0005515:protein binding
AGAP006052	unspecified product	-0.729104	-0.466576	-0.421521	-0.122825	0.00106974	0.041923	0.0945559	0.415484	A
AGAP012191	mitochondrial succinate dehydrogenase assembly factor 2	-0.279868	-0.201958	-0.192349	-0.0817357	0.100593	0.213718	0.263333	0.434718	A		GO:0005739:mitochondrion; GO:0005759:mitochondrial matrix; GO:0006121:mitochondrial electron transport, succinate to ubiquinone; GO:0018293:protein-FAD linkage; GO:0034553:mitochondrial respiratory chain complex II assembly; GO:0006099:tricarboxylic acid cycle
AGAP006469	cell growth-regulating nucleolar protein	-0.128755	0.297662	-0.710309	-0.723961	0.312059	0.0482362	1.0402e-05	3.74352e-07	J		GO:0000122:negative regulation of transcription by RNA polymerase II; GO:0006364:rRNA processing; GO:0005730:nucleolus; GO:0003677:DNA binding
AGAP012205	unspecified product	0.0133549	-0.0838063	-0.264251	-0.0882332	0.55641	0.482325	0.27876	0.472254	A
AGAP012207	unspecified product	-0.0754103	-0.0195879	-0.153226	0.0503932	0.460329	0.544413	0.336657	0.493465	A		GO:0016021:integral component of membrane; GO:0016020:membrane; GO:0005794:Golgi apparatus; GO:0060170:ciliary membrane; GO:0045879:negative regulation of smoothened signaling pathway
AGAP007899	unspecified product	-0.310368	0.616833	-0.48636	-0.373666	0.257075	0.0393741	0.117535	0.169589	A
AGAP012227	Haloacid dehalogenase-like hydrolase domain-containing protein 2	-0.191978	-0.2511	-0.383869	-0.301794	0.319558	0.255156	0.0808936	0.121346	A		GO:0016311:dephosphorylation; GO:0016791:phosphatase activity
AGAP012228	NGG1 interacting factor 3-like protein	-0.276233	0.223394	-0.390125	-0.116766	0.0740921	0.141923	0.0171103	0.330404	A		GO:0005737:cytoplasm; GO:0005739:mitochondrion
AGAP012229	histone acetyltransferase MYST1	0.0129651	0.0555959	-0.452409	-0.220057	0.543441	0.441099	0.000385964	0.0602242	A		GO:0072487:MSL complex; GO:0004402:histone acetyltransferase activity; GO:0016573:histone acetylation; GO:0006355:regulation of transcription, DNA-templated; GO:0005634:nucleus; GO:0045944:positive regulation of transcription by RNA polymerase II; GO:0042393:histone binding; GO:0045892:negative regulation of transcription, DNA-templated; GO:0000123:histone acetyltransferase complex; GO:0000790:nu…
AGAP012231	unspecified product	-0.746836	0.0912174	-0.648296	0.13194	0.317555	0.545133	0.370121	0.530205	A
AGAP012232	unspecified product	-0.649079	0.14796	-0.212687	0.13127	0.0959315	0.468813	0.423289	0.472389	A
AGAP012233	unspecified product	-0.46361	0.193617	-0.0889814	0.0709012	0.153129	0.404466	0.505344	0.512997	A
AGAP012234	unspecified product	-0.511044	0.116725	-0.128155	0.0671022	0.0649334	0.454618	0.448684	0.503541	A
AGAP012265	glycoprotein-N-acetylgalactosamine 3-beta-galactosyltransferase	-1.49131	0.13418	-0.968146	-0.355967	0.0551129	0.529526	0.198056	0.423289	A	path:aga00512: Mucin type O-glycan biosynthesis; path:aga00514: Other types of O-glycan biosynthesis; path:aga01100: Metabolic pathways	GO:0016263:glycoprotein-N-acetylgalactosamine 3-beta-galactosyltransferase activity; GO:0016757:transferase activity, transferring glycosyl groups; GO:0016020:membrane; GO:0016266:O-glycan processing; GO:0016267:O-glycan processing, core 1
AGAP012272	blocked early in transport 1	-0.135777	0.0412314	-0.262527	0.024302	0.350868	0.512756	0.173942	0.535804	A	path:aga04130: SNARE interactions in vesicular transport	GO:0048280:vesicle fusion with Golgi apparatus; GO:0031201:SNARE complex; GO:0030173:integral component of Golgi membrane; GO:0005484:SNAP receptor activity; GO:0015031:protein transport; GO:0006888:endoplasmic reticulum to Golgi vesicle-mediated transport; GO:0000138:Golgi trans cisterna; GO:0016020:membrane; GO:0016021:integral component of membrane
AGAP012284	60S ribosomal protein L18a	-0.235749	-0.0265089	-0.28278	-0.0486566	0.0989587	0.523241	0.0777507	0.47797	A	path:aga03010: Ribosome	GO:0022625:cytosolic large ribosomal subunit; GO:0003735:structural constituent of ribosome; GO:0005840:ribosome; GO:0006412:translation
AGAP012309	translation initiation factor IF-3	-0.209056	-0.0207675	-0.27471	-0.161554	0.117524	0.531843	0.0589905	0.19319	A		GO:0006413:translational initiation; GO:0003743:translation initiation factor activity; GO:0043022:ribosome binding; GO:0005739:mitochondrion; GO:0070124:mitochondrial translational initiation; GO:0032790:ribosome disassembly
AGAP012330	unspecified product	-0.304157	-0.0193661	-0.661703	-0.34065	0.0917798	0.543537	0.000671802	0.0564561	A		GO:0006392:transcription elongation from mitochondrial promoter; GO:0005739:mitochondrion
AGAP012345	POU domain transcription factor, class 6	0.0187155	-0.45017	-0.0937176	-0.348115	0.554444	0.142927	0.494171	0.213862	A		GO:0006355:regulation of transcription, DNA-templated; GO:0003677:DNA binding; GO:0003700:DNA-binding transcription factor activity; GO:0005634:nucleus; GO:0045944:positive regulation of transcription by RNA polymerase II; GO:0030154:cell differentiation; GO:0001228:DNA-binding transcription activator activity, RNA polymerase II-specific
AGAP003433	unspecified product	-0.613841	0.645368	-0.243203	-0.0045332	0.0555805	0.0446688	0.35185	0.565997	A
AGAP012367	F-box protein 42	-0.111629	0.152648	-0.10124	-0.114443	0.259821	0.152675	0.301708	0.230936	A		GO:0005515:protein binding
AGAP012390	Mpv17-like protein	0.00774016	-0.0903654	-0.239106	-0.465466	0.562437	0.479999	0.28423	0.045165	A	path:aga04146: Peroxisome	GO:0016021:integral component of membrane; GO:0005737:cytoplasm; GO:0016020:membrane
AGAP012391	unspecified product	-0.618509	0.244692	-0.270512	-0.509897	0.0922065	0.376152	0.375491	0.152757	A		GO:0004144:diacylglycerol O-acyltransferase activity; GO:0016020:membrane; GO:0016021:integral component of membrane; GO:0005886:plasma membrane; GO:0047196:long-chain-alcohol O-fatty-acyltransferase activity; GO:0019432:triglyceride biosynthetic process
AGAP012393	unspecified product	-0.250305	0.30848	-0.112681	-0.152324	0.226941	0.153756	0.43169	0.351366	A
AGAP009377	Cellular retinaldehyde-binding protein	-0.698137	0.610096	-1.41216	-1.46874	0.293962	0.335156	0.0258965	0.00972112			GO:1902936:phosphatidylinositol bisphosphate binding
AGAP012415	unspecified product	-0.410963	0.138224	-0.324267	-0.300451	0.134257	0.432762	0.229893	0.219023	A	path:aga04146: Peroxisome	GO:0016021:integral component of membrane; GO:0005737:cytoplasm; GO:0061668:mitochondrial ribosome assembly; GO:0016020:membrane
AGAP012979	glucose dehydrogenase (acceptor)	-1.28239	-0.0400414	-0.520412	-0.414964	0.0655527	0.556233	0.34765	0.374411	A		GO:0016614:oxidoreductase activity, acting on CH-OH group of donors; GO:0050660:flavin adenine dinucleotide binding; GO:0055114:oxidation-reduction process
AGAP012990	40S ribosomal protein S23	-0.234732	0.0950479	-0.4056	-0.169686	0.0672651	0.349226	0.00409315	0.17062	A	path:aga03010: Ribosome	GO:0015935:small ribosomal subunit; GO:0003735:structural constituent of ribosome; GO:0005840:ribosome; GO:0006412:translation; GO:0022627:cytosolic small ribosomal subunit
AGAP000128	MFS transporter, VNT family, synaptic vesicle glycoprotein 2	-0.467846	-0.510327	-0.482635	-0.147238	0.0390715	0.0277444	0.050212	0.373071	A	path:aga04512: ECM-receptor interaction	GO:0055085:transmembrane transport; GO:0022857:transmembrane transporter activity; GO:0016021:integral component of membrane; GO:0016020:membrane
AGAP000750	unspecified product	-0.983917	-0.511169	-0.195066	-0.241942	1.98107e-05	0.0499424	0.336219	0.241977	A		GO:0005615:extracellular space
AGAP001897	centromere protein J	-0.109485	0.485301	-1.37295	-1.16826	0.477857	0.125942	0.000108443	0.000234989	J		GO:0005634:nucleus; GO:0005813:centrosome; GO:0007099:centriole replication; GO:0005814:centriole; GO:0060271:cilium assembly; GO:0015631:tubulin binding; GO:0061511:centriole elongation
AGAP013020	unspecified product	-0.579444	0.0723902	-0.164484	0.0276012	0.0847461	0.517462	0.433218	0.547132	A		GO:0006508:proteolysis; GO:0004252:serine-type endopeptidase activity
AGAP013054	unspecified product	0.00967171	0.00089159	-0.32798	-0.109925	0.548848	0.567557	0.00741124	0.267364	A		GO:0044212:transcription regulatory region DNA binding; GO:0045944:positive regulation of transcription by RNA polymerase II; GO:0003700:DNA-binding transcription factor activity; GO:0005654:nucleoplasm
AGAP013090	unspecified product	-0.490249	-0.291742	-0.169522	-0.336337	0.356893	0.457874	0.507689	0.420736	A
AGAP003868	centrosomal protein CEP110	-0.230676	0.506768	-1.4301	-1.43406	0.32784	0.0754905	5.76514e-06	2.84156e-07	J		GO:0051298:centrosome duplication; GO:0007099:centriole replication; GO:0005814:centriole; GO:0032465:regulation of cytokinesis; GO:0005515:protein binding
AGAP013119	unspecified product	-0.0231071	-0.00070729	-0.421978	-0.0793446	0.525513	0.568112	0.00230638	0.385371	A
AGAP008311	acylphosphatase	-0.512085	-0.529294	-0.314076	-0.435989	0.0470337	0.0406463	0.236106	0.0880185	A	path:aga00620: Pyruvate metabolism; path:aga01100: Metabolic pathways	GO:0003998:acylphosphatase activity
AGAP013141	unspecified product	-0.218187	0.0486166	-0.348816	-0.127684	0.137922	0.483523	0.0295294	0.299916	A
AGAP013201	unspecified product	-0.263199	0.0826428	-0.655584	0.257824	0.318179	0.501514	0.0581305	0.312914	A
AGAP013239	juvenile hormone-inducible protein	-0.316911	0.37053	-0.506403	-0.0135071	0.371202	0.333591	0.260464	0.561976	A
AGAP013251	unspecified product	0.153254	0.522132	-1.11538	-0.897572	0.527774	0.397779	0.1623	0.195643	A		GO:0008061:chitin binding; GO:0006030:chitin metabolic process; GO:0005576:extracellular region
AGAP013277	geranylgeranyl transferase type-2 subunit beta	-0.0116613	-0.14284	0.0383998	0.0911998	0.544707	0.196814	0.485525	0.320814	A		GO:0005968:Rab-protein geranylgeranyltransferase complex; GO:0018342:protein prenylation; GO:0004663:Rab geranylgeranyltransferase activity; GO:0018344:protein geranylgeranylation; GO:0003824:catalytic activity; GO:0046872:metal ion binding; GO:0016740:transferase activity; GO:0004659:prenyltransferase activity
AGAP013284	unspecified product	-1.2238	0.723432	-0.64117	-0.365012	0.164591	0.340953	0.339041	0.429851	A		GO:0016746:transferase activity, transferring acyl groups; GO:0016021:integral component of membrane; GO:0016020:membrane
AGAP006710	Chymotrypsin-1	-0.561022	0.75153	-1.53797	0.0198188	0.134128	0.049279	0.000174666	0.55631	A	path:aga04080: Neuroactive ligand-receptor interaction	GO:0006508:proteolysis; GO:0004252:serine-type endopeptidase activity; GO:0016787:hydrolase activity; GO:0008233:peptidase activity; GO:0008236:serine-type peptidase activity
AGAP013290	leucine-rich immune protein (Coil-less)	-0.189371	-0.084152	-0.397061	-0.0062237	0.288788	0.456547	0.0763849	0.561967	A
AGAP013291	Trafficking protein particle complex 3	-0.0987065	0.0884486	-0.10326	-0.0367519	0.395074	0.415875	0.402164	0.50996	A		GO:0030008:TRAPP complex; GO:0005783:endoplasmic reticulum; GO:0005794:Golgi apparatus; GO:0048193:Golgi vesicle transport; GO:0016192:vesicle-mediated transport; GO:0005829:cytosol; GO:0006888:endoplasmic reticulum to Golgi vesicle-mediated transport; GO:0006891:intra-Golgi vesicle-mediated transport; GO:0033106:cis-Golgi network membrane
AGAP013309	unspecified product	0.0828725	0.532457	-0.864524	-1.31216	0.556617	0.478782	0.419716	0.302488	A
AGAP013315	unspecified product	-0.465526	0.450004	-0.611873	-1.96237	0.465636	0.469792	0.431862	0.0997086	A		:; GO:0000978:RNA polymerase II cis-regulatory region sequence-specific DNA binding; GO:0045944:positive regulation of transcription by RNA polymerase II; GO:0030154:cell differentiation; GO:0043565:sequence-specific DNA binding; GO:0003700:DNA-binding transcription factor activity; GO:0005634:nucleus
AGAP013336	unspecified product	-0.140438	-0.028466	-0.474384	-0.0266437	0.386477	0.538061	0.0562887	0.539942	A		GO:0005747:mitochondrial respiratory chain complex I; GO:0005739:mitochondrion
AGAP013339	unspecified product	2.94152	-0.667709	-2.17167	-1.40019	0.0518028	0.386643	0.0219007	0.0885355	A
AGAP013351	unspecified product	-0.218504	-0.0633207	-0.219298	-0.325665	0.229155	0.483523	0.251317	0.0838738	A		GO:0033617:mitochondrial respiratory chain complex IV assembly; GO:0005739:mitochondrion
AGAP013364	unspecified product	-0.287235	0.336184	-0.310845	0.00907244	0.171534	0.118235	0.143453	0.557805	A		GO:0070072:vacuolar proton-transporting V-type ATPase complex assembly; GO:0016021:integral component of membrane; GO:0016020:membrane; GO:0005789:endoplasmic reticulum membrane; GO:0005773:vacuole
AGAP013376	39S ribosomal protein L41, mitochondrial	-0.293986	0.112188	-0.249558	-0.295489	0.0508126	0.349298	0.11816	0.04208	A		GO:0005762:mitochondrial large ribosomal subunit; GO:0003735:structural constituent of ribosome; GO:0006412:translation
AGAP010180	centrosomal protein CEP97	-0.318581	0.592191	-1.05213	-1.09265	0.298838	0.0932775	0.00851644	0.00204416	J		GO:0005515:protein binding
AGAP013417	unspecified product	-0.162578	0.0258645	-0.0947581	-0.0215534	0.226655	0.524876	0.393906	0.531264	A	path:aga03013: RNA transport
AGAP013475	Peptidyl-prolyl cis-trans isomerase NIMA-interacting 1	-0.282953	0.0612622	-0.0301028	-0.154912	0.115654	0.480986	0.527339	0.282564	A		GO:0003755:peptidyl-prolyl cis-trans isomerase activity; GO:0005829:cytosol; GO:0005634:nucleus; GO:0005515:protein binding; GO:0016853:isomerase activity; GO:0000413:protein peptidyl-prolyl isomerization
AGAP013476	unspecified product	0.187016	-0.302507	-0.366049	-0.219948	0.440448	0.349918	0.307593	0.401812	A
AGAP013478	glyoxylate/hydroxypyruvate reductase	-0.241974	0.0242959	-0.235775	0.109529	0.224384	0.542103	0.23415	0.404466	A	path:aga00260: Glycine, serine and threonine metabolism; path:aga00620: Pyruvate metabolism; path:aga00630: Glyoxylate and dicarboxylate metabolism; path:aga01100: Metabolic pathways	GO:0016616:oxidoreductase activity, acting on the CH-OH group of donors, NAD or NADP as acceptor; GO:0051287:NAD binding; GO:0055114:oxidation-reduction process; GO:0016491:oxidoreductase activity; GO:0005829:cytosol; GO:0030267:glyoxylate reductase (NADP) activity; GO:0008465:glycerate dehydrogenase activity; GO:0016618:hydroxypyruvate reductase activity
AGAP013493	unspecified product	-0.42219	-0.100294	-0.94031	-0.264728	0.383862	0.532918	0.175536	0.453642	A
AGAP013497	unspecified product	-0.176013	0.0693268	-0.0303218	0.0177075	0.285818	0.469792	0.531911	0.545333	A
AGAP013509	carboxylesterase clade H, member 1	-0.353261	-0.231645	-0.0681343	0.377925	0.186479	0.32119	0.513279	0.159505	A		GO:0005615:extracellular space; GO:0052689:carboxylic ester hydrolase activity
AGAP013543	unspecified product	0.0778166	-0.0906617	-0.375353	-0.127065	0.404657	0.373056	0.0126515	0.285051	A
AKTIP_ANOGA	AKTIP_ANOGA	-0.117796	-0.0603672	-0.306891	-0.162251	0.395933	0.487314	0.138011	0.310843	A
ATP6	ATP6	-0.213726	-0.102428	-0.362302	0.0653653	0.36543	0.479925	0.250436	0.515703	A	path:aga00190: Oxidative phosphorylation; path:aga01100: Metabolic pathways	GO:0045263:proton-transporting ATP synthase complex, coupling factor F(o); GO:0015078:proton transmembrane transporter activity; GO:0015986:ATP synthesis coupled proton transport; GO:0005743:mitochondrial inner membrane; GO:0016021:integral component of membrane; GO:0005753:mitochondrial proton-transporting ATP synthase complex; GO:0045259:proton-transporting ATP synthase complex; GO:0099132:GO_0…
CASPL2	CASPL2	-0.103728	0.192136	-0.0579038	0.00665164	0.365463	0.181849	0.470264	0.557917	A	path:aga04214: Apoptosis - fly; path:aga04215: Apoptosis - multiple species	GO:0008234:cysteine-type peptidase activity; GO:0004197:cysteine-type endopeptidase activity; GO:0006508:proteolysis; GO:0097200:cysteine-type endopeptidase activity involved in execution phase of apoptosis; GO:0005737:cytoplasm; GO:0097153:cysteine-type endopeptidase activity involved in apoptotic process; GO:0006915:apoptotic process
AGAP000564	C-factor	-0.516366	0.184248	-1.12196	-0.560826	0.0056326	0.277432	1.04524e-08	0.00192168	N
CECC_ANOGA	CECC_ANOGA	0.0147687	0.0761949	-0.394379	0.0608357	0.540425	0.393706	0.0041656	0.432451	A	path:aga04624: Toll and Imd signaling pathway	GO:0019731:antibacterial humoral response; GO:0005615:extracellular space; GO:0045087:innate immune response; GO:0005576:extracellular region; GO:0050829:defense response to Gram-negative bacterium; GO:0050830:defense response to Gram-positive bacterium; GO:0002376:immune system process; GO:0042742:defense response to bacterium
CLIPC4	CLIPC4	-0.00703545	-0.275467	-0.0479959	0.167344	0.559889	0.126389	0.506361	0.280907	A		GO:0006508:proteolysis; GO:0004252:serine-type endopeptidase activity; GO:0016021:integral component of membrane; GO:0016020:membrane; GO:0016787:hydrolase activity; GO:0008233:peptidase activity; GO:0008236:serine-type peptidase activity
CLIPC6	CLIPC6	-0.257041	-0.021132	-0.130483	0.219596	0.135443	0.539991	0.373071	0.187592	A	path:aga04624: Toll and Imd signaling pathway	GO:0006508:proteolysis; GO:0004252:serine-type endopeptidase activity; GO:0016787:hydrolase activity; GO:0008233:peptidase activity; GO:0008236:serine-type peptidase activity
CLIPC9	CLIPC9	-0.190857	-0.243394	-0.00567512	0.321456	0.374097	0.316166	0.565131	0.217856	A		GO:0006508:proteolysis; GO:0004252:serine-type endopeptidase activity; GO:0016021:integral component of membrane; GO:0016020:membrane; GO:0016787:hydrolase activity; GO:0008233:peptidase activity; GO:0008236:serine-type peptidase activity
CLIPE6	CLIPE6	0.0114786	0.224015	-0.42751	-0.954026	0.561221	0.374243	0.203997	0.00243266	A		GO:0005615:extracellular space; GO:0006508:proteolysis; GO:0004252:serine-type endopeptidase activity
COEAE3H	COEAE3H	-0.186965	0.0137998	-0.265552	-0.235673	0.191666	0.547132	0.0950664	0.0984444	A		GO:0016787:hydrolase activity; GO:0005615:extracellular space; GO:0052689:carboxylic ester hydrolase activity
COEJHE1F	COEJHE1F	-0.241281	1.75842	-1.89602	-0.873669	0.520073	0.118472	0.111499	0.307864	A
CPLCG2	CPLCG2	-0.74447	-0.392334	0.391922	-0.704164	0.280667	0.443903	0.413301	0.258594	A
CPLCG3	CPLCG3	-0.149715	-0.905711	-0.835246	-0.904439	0.486845	0.0774684	0.100732	0.0494041	A
AGAP000019	chaoptin	-0.0846516	0.565736	-1.34437	-2.48378	0.532044	0.260762	0.0319162	1.0373e-05	T		GO:0016021:integral component of membrane; GO:0005515:protein binding; GO:0016020:membrane; GO:0005615:extracellular space; GO:0031012:extracellular matrix
CPR135	CPR135	-0.0453789	0.737486	-0.992775	-0.912815	0.559188	0.35611	0.189651	0.178853	A
CPR143	CPR143	-0.2993	0.233606	-0.442081	-0.21718	0.383106	0.43013	0.293189	0.42752	A		GO:0042302:structural constituent of cuticle; GO:0031012:extracellular matrix
CPR25	CPR25	-0.282574	-0.0590239	-0.658695	-0.331195	0.32615	0.527551	0.0701422	0.258761	A		GO:0042302:structural constituent of cuticle
CPR77	CPR77	-0.924516	0.0527526	-1.27198	-0.309441	0.123594	0.549514	0.0432422	0.404466	A		GO:0042302:structural constituent of cuticle
AGAP011245	chloride channel	-0.142146	0.289862	-0.624959	-0.43943	0.295293	0.0639424	0.000222231	0.00424728	J	path:aga03013: RNA transport
CPR80	CPR80	0.0130116	0.220132	-0.234919	-0.557432	0.561976	0.420205	0.400223	0.122399	A		GO:0042302:structural constituent of cuticle
CTLMA5	CTLMA5	-1.10955	-0.178565	-1.09055	-0.747377	0.22377	0.524071	0.259304	0.335277	A
EIF3E_ANOGA	EIF3E_ANOGA	-0.0374712	-0.0305015	-0.11868	-0.106011	0.482777	0.501122	0.292669	0.293113	A	path:aga03013: RNA transport	GO:0006413:translational initiation; GO:0003743:translation initiation factor activity; GO:0005852:eukaryotic translation initiation factor 3 complex; GO:0005634:nucleus; GO:0005737:cytoplasm; GO:0071540:eukaryotic translation initiation factor 3 complex, eIF3e; GO:0016282:eukaryotic 43S preinitiation complex; GO:0033290:eukaryotic 48S preinitiation complex; GO:0001732:formation of cytoplasmic tr…
EIF3G_ANOGA	EIF3G_ANOGA	-0.0621886	0.0951414	-0.404716	-0.203635	0.442302	0.364351	0.00734286	0.128369	A	path:aga03013: RNA transport	GO:0003743:translation initiation factor activity; GO:0005852:eukaryotic translation initiation factor 3 complex; GO:0003676:nucleic acid binding; GO:0005737:cytoplasm; GO:0016282:eukaryotic 43S preinitiation complex; GO:0033290:eukaryotic 48S preinitiation complex; GO:0001732:formation of cytoplasmic translation initiation complex; GO:0003723:RNA binding; GO:0006412:translation; GO:0006413:trans…
EIF3H_ANOGA	EIF3H_ANOGA	-0.168012	0.0027377	-0.255347	-0.16844	0.106913	0.563233	0.0286603	0.104172	A	path:aga03013: RNA transport	GO:0008237:metallopeptidase activity; GO:0003743:translation initiation factor activity; GO:0005852:eukaryotic translation initiation factor 3 complex; GO:0005829:cytosol; GO:0005737:cytoplasm; GO:0042788:polysomal ribosome; GO:0016282:eukaryotic 43S preinitiation complex; GO:0033290:eukaryotic 48S preinitiation complex; GO:0001732:formation of cytoplasmic translation initiation complex; GO:00055…
EIF3I_ANOGA	EIF3I_ANOGA	-0.183745	0.0734984	-0.26049	-0.197324	0.218636	0.440468	0.128038	0.186235	A	path:aga03013: RNA transport	GO:0003743:translation initiation factor activity; GO:0005852:eukaryotic translation initiation factor 3 complex; GO:0005737:cytoplasm; GO:0016282:eukaryotic 43S preinitiation complex; GO:0033290:eukaryotic 48S preinitiation complex; GO:0001732:formation of cytoplasmic translation initiation complex; GO:0005515:protein binding; GO:0006412:translation; GO:0006413:translational initiation; GO:00021…
EIF3K_ANOGA	EIF3K_ANOGA	-0.0852847	0.0551774	-0.344454	-0.184507	0.349933	0.435234	0.00664747	0.104995	A		GO:0006446:regulation of translational initiation; GO:0043022:ribosome binding; GO:0003743:translation initiation factor activity; GO:0005852:eukaryotic translation initiation factor 3 complex; GO:0005737:cytoplasm; GO:0016282:eukaryotic 43S preinitiation complex; GO:0033290:eukaryotic 48S preinitiation complex; GO:0001732:formation of cytoplasmic translation initiation complex; GO:0003723:RNA bi…
FADD	FADD	0.0193521	-0.0796354	-0.145088	-0.0842981	0.554016	0.503472	0.44834	0.494996	A	path:aga04215: Apoptosis - multiple species; path:aga04624: Toll and Imd signaling pathway	GO:0007165:signal transduction; GO:0005515:protein binding
FAM50_ANOGA	FAM50_ANOGA	-0.193567	0.0847258	-0.0799953	-0.0988796	0.216588	0.427139	0.445329	0.392634	A		GO:0005634:nucleus; GO:0006325:chromatin organization
GPRGR59	GPRGR59	-0.382171	-0.246191	-0.399896	-0.145288	0.317987	0.42279	0.326248	0.479925	A		GO:0008527:taste receptor activity; GO:0050909:sensory perception of taste; GO:0005886:plasma membrane; GO:0007165:signal transduction; GO:0016021:integral component of membrane; GO:0010037:response to carbon dioxide; GO:0030425:dendrite; GO:0050913:sensory perception of bitter taste; GO:0007635:chemosensory behavior; GO:0043025:neuronal cell body; GO:0008049:male courtship behavior; GO:0030424:a…
AGAP007481	chromatin accessibility complex protein 1	0.00216168	0.228657	-0.596622	-0.471795	0.566722	0.211508	0.00723311	0.0182637	J		GO:0046982:protein heterodimerization activity; GO:0070868:heterochromatin organization involved in chromatin silencing; GO:0008623:CHRAC; GO:0005634:nucleus
AGAP013061	unspecified product	-0.649036	-0.755245	-0.510738	0.0501583	0.0033561	0.000663682	0.0403139	0.511823	A		GO:0005615:extracellular space
GRX2	GRX2	-0.139038	-0.0382648	-0.294321	0.0211215	0.343667	0.517293	0.132895	0.540329	A		GO:0005829:cytosol; GO:0047134:protein-disulfide reductase activity; GO:0098869:cellular oxidant detoxification; GO:0004601:peroxidase activity; GO:0055114:oxidation-reduction process
GST_ANOGA	GST_ANOGA	-0.173299	-0.0524176	-0.579077	-0.193772	0.277907	0.492095	0.00332959	0.240297	A	path:aga00480: Glutathione metabolism; path:aga00590: Arachidonic acid metabolism; path:aga00980: Metabolism of xenobiotics by cytochrome P450; path:aga00982: Drug metabolism - cytochrome P450; path:aga01100: Metabolic pathways	GO:0005515:protein binding; GO:0016740:transferase activity; GO:0004364:glutathione transferase activity; GO:0006749:glutathione metabolic process
GSTE4	GSTE4	-0.267306	-0.357148	-0.285141	-0.0435263	0.134767	0.0538596	0.139335	0.505681	A	path:aga00480: Glutathione metabolism; path:aga00980: Metabolism of xenobiotics by cytochrome P450; path:aga00982: Drug metabolism - cytochrome P450; path:aga00983: Drug metabolism - other enzymes; path:aga01100: Metabolic pathways	GO:0004364:glutathione transferase activity; GO:0005737:cytoplasm; GO:0006749:glutathione metabolic process; GO:0005515:protein binding; GO:0016740:transferase activity
GSTU1	GSTU1	-0.159619	-0.0495355	-0.38584	-0.153914	0.229392	0.476036	0.013638	0.235734	A	path:aga00480: Glutathione metabolism; path:aga00980: Metabolism of xenobiotics by cytochrome P450; path:aga00982: Drug metabolism - cytochrome P450; path:aga00983: Drug metabolism - other enzymes; path:aga01100: Metabolic pathways	GO:0004364:glutathione transferase activity; GO:0005737:cytoplasm; GO:0006749:glutathione metabolic process; GO:0005515:protein binding; GO:0016740:transferase activity
HEXA_ANOGA	HEXA_ANOGA	-0.909137	1.06432	-0.264095	0.0416581	0.100621	0.0554634	0.426349	0.547288	A		GO:0005576:extracellular region; GO:0005615:extracellular space; GO:0045735:nutrient reservoir activity
HPX5	HPX5	-0.608301	0.0838274	-0.16904	-0.679813	0.139969	0.521256	0.464744	0.093316	A		GO:0004601:peroxidase activity; GO:0055114:oxidation-reduction process; GO:0006979:response to oxidative stress; GO:0020037:heme binding; GO:0098869:cellular oxidant detoxification
MED29_ANOGA	MED29_ANOGA	-0.0544314	0.20649	-0.150154	-0.243013	0.465208	0.138067	0.270177	0.0753213	A		GO:0016592:mediator complex; GO:0005634:nucleus
MED8_ANOGA	MED8_ANOGA	-0.153611	0.111229	-0.158546	-0.173639	0.246185	0.341443	0.241718	0.174335	A		GO:0003712:transcription coregulator activity; GO:0000978:RNA polymerase II cis-regulatory region sequence-specific DNA binding; GO:0016592:mediator complex; GO:0006357:regulation of transcription by RNA polymerase II; GO:0070847:core mediator complex; GO:0005634:nucleus
NCBP1_ANOGA	NCBP1_ANOGA	-0.0176803	0.0588568	-0.152065	-0.0941755	0.537118	0.447732	0.25761	0.359543	A	path:aga03013: RNA transport; path:aga03015: mRNA surveillance pathway; path:aga03040: Spliceosome	GO:0005845:mRNA cap binding complex; GO:0005846:nuclear cap binding complex; GO:0000339:RNA cap binding; GO:0045292:mRNA cis splicing, via spliceosome; GO:0051028:mRNA transport; GO:0000184:nuclear-transcribed mRNA catabolic process, nonsense-mediated decay; GO:0031047:gene silencing by RNA; GO:0016070:RNA metabolic process; GO:0006370:7-methylguanosine mRNA capping; GO:0003723:RNA binding; GO:00…
ND1	ND1	-0.271238	0.0638323	-0.444069	0.0431729	0.29313	0.514696	0.166009	0.533556	A	path:aga00190: Oxidative phosphorylation; path:aga01100: Metabolic pathways	GO:0005747:mitochondrial respiratory chain complex I; GO:0055114:oxidation-reduction process; GO:0016020:membrane; GO:0005743:mitochondrial inner membrane; GO:0009060:aerobic respiration; GO:0016021:integral component of membrane; GO:0005739:mitochondrion; GO:0070469:respirasome; GO:0008137:NADH dehydrogenase (ubiquinone) activity; GO:0003954:NADH dehydrogenase activity
ND2	ND2	-0.0695942	-0.524637	-0.236983	0.128651	0.518977	0.124396	0.39282	0.468395	A	path:aga00190: Oxidative phosphorylation; path:aga01100: Metabolic pathways	GO:0006120:mitochondrial electron transport, NADH to ubiquinone; GO:0008137:NADH dehydrogenase (ubiquinone) activity; GO:0055114:oxidation-reduction process; GO:0005743:mitochondrial inner membrane; GO:0016021:integral component of membrane; GO:0070469:respirasome; GO:0016020:membrane; GO:0005739:mitochondrion
[truncated: 9,122 more rows]
