# Supplementary material for: Aryl hydrocarbon receptor and Krüppel like factor 10 mediate a transcriptional axis modulating immune homeostasis in mosquitoes
Source: Sci Rep. 2022 Apr 9;12:6005. doi: 10.1038/s41598-022-09817-2 (PMC8994780; doi:10.1038/s41598-022-09817-2)
Supplement: Supplementary file 5 — Supplementary Table S4. [file 41598_2022_9817_MOESM5_ESM.xlsx]

## Sheet: Table S4
Table S4. Expression comparisons of the gene set that are controled by both AhR and KLF10.
		Fold Change (Log2)				Significance (q-value)					Ontology
gene	annotation	Serratia infection vs. Injury control	AhR antagonist vs. Serratia infection	dsAhR vs. dsGFP	dsKLF10 vs. dsGFP	Serratia infection vs. Injury control	AhR antagonist vs. Serratia infection	dsAhR vs. dsGFP	dsKLF10 vs. dsGFP	Module	KEGGpaths	GO_terms
AGAP005650	(acyl-carrier-protein) S-malonyltransferase	-0.172841	0.0704436	-0.611093	-0.459227	0.217856	0.438011	9.92669e-05	0.00122977	N	path:aga00061: Fatty acid biosynthesis; path:aga01100: Metabolic pathways; path:aga01212: Fatty acid metabolism	GO:0016740:transferase activity; GO:0006633:fatty acid biosynthetic process; GO:0005739:mitochondrion; GO:0004314:[acyl-carrier-protein] S-malonyltransferase activity
AGAP001787	(methionine synthase) reductase	-0.163406	0.211304	-0.525372	-0.340085	0.16687	0.0833122	3.15349e-05	0.00324269			GO:0055114:oxidation-reduction process; GO:0016491:oxidoreductase activity
AGAP002078	14 kDa phosphohistidine phosphatase	-0.070705	0.150564	-0.441965	-0.314303	0.421835	0.231507	0.0014549	0.0126957			GO:0005829:cytosol; GO:0101006:protein histidine phosphatase activity; GO:0035971:peptidyl-histidine dephosphorylation
AGAP006802	28S ribosomal protein S35, mitochondrial	-0.123702	0.0470931	-0.433708	-0.25897	0.207169	0.442836	8.07821e-05	0.0106822	N		GO:0032543:mitochondrial translation; GO:0005763:mitochondrial small ribosomal subunit; GO:0003735:structural constituent of ribosome
AGAP002933	2-oxoglutarate and iron-dependent oxygenase domain-containing protein 1	-0.101986	0.0572555	-0.200109	-0.203376	0.23305	0.390487	0.0491503	0.0255274	J		GO:0016255:attachment of GPI anchor to protein; GO:0042765:GPI-anchor transamidase complex; GO:0016020:membrane; GO:0016021:integral component of membrane; GO:0031418:L-ascorbic acid binding; GO:0016705:oxidoreductase activity, acting on paired donors, with incorporation or reduction of molecular oxygen; GO:0055114:oxidation-reduction process; GO:0005506:iron ion binding; GO:0016706:2-oxoglutarat…
AGAP001311	39S ribosomal protein L20, mitochondrial	-0.212536	-0.0990238	-0.478393	-0.332702	0.134726	0.370928	0.00197364	0.0179573	A	path:aga03010: Ribosome	GO:0019843:rRNA binding; GO:0003735:structural constituent of ribosome; GO:0005840:ribosome; GO:0006412:translation; GO:0000027:ribosomal large subunit assembly
AGAP002917	39S ribosomal protein L34, mitochondrial	-0.225155	0.100378	-0.583352	-0.414346	0.112903	0.365087	0.000103018	0.00238864	D	path:aga03010: Ribosome	GO:0005762:mitochondrial large ribosomal subunit; GO:0003735:structural constituent of ribosome; GO:0005840:ribosome; GO:0006412:translation
AGAP004100	39S ribosomal protein L43, mitochondrial	-0.194356	0.118378	-0.528281	-0.263086	0.145086	0.309281	0.000245068	0.0475535	A		GO:0005762:mitochondrial large ribosomal subunit; GO:0032543:mitochondrial translation; GO:0003735:structural constituent of ribosome
AGAP001274	40S ribosomal protein S15	-0.055878	-0.0584618	-0.536368	-0.310402	0.454843	0.448446	0.000228976	0.0206802	A	path:aga03010: Ribosome	GO:0015935:small ribosomal subunit; GO:0003723:RNA binding; GO:0003735:structural constituent of ribosome; GO:0005840:ribosome; GO:0006412:translation; GO:0000028:ribosomal small subunit assembly; GO:0022627:cytosolic small ribosomal subunit
AGAP000439	4a-hydroxytetrahydrobiopterin dehydratase	-0.0924538	0.201101	-0.804233	-0.42109	0.380641	0.148787	8.51457e-08	0.00271664	J	path:aga00790: Folate biosynthesis; path:aga01100: Metabolic pathways	GO:0008124:4-alpha-hydroxytetrahydrobiopterin dehydratase activity; GO:0006729:tetrahydrobiopterin biosynthetic process
AGAP005427	60S ribosomal protein L28	-0.124033	0.100554	-0.511001	-0.323685	0.262822	0.323623	0.000112031	0.00769884	A	path:aga03010: Ribosome	GO:0022625:cytosolic large ribosomal subunit; GO:0003735:structural constituent of ribosome; GO:0005840:ribosome; GO:0006412:translation
AGAP007635	60S ribosomal protein L7	-0.222554	0.0722812	-0.406356	-0.347915	0.08556	0.411147	0.00442125	0.00662141	D	path:aga03010: Ribosome	GO:0022625:cytosolic large ribosomal subunit; GO:0003735:structural constituent of ribosome; GO:0000463:maturation of LSU-rRNA from tricistronic rRNA transcript (SSU-rRNA, 5.8S rRNA, LSU-rRNA); GO:0003723:RNA binding
AGAP008730	6-pyruvoyltetrahydropterin/6-carboxytetrahydropterin synthase	0.0881577	0.179472	-0.539592	-0.303096	0.392273	0.187776	0.000442086	0.0307966	J	path:aga00790: Folate biosynthesis; path:aga01100: Metabolic pathways	GO:0003874:6-pyruvoyltetrahydropterin synthase activity; GO:0006729:tetrahydrobiopterin biosynthetic process; GO:0005739:mitochondrion
AGAP009548	AAA family ATPase	0.028415	0.0824259	-0.562094	-0.741542	0.529799	0.440548	0.0046869	1.82403e-05	J	path:aga03008: Ribosome biogenesis in eukaryotes	GO:0005524:ATP binding; GO:0000166:nucleotide binding; GO:0005737:cytoplasm; GO:0016887:ATPase activity
AGAP002387	acid phosphatase	0.00522802	0.27172	-1.39877	-0.894546	0.56526	0.288765	7.32545e-06	0.00183856	J	path:aga00740: Riboflavin metabolism; path:aga01100: Metabolic pathways; path:aga04142: Lysosome	GO:0003993:acid phosphatase activity; GO:0016021:integral component of membrane; GO:0016020:membrane; GO:0016311:dephosphorylation
AGAP005095	actin beta/gamma 1	0.0585927	-0.158142	-0.415555	-0.270019	0.419698	0.143879	0.000555468	0.01426	A		GO:0005856:cytoskeleton; GO:0005737:cytoplasm; GO:0005524:ATP binding; GO:0000166:nucleotide binding; GO:0015629:actin cytoskeleton; GO:0000281:mitotic cytokinesis
AGAP011516	actin beta/gamma 1	-0.0155065	-0.295321	-0.849136	-0.264406	0.541204	0.028313	8.23886e-10	0.0474357	A		GO:0005856:cytoskeleton; GO:0005737:cytoplasm; GO:0005524:ATP binding; GO:0000166:nucleotide binding
AGAP004488	actin-related protein 5	-0.16602	0.440009	-0.434025	-0.623451	0.211052	0.00124743	0.00330163	1.31493e-06	N		GO:0043044:ATP-dependent chromatin remodeling; GO:0006302:double-strand break repair; GO:0031011:Ino80 complex; GO:0006355:regulation of transcription, DNA-templated; GO:0005737:cytoplasm; GO:0032508:DNA duplex unwinding
AGAP005857	actin-related protein 6	-0.11093	0.221799	-0.702497	-0.507166	0.389465	0.192457	0.000320233	0.00412154	J		GO:0043486:histone exchange; GO:0031491:nucleosome binding; GO:0006338:chromatin remodeling; GO:0005634:nucleus; GO:0000812:Swr1 complex
AGAP012041	Activated RNA polymerase II transcriptional coactivator p15	-0.289334	0.469084	-0.861044	-0.423099	0.158087	0.0260574	0.000195132	0.0463142	J		GO:0003713:transcription coactivator activity; GO:0006355:regulation of transcription, DNA-templated; GO:0003677:DNA binding; GO:0005667:transcription factor complex; GO:0005634:nucleus; GO:0060261:positive regulation of transcription initiation from RNA polymerase II promoter
AGAP000546	acyl-CoA-binding protein	-0.248258	0.319083	-0.769078	-0.51463	0.133321	0.0587297	2.21095e-05	0.00193137	J		GO:0000062:fatty-acyl-CoA binding
AGAP010685	aladin	-0.358371	0.38522	-0.757694	-0.663621	0.103917	0.082757	0.00161911	0.00202124	J	path:aga03013: RNA transport	GO:0005515:protein binding; GO:0005643:nuclear pore; GO:0006913:nucleocytoplasmic transport
AGAP000313	alanine-glyoxylate aminotransferase 2-like	-0.250315	-0.135532	-0.549556	-0.405039	0.0872831	0.291249	0.000569155	0.00509788		path:aga00564: Glycerophospholipid metabolism; path:aga01100: Metabolic pathways	GO:0008483:transaminase activity; GO:0030170:pyridoxal phosphate binding; GO:0003824:catalytic activity
AGAP006997	alanyl-tRNA synthetase, mitochondrial	-0.222273	0.266983	-0.551304	-0.466485	0.138863	0.0812649	0.000974519	0.00189599	J	path:aga00970: Aminoacyl-tRNA biosynthesis	GO:0004812:aminoacyl-tRNA ligase activity; GO:0043039:tRNA aminoacylation; GO:0004813:alanine-tRNA ligase activity; GO:0006419:alanyl-tRNA aminoacylation; GO:0016597:amino acid binding; GO:0002161:aminoacyl-tRNA editing activity; GO:0006400:tRNA modification; GO:0000166:nucleotide binding; GO:0000049:tRNA binding; GO:0003676:nucleic acid binding; GO:0008270:zinc ion binding; GO:0005737:cytoplasm;…
AGAP011066	aldose reductase	-0.0635741	-0.144262	-0.897377	-0.377621	0.477612	0.344639	8.86711e-08	0.0155133	A	path:aga00040: Pentose and glucuronate interconversions; path:aga00051: Fructose and mannose metabolism; path:aga00052: Galactose metabolism; path:aga00561: Glycerolipid metabolism; path:aga00790: Folate biosynthesis; path:aga01100: Metabolic pathways	GO:0055114:oxidation-reduction process; GO:0016491:oxidoreductase activity; GO:0005829:cytosol; GO:0008106:alcohol dehydrogenase (NADP+) activity; GO:0004032:alditol:NADP+ 1-oxidoreductase activity
AGAP003408	aldose reductase	-0.0123887	0.0798022	-0.595926	-0.391265	0.553536	0.453092	0.00449239	0.039671	J	path:aga00010: Glycolysis / Gluconeogenesis; path:aga00040: Pentose and glucuronate interconversions; path:aga00561: Glycerolipid metabolism; path:aga01100: Metabolic pathways	GO:0055114:oxidation-reduction process; GO:0016491:oxidoreductase activity; GO:0005829:cytosol; GO:0008106:alcohol dehydrogenase (NADP+) activity; GO:0004032:alditol:NADP+ 1-oxidoreductase activity
AGAP000155	alkylated DNA repair protein alkB homolog	-0.228798	0.2989	-0.795439	-0.487314	0.160569	0.0753213	6.83169e-06	0.00261402	J		GO:0055114:oxidation-reduction process; GO:0016491:oxidoreductase activity; GO:0005739:mitochondrion; GO:0005719:nuclear euchromatin; GO:0051213:dioxygenase activity; GO:0008198:ferrous iron binding
AGAP005547	alpha-crystallin B chain	-0.317075	0.750404	-2.44189	-1.44863	0.342467	0.0710366	3.86277e-08	0.000344088	J	path:aga04141: Protein processing in endoplasmic reticulum; path:aga04213: Longevity regulating pathway - multiple species	GO:0046872:metal ion binding
AGAP005548	alpha-crystallin B chain	-0.438108	0.936575	-3.92364	-3.34782	0.35462	0.109505	0.0331274	0.0136583	J	path:aga04141: Protein processing in endoplasmic reticulum; path:aga04213: Longevity regulating pathway - multiple species	GO:0046872:metal ion binding
AGAP011799	Anaphase-promoting complex subunit 10	-0.0689223	0.359211	-0.627298	-0.508729	0.487558	0.105671	0.0142312	0.0263464	J	path:aga04120: Ubiquitin mediated proteolysis	GO:0031145:anaphase-promoting complex-dependent catabolic process; GO:0051301:cell division; GO:0005680:anaphase-promoting complex; GO:0070979:protein K11-linked ubiquitination; GO:0007049:cell cycle
AGAP002345	anaphase-promoting complex subunit 4	-0.0678021	0.176545	-0.649754	-0.430919	0.469365	0.279328	0.00109766	0.0171586	J	path:aga04120: Ubiquitin mediated proteolysis	GO:0031145:anaphase-promoting complex-dependent catabolic process; GO:0005680:anaphase-promoting complex; GO:0030071:regulation of mitotic metaphase/anaphase transition; GO:0045842:positive regulation of mitotic metaphase/anaphase transition; GO:0070979:protein K11-linked ubiquitination; GO:0034399:nuclear periphery; GO:0005515:protein binding
AGAP005578	anaphase-promoting complex subunit 5	0.0666821	0.344593	-0.698893	-0.632375	0.500576	0.158207	0.0139563	0.0128578	J	path:aga04120: Ubiquitin mediated proteolysis	GO:0005680:anaphase-promoting complex; GO:0061630:ubiquitin protein ligase activity; GO:0031145:anaphase-promoting complex-dependent catabolic process; GO:0045842:positive regulation of mitotic metaphase/anaphase transition; GO:0070979:protein K11-linked ubiquitination
AGAP003902	anaphase-promoting complex subunit 7	-0.117306	0.158604	-0.659171	-0.415795	0.311609	0.218616	3.55144e-06	0.00140733	N	path:aga04120: Ubiquitin mediated proteolysis	GO:0005515:protein binding; GO:0005737:cytoplasm; GO:0061630:ubiquitin protein ligase activity; GO:0016567:protein ubiquitination; GO:0051301:cell division; GO:0031145:anaphase-promoting complex-dependent catabolic process; GO:0045842:positive regulation of mitotic metaphase/anaphase transition; GO:0005680:anaphase-promoting complex; GO:0007091:metaphase/anaphase transition of mitotic cell cycle
AGAP009880	anaphase-promoting complex subunit 8	-0.155896	0.356501	-0.880672	-0.915813	0.304206	0.0441468	3.41515e-06	4.76649e-08	J	path:aga04120: Ubiquitin mediated proteolysis	GO:0005680:anaphase-promoting complex; GO:0030071:regulation of mitotic metaphase/anaphase transition; GO:0005515:protein binding; GO:0005737:cytoplasm; GO:0061630:ubiquitin protein ligase activity; GO:0016567:protein ubiquitination; GO:0051301:cell division; GO:0031145:anaphase-promoting complex-dependent catabolic process; GO:0045842:positive regulation of mitotic metaphase/anaphase transition;…
ANM7_ANOGA	ANM7_ANOGA	-0.205987	0.0857682	-0.335909	-0.440522	0.0922065	0.365948	0.0103812	0.000131462	N		GO:0006479:protein methylation; GO:0008168:methyltransferase activity; GO:0006355:regulation of transcription, DNA-templated; GO:0005829:cytosol; GO:0035242:protein-arginine omega-N asymmetric methyltransferase activity; GO:0018216:peptidyl-arginine methylation; GO:0035241:protein-arginine omega-N monomethyltransferase activity; GO:0035243:protein-arginine omega-N symmetric methyltransferase acti…
AGAP008843	Aquaporin 1	0.0646333	0.0912759	-0.49497	-0.297409	0.435063	0.371401	0.000752894	0.027064			GO:0055085:transmembrane transport; GO:0016020:membrane; GO:0016021:integral component of membrane; GO:0015267:channel activity; GO:0005886:plasma membrane; GO:0015250:water channel activity; GO:0006833:water transport
AGAP010373	arginine-tRNA-protein transferase	-0.00652681	0.14234	-0.288139	-0.262438	0.556747	0.234058	0.0418677	0.0385842			GO:0004057:arginyltransferase activity; GO:0016598:protein arginylation; GO:0016740:transferase activity; GO:0016746:transferase activity, transferring acyl groups; GO:0005737:cytoplasm
ARR2	ARR2	-0.151777	0.490464	-1.65623	-4.964	0.507844	0.338546	0.0191288	6.27906e-18		path:aga04745: Phototransduction - fly	GO:0001664:G protein-coupled receptor binding; GO:0007165:signal transduction; GO:0005737:cytoplasm; GO:0002031:G protein-coupled receptor internalization
AGAP010134	arrestin-1	-0.00534972	0.26803	-1.59172	-5.01295	0.567264	0.44841	0.0206104	2.90681e-19			GO:0001664:G protein-coupled receptor binding; GO:0007165:signal transduction; GO:0005737:cytoplasm; GO:0002031:G protein-coupled receptor internalization
AGAP009564	ATP synthase epsilon chain, mitochondrial	-0.295549	0.107184	-0.601151	-0.646143	0.100816	0.400075	0.00242817	0.00022308	J	path:aga00190: Oxidative phosphorylation; path:aga01100: Metabolic pathways	GO:0000275:mitochondrial proton-transporting ATP synthase complex, catalytic core F(1); GO:0015986:ATP synthesis coupled proton transport; GO:0046933:proton-transporting ATP synthase activity, rotational mechanism; GO:0016887:ATPase activity; GO:0005743:mitochondrial inner membrane
AGAP009060	ATP-dependent DNA helicase HFM1/MER3	-0.163142	0.61808	-1.60083	-1.31184	0.476274	0.174111	0.00226742	0.00522974	J		GO:0003676:nucleic acid binding; GO:0005524:ATP binding; GO:0003724:RNA helicase activity; GO:0010494:cytoplasmic stress granule; GO:0003723:RNA binding; GO:0006417:regulation of translation
AGAP007775	ATP-dependent DNA helicase PIF1	-0.314737	0.69245	-1.28615	-1.21917	0.220282	0.0108288	1.13683e-05	2.86833e-06	J		GO:0005657:replication fork; GO:0043141:GO_0043141; GO:0000723:telomere maintenance; GO:0006310:DNA recombination; GO:0006260:DNA replication; GO:0006281:DNA repair; GO:0003678:DNA helicase activity; GO:0003677:DNA binding; GO:0005634:nucleus; GO:0005524:ATP binding; GO:0005739:mitochondrion; GO:0032508:DNA duplex unwinding; GO:0000002:mitochondrial genome maintenance; GO:0016787:hydrolase activi…
AGAP005917	ATP-dependent DNA helicase Q4	-0.0614587	0.469228	-0.949571	-1.02695	0.50161	0.0468938	0.000262227	7.33554e-06	J		GO:0006310:DNA recombination; GO:0004386:helicase activity; GO:0003676:nucleic acid binding; GO:0008270:zinc ion binding; GO:0005524:ATP binding; GO:0005737:cytoplasm; GO:0005634:nucleus; GO:0043138:3'-5' DNA helicase activity; GO:0000724:double-strand break repair via homologous recombination; GO:0006281:DNA repair; GO:0032508:DNA duplex unwinding; GO:0009378:four-way junction helicase activity;…
AGAP008578	ATP-dependent RNA helicase DDX4	0.240994	0.152045	-1.35878	-1.56364	0.360096	0.444763	0.000227556	1.18151e-06	J		GO:0004386:helicase activity; GO:0003676:nucleic acid binding; GO:0005524:ATP binding; GO:0016787:hydrolase activity; GO:0000166:nucleotide binding; GO:0005634:nucleus; GO:0030154:cell differentiation; GO:0003724:RNA helicase activity; GO:0003723:RNA binding; GO:0007276:gamete generation; GO:0043186:P granule
AGAP004351	ATP-dependent RNA helicase DDX43	-0.121818	0.202355	-0.64962	-0.678642	0.373668	0.232128	0.0011799	0.000128019	J		GO:0004386:helicase activity; GO:0003723:RNA binding; GO:0003676:nucleic acid binding; GO:0005524:ATP binding; GO:0016787:hydrolase activity; GO:0000166:nucleotide binding; GO:0005737:cytoplasm; GO:0005634:nucleus; GO:0003724:RNA helicase activity; GO:1990904:ribonucleoprotein complex
AGAP005130	ATP-dependent RNA helicase DDX49/DBP8	-0.291381	0.204076	-0.473171	-0.336254	0.0640916	0.178642	0.00591233	0.030443	N		GO:0004386:helicase activity; GO:0003676:nucleic acid binding; GO:0005524:ATP binding; GO:0016787:hydrolase activity; GO:0000166:nucleotide binding; GO:0005634:nucleus; GO:0003724:RNA helicase activity; GO:0003723:RNA binding; GO:0006364:rRNA processing
AGAP006941	ATP-dependent RNA helicase DDX51/DBP6	-0.29455	0.351354	-0.456669	-0.470519	0.0695399	0.0304403	0.0112419	0.00321046	J		GO:0003676:nucleic acid binding; GO:0005524:ATP binding; GO:0016787:hydrolase activity; GO:0000166:nucleotide binding; GO:0005634:nucleus; GO:0004386:helicase activity; GO:0003724:RNA helicase activity; GO:0003723:RNA binding
AGAP012358	ATP-dependent RNA helicase DDX52/ROK1	-0.317595	0.564846	-0.661498	-0.537735	0.13945	0.00892284	0.00257066	0.00636861			GO:0004386:helicase activity; GO:0003676:nucleic acid binding; GO:0005524:ATP binding; GO:0016787:hydrolase activity; GO:0000166:nucleotide binding; GO:0003724:RNA helicase activity; GO:0003723:RNA binding; GO:0030490:maturation of SSU-rRNA
AGAP001223	ATP-dependent RNA helicase DDX55/SPB4	-0.185085	0.295883	-0.74011	-0.659623	0.259881	0.100632	0.000163837	0.000173544	J		GO:0004386:helicase activity; GO:0003723:RNA binding; GO:0003676:nucleic acid binding; GO:0005524:ATP binding; GO:0016787:hydrolase activity; GO:0000166:nucleotide binding; GO:0003724:RNA helicase activity; GO:0005730:nucleolus
AGAP011145	ATP-dependent RNA helicase DDX56/DBP9	-0.189103	0.0984681	-0.445489	-0.392009	0.109854	0.323622	0.000321873	0.000418166	A		GO:0003676:nucleic acid binding; GO:0005524:ATP binding; GO:0005730:nucleolus; GO:0003724:RNA helicase activity; GO:0003723:RNA binding
AGAP009135	ATP-dependent RNA helicase DDX6/DHH1	-0.202382	0.696902	-0.586122	-0.550175	0.326223	0.00456631	0.0355927	0.0272315	J	path:aga03018: RNA degradation	GO:0004386:helicase activity; GO:0003676:nucleic acid binding; GO:0005524:ATP binding; GO:0016787:hydrolase activity; GO:0000166:nucleotide binding; GO:0003724:RNA helicase activity; GO:0003729:mRNA binding; GO:0000932:P-body; GO:0034063:stress granule assembly; GO:0010494:cytoplasmic stress granule; GO:0003723:RNA binding; GO:0033962:cytoplasmic mRNA processing body assembly
AGAP006138	ATP-dependent RNA helicase DHX33	-0.0812443	0.0975503	-0.335764	-0.408718	0.41931	0.384558	0.049261	0.00700754	J		GO:0004386:helicase activity; GO:0003723:RNA binding; GO:0005730:nucleolus; GO:0003676:nucleic acid binding; GO:0005524:ATP binding; GO:0045943:positive regulation of transcription by RNA polymerase I; GO:0034459:GO_0034459; GO:0016787:hydrolase activity; GO:0000166:nucleotide binding
AGAP009600	ATP-dependent RNA helicase DOB1	-0.182035	0.239681	-0.380582	-0.454359	0.241559	0.145819	0.0432834	0.00645886	J	path:aga03018: RNA degradation	GO:0006401:RNA catabolic process; GO:0003723:RNA binding; GO:0004004:GO_0004004; GO:0003676:nucleic acid binding; GO:0005634:nucleus; GO:0005524:ATP binding; GO:0003724:RNA helicase activity; GO:0000460:maturation of 5.8S rRNA
AGAP003508	ATP-dependent RNA helicase SUPV3L1, mitochondrial	0.0226096	-0.105732	-0.279217	-0.265576	0.519461	0.288635	0.0259905	0.018001	T		GO:0016817:hydrolase activity, acting on acid anhydrides; GO:0003724:RNA helicase activity; GO:0000965:mitochondrial RNA 3'-end processing; GO:0006401:RNA catabolic process; GO:0045025:mitochondrial degradosome
AGAP011204	aubergine	0.171356	0.216685	-0.847216	-1.15593	0.360469	0.299621	0.00142788	4.41009e-07	J	path:aga04320: Dorso-ventral axis formation	GO:0031047:gene silencing by RNA; GO:0003676:nucleic acid binding; GO:0005515:protein binding
AGAP011582	autophagy related gene	-0.111274	0.0262365	-0.312628	-0.202268	0.213664	0.496934	0.00233882	0.0305765	J	path:aga04136: Autophagy - other; path:aga04140: Autophagy - animal	GO:0006914:autophagy; GO:0015031:protein transport; GO:0005737:cytoplasm; GO:0005829:cytosol; GO:0000045:autophagosome assembly; GO:0000422:autophagy of mitochondrion; GO:0044804:autophagy of nucleus; GO:0019776:Atg8 ligase activity; GO:0000153:cytoplasmic ubiquitin ligase complex
AGAP002123	axin	0.0911508	0.137754	-0.606726	-0.47842	0.448375	0.376813	0.00971134	0.023333	J	path:aga04310: Wnt signaling pathway	GO:0016055:Wnt signaling pathway
AGAP011899	Bardet-Biedl syndrome 7 protein	-0.236701	0.150657	-0.543118	-0.653147	0.252839	0.376813	0.0325047	0.00398331	J		GO:0046907:intracellular transport; GO:0005930:axoneme; GO:0034464:BBSome; GO:1905515:non-motile cilium assembly; GO:0016020:membrane; GO:0060271:cilium assembly; GO:0036064:ciliary basal body; GO:0043005:neuron projection; GO:0008104:protein localization; GO:0005515:protein binding
AGAP009947	beat protein	0.19816	0.567996	-1.53179	-1.80032	0.454562	0.199018	0.00261979	6.75355e-05	N		GO:0016020:membrane; GO:0016021:integral component of membrane
AGAP001357	beta-catenin-like protein 1	-0.111574	0.0775278	-0.259926	-0.24182	0.276784	0.373285	0.0394526	0.0324958		path:aga03040: Spliceosome	GO:0005681:spliceosomal complex
AGAP001996	beta-sarcoglycan	0.0645402	-0.659745	-0.68482	-0.614715	0.498053	0.00575774	0.00716691	0.00695749	A		GO:0007517:muscle organ development; GO:0016012:sarcoglycan complex; GO:0016021:integral component of membrane; GO:0016020:membrane
AGAP001938	bifunctional lysine-specific demethylase and histidyl-hydroxylase NO66	-0.00581655	0.0265862	-0.433595	-0.264352	0.558499	0.518962	0.002828	0.0453497	J		GO:0032453:histone demethylase activity (H3-K4 specific); GO:0051864:histone demethylase activity (H3-K36 specific); GO:0046872:metal ion binding; GO:0005634:nucleus; GO:0016491:oxidoreductase activity; GO:0055114:oxidation-reduction process; GO:0005506:iron ion binding; GO:0051213:dioxygenase activity; GO:0016706:2-oxoglutarate-dependent dioxygenase activity; GO:0034720:histone H3-K4 demethylati…
AGAP002967	bloom syndrome protein	0.143344	0.103556	-0.452158	-0.4618	0.336392	0.408234	0.0283317	0.0120654	J	path:aga03440: Homologous recombination; path:aga03460: Fanconi anemia pathway	GO:0006310:DNA recombination; GO:0044237:cellular metabolic process; GO:0000166:nucleotide binding; GO:0006260:DNA replication; GO:0006281:DNA repair; GO:0004386:helicase activity; GO:0003824:catalytic activity; GO:0003676:nucleic acid binding; GO:0005524:ATP binding; GO:0043138:3'-5' DNA helicase activity; GO:0032508:DNA duplex unwinding; GO:0005737:cytoplasm; GO:0005634:nucleus; GO:0000724:doub…
BOP1_ANOGA	BOP1_ANOGA	-0.12914	0.160014	-0.410068	-0.36955	0.335464	0.275638	0.0260137	0.0249417	J		GO:0006364:rRNA processing; GO:0042254:ribosome biogenesis; GO:0000466:maturation of 5.8S rRNA from tricistronic rRNA transcript (SSU-rRNA, 5.8S rRNA, LSU-rRNA); GO:0043021:ribonucleoprotein complex binding; GO:0070545:PeBoW complex; GO:0000463:maturation of LSU-rRNA from tricistronic rRNA transcript (SSU-rRNA, 5.8S rRNA, LSU-rRNA); GO:0030687:preribosome, large subunit precursor; GO:0005654:nucl…
AGAP011220	Borealin	-0.294044	0.758193	-2.67588	-1.37861	0.447384	0.225856	0.000257046	0.0401275	J		GO:0032133:chromosome passenger complex; GO:0000070:mitotic sister chromatid segregation; GO:0000775:chromosome, centromeric region; GO:0051233:spindle midzone
AGAP005506	Boule, transcript variant B	0.132567	0.219189	-1.08041	-0.898099	0.463232	0.382017	0.00470192	0.00889678	J		GO:0003730:mRNA 3'-UTR binding; GO:0003729:mRNA binding; GO:0003676:nucleic acid binding; GO:0005737:cytoplasm; GO:0007281:germ cell development; GO:0008494:translation activator activity; GO:0070935:3'-UTR-mediated mRNA stabilization; GO:0045948:positive regulation of translational initiation; GO:0003723:RNA binding
AGAP007032	breast cancer 2 susceptibility protein	0.135787	0.279147	-0.529524	-0.769499	0.381262	0.168989	0.0249719	0.000180601	J	path:aga03440: Homologous recombination; path:aga03460: Fanconi anemia pathway	GO:0000724:double-strand break repair via homologous recombination; GO:0006281:DNA repair; GO:0005634:nucleus; GO:0006355:regulation of transcription, DNA-templated
AGAP009968	Brix domain-containing protein	-0.191445	0.227282	-0.843529	-0.764897	0.186846	0.127268	1.1164e-07	7.18261e-08	J		GO:0006364:rRNA processing; GO:0005730:nucleolus; GO:0030687:preribosome, large subunit precursor; GO:0000470:maturation of LSU-rRNA; GO:0000460:maturation of 5.8S rRNA
AGAP009307	bromodomain-containing protein 7/9	0.0810724	0.168264	-0.603628	-0.560806	0.442039	0.282667	0.00195246	0.00126219	J		GO:0005515:protein binding
AGAP006927	C2H2-type domain-containing protein	-0.184595	0.37277	-0.523441	-0.489803	0.305179	0.0754504	0.024536	0.0187394	J		GO:0003676:nucleic acid binding; GO:0003700:DNA-binding transcription factor activity; GO:0008270:zinc ion binding; GO:0005634:nucleus; GO:0006355:regulation of transcription, DNA-templated
AGAP000028	calcium/calmodulin-dependent protein kinase (CaM kinase) II	0.109271	0.214053	-0.917537	-0.837742	0.459273	0.333752	0.0021556	0.00170554	J	path:aga04310: Wnt signaling pathway; path:aga04745: Phototransduction - fly	GO:0005516:calmodulin binding; GO:0004683:calmodulin-dependent protein kinase activity; GO:0006468:protein phosphorylation; GO:0004672:protein kinase activity; GO:0005737:cytoplasm; GO:0005524:ATP binding; GO:0043005:neuron projection; GO:0000166:nucleotide binding; GO:0004674:protein serine/threonine kinase activity
AGAP011413	CCR4-NOT transcription complex subunit 7/8	0.142347	0.000487662	-0.491657	-0.263028	0.232365	0.5685	0.000423578	0.0402577	J	path:aga03018: RNA degradation	GO:0004535:poly(A)-specific ribonuclease activity; GO:0030014:CCR4-NOT complex; GO:0003676:nucleic acid binding; GO:0030015:CCR4-NOT core complex; GO:0017148:negative regulation of translation; GO:0043928:exonucleolytic catabolism of deadenylated mRNA; GO:0000932:P-body; GO:0090503:RNA phosphodiester bond hydrolysis, exonucleolytic
CECB_ANOGA	CECB_ANOGA	0.0375698	-0.107455	-0.405216	-0.372614	0.510722	0.377633	0.0266635	0.0226852	A	path:aga04624: Toll and Imd signaling pathway	GO:0019731:antibacterial humoral response; GO:0005615:extracellular space; GO:0045087:innate immune response; GO:0005576:extracellular region; GO:0050829:defense response to Gram-negative bacterium; GO:0050830:defense response to Gram-positive bacterium; GO:0002376:immune system process; GO:0042742:defense response to bacterium
AGAP010544	cell cycle arrest protein BUB3	-0.19028	0.312541	-0.743436	-0.434705	0.27451	0.1064	0.000443306	0.0250004	J		GO:0005515:protein binding; GO:0007094:mitotic spindle assembly checkpoint; GO:0043130:ubiquitin binding; GO:0000776:kinetochore; GO:0033597:mitotic checkpoint complex; GO:1990298:bub1-bub3 complex
AGAP011961	cell division control protein 45	-0.222888	0.503677	-0.796631	-0.637467	0.342043	0.0837421	0.0155264	0.0306934	J		GO:0003688:DNA replication origin binding; GO:0003697:single-stranded DNA binding; GO:0006270:DNA replication initiation; GO:0003682:chromatin binding; GO:0031261:DNA replication preinitiation complex; GO:1900087:positive regulation of G1/S transition of mitotic cell cycle; GO:1902977:mitotic DNA replication preinitiation complex assembly; GO:0043138:3'-5' DNA helicase activity; GO:0031938:regula…
AGAP005176	cell division control protein 6	-0.0865824	0.381923	-1.13105	-0.861568	0.467132	0.0949865	6.45873e-06	0.000140386	J		GO:0003688:DNA replication origin binding; GO:0051301:cell division; GO:0006270:DNA replication initiation; GO:0000278:mitotic cell cycle; GO:0005634:nucleus; GO:0033314:mitotic DNA replication checkpoint
AGAP006469	cell growth-regulating nucleolar protein	-0.128755	0.297662	-0.710309	-0.723961	0.312059	0.0482362	1.0402e-05	3.74352e-07	J		GO:0000122:negative regulation of transcription by RNA polymerase II; GO:0006364:rRNA processing; GO:0005730:nucleolus; GO:0003677:DNA binding
AGAP009377	Cellular retinaldehyde-binding protein	-0.698137	0.610096	-1.41216	-1.46874	0.293962	0.335156	0.0258965	0.00972112			GO:1902936:phosphatidylinositol bisphosphate binding
AGAP001897	centromere protein J	-0.109485	0.485301	-1.37295	-1.16826	0.477857	0.125942	0.000108443	0.000234989	J		GO:0005634:nucleus; GO:0005813:centrosome; GO:0007099:centriole replication; GO:0005814:centriole; GO:0060271:cilium assembly; GO:0015631:tubulin binding; GO:0061511:centriole elongation
AGAP003868	centrosomal protein CEP110	-0.230676	0.506768	-1.4301	-1.43406	0.32784	0.0754905	5.76514e-06	2.84156e-07	J		GO:0051298:centrosome duplication; GO:0007099:centriole replication; GO:0005814:centriole; GO:0032465:regulation of cytokinesis; GO:0005515:protein binding
AGAP010180	centrosomal protein CEP97	-0.318581	0.592191	-1.05213	-1.09265	0.298838	0.0932775	0.00851644	0.00204416	J		GO:0005515:protein binding
AGAP000019	chaoptin	-0.0846516	0.565736	-1.34437	-2.48378	0.532044	0.260762	0.0319162	1.0373e-05	T		GO:0016021:integral component of membrane; GO:0005515:protein binding; GO:0016020:membrane; GO:0005615:extracellular space; GO:0031012:extracellular matrix
AGAP011245	chloride channel	-0.142146	0.289862	-0.624959	-0.43943	0.295293	0.0639424	0.000222231	0.00424728	J	path:aga03013: RNA transport
AGAP007481	chromatin accessibility complex protein 1	0.00216168	0.228657	-0.596622	-0.471795	0.566722	0.211508	0.00723311	0.0182637	J		GO:0046982:protein heterodimerization activity; GO:0070868:heterochromatin organization involved in chromatin silencing; GO:0008623:CHRAC; GO:0005634:nucleus
AGAP001104	chromatin assembly factor 1 subunit A	0.0121509	0.292136	-1.01963	-0.973099	0.559828	0.284604	0.00279099	0.00134937	J		GO:0005634:nucleus; GO:0006334:nucleosome assembly; GO:0033186:CAF-1 complex
GPRALS3	GPRALS3	0.116948	-0.0906517	0.55616	-0.51617	0.432507	0.466939	0.0309824	0.0388234	I		GO:0004994:somatostatin receptor activity; GO:0007186:G protein-coupled receptor signaling pathway; GO:0004930:G protein-coupled receptor activity; GO:0016021:integral component of membrane; GO:0016020:membrane; GO:0007165:signal transduction; GO:0042277:peptide binding; GO:0038170:somatostatin signaling pathway; GO:0005887:integral component of plasma membrane; GO:0043005:neuron projection
AGAP009105	Serine/threonine-protein phosphatase 2A 65 kDa regulatory subunit A beta isoform isoform c	0.0543335	-0.0513357	0.174631	0.174062	0.357944	0.371547	0.039645	0.0219407	I	path:aga03015: mRNA surveillance pathway; path:aga04350: TGF-beta signaling pathway; path:aga04391: Hippo signaling pathway - fly	GO:0043666:regulation of phosphoprotein phosphatase activity; GO:0005737:cytoplasm; GO:0006470:protein dephosphorylation; GO:0000159:protein phosphatase type 2A complex; GO:0019888:protein phosphatase regulator activity; GO:0004722:protein serine/threonine phosphatase activity; GO:0008287:protein serine/threonine phosphatase complex
AGAP001523	ATP-binding cassette transporter (ABC transporter) family A member 7	0.0947156	-0.000599516	0.359508	0.187363	0.231341	0.567743	7.65048e-05	0.0267537	O	path:aga02010: ABC transporters	GO:0042626:ATPase-coupled transmembrane transporter activity; GO:0055085:transmembrane transport; GO:0016887:ATPase activity; GO:0016021:integral component of membrane; GO:0005524:ATP binding; GO:0016020:membrane; GO:0000166:nucleotide binding; GO:0043231:intracellular membrane-bounded organelle; GO:0005319:lipid transporter activity; GO:0006869:lipid transport
AGAP009970	Cullin-associated NEDD8-dissociated protein 1	-0.0165455	0.0372151	0.277543	0.196689	0.525098	0.460613	0.00714591	0.0354266	I		GO:0010265:SCF complex assembly; GO:0005634:nucleus; GO:0016567:protein ubiquitination
AGAP009643	unspecified product	0.0328527	-0.0032948	0.246155	0.21218	0.469578	0.560421	0.013163	0.0176207		path:aga04391: Hippo signaling pathway - fly	GO:0030036:actin cytoskeleton organization; GO:0003779:actin binding; GO:0017048:Rho GTPase binding; GO:0016043:cellular component organization
AGAP009913	actin-binding protein IPP	0.0766224	-0.135051	0.301881	0.213439	0.360984	0.194407	0.00990952	0.0445026	K		GO:0003779:actin binding; GO:0005515:protein binding
AGAP005351	DEAD box polypeptide 5	-0.122027	0.0532596	0.229851	0.215072	0.187463	0.413694	0.0307419	0.0245397	I		GO:0003676:nucleic acid binding; GO:0005524:ATP binding; GO:0016787:hydrolase activity; GO:0000166:nucleotide binding; GO:0005737:cytoplasm; GO:0005634:nucleus; GO:0004386:helicase activity; GO:0003724:RNA helicase activity; GO:0003723:RNA binding; GO:1990904:ribonucleoprotein complex; GO:0016246:RNA interference
AGAP007544	chromatin assembly factor 1 subunit B	-0.145269	0.329781	-0.469709	-0.411462	0.349577	0.091011	0.0318138	0.0357778	J		GO:0006334:nucleosome assembly; GO:0042393:histone binding; GO:0005634:nucleus; GO:0033186:CAF-1 complex; GO:0005515:protein binding
AGAP006373	unspecified product	0.0814192	-0.0135496	0.275758	0.219146	0.290829	0.531524	0.00460843	0.0128848			GO:0003676:nucleic acid binding
PPO3	PPO3	-1.47813	1.40669	-1.56534	1.25603	0.181917	0.203623	0.038801	0.0381252	C
AGAP006810	chromatin modification-related protein EAF6	-0.0892788	0.267447	-0.624388	-0.447727	0.399839	0.0750334	3.91613e-05	0.00114653			GO:0035267:NuA4 histone acetyltransferase complex; GO:0043968:histone H2A acetylation; GO:0000123:histone acetyltransferase complex; GO:0016573:histone acetylation; GO:0005730:nucleolus; GO:0044154:histone H3-K14 acetylation; GO:1990467:NuA3a histone acetyltransferase complex; GO:1990468:NuA3b histone acetyltransferase complex; GO:0043983:histone H4-K12 acetylation; GO:0043972:histone H3-K23 acet…
AGAP009444	chromobox protein 5	0.00735918	0.0986934	-0.339646	-0.232135	0.55363	0.308261	0.0067097	0.0405059	J		GO:0005634:nucleus
AGAP001537	chromosome transmission fidelity protein 1	-0.405638	0.831039	-1.5713	-1.02806	0.272946	0.0442235	0.000840823	0.0149809	J		GO:0006139:nucleobase-containing compound metabolic process; GO:0004003:GO_0004003; GO:0003678:DNA helicase activity; GO:0004386:helicase activity; GO:0003676:nucleic acid binding; GO:0003677:DNA binding; GO:0005634:nucleus; GO:0005524:ATP binding; GO:0032508:DNA duplex unwinding; GO:0034085:establishment of sister chromatid cohesion; GO:0016818:hydrolase activity, acting on acid anhydrides, in p…
AGAP008869	Chromosome transmission fidelity protein 18	-0.0098668	0.407165	-0.722901	-0.685184	0.558225	0.0604924	0.00309323	0.00166572	J		GO:0005524:ATP binding
AGAP006649	circumsporozoite protein-binding protein (regulator of nonsense transcripts 3)	0.0699354	0.0561372	-0.294516	-0.312358	0.416494	0.44897	0.0424878	0.0160017	J	path:aga03013: RNA transport; path:aga03015: mRNA surveillance pathway	GO:0045727:positive regulation of translation; GO:0000184:nuclear-transcribed mRNA catabolic process, nonsense-mediated decay; GO:0003729:mRNA binding; GO:0005730:nucleolus; GO:0003676:nucleic acid binding; GO:0005737:cytoplasm
AGAP006932	citron Rho-interacting kinase	0.0855283	0.273698	-0.541017	-0.700147	0.475356	0.230186	0.0499641	0.00405508	J		GO:0031032:actomyosin structure organization; GO:0005856:cytoskeleton; GO:0015629:actin cytoskeleton; GO:0004674:protein serine/threonine kinase activity; GO:0035556:intracellular signal transduction; GO:0006468:protein phosphorylation; GO:0004672:protein kinase activity; GO:0005737:cytoplasm; GO:0005524:ATP binding; GO:0000281:mitotic cytokinesis; GO:0032154:cleavage furrow; GO:0030866:cortical …
AGAP012252	classical protein kinase C	0.0427556	0.497312	-1.2588	-0.982098	0.541756	0.171496	0.00241318	0.00874132	J	path:aga04070: Phosphatidylinositol signaling system; path:aga04150: mTOR signaling pathway; path:aga04310: Wnt signaling pathway; path:aga04745: Phototransduction - fly; path:aga04933: AGE-RAGE signaling pathway in diabetic complications	GO:0004697:protein kinase C activity; GO:0004674:protein serine/threonine kinase activity; GO:0035556:intracellular signal transduction; GO:0006468:protein phosphorylation; GO:0004672:protein kinase activity; GO:0008270:zinc ion binding; GO:0005524:ATP binding; GO:0046872:metal ion binding; GO:0016740:transferase activity; GO:0000166:nucleotide binding; GO:0016301:kinase activity; GO:0016310:phos…
AGAP013044	cleavage and polyadenylation specificity factor subunit 4	-0.0420837	0.28507	-0.70837	-0.55407	0.512722	0.124876	0.000527006	0.00264127	J	path:aga03015: mRNA surveillance pathway	GO:0098789:pre-mRNA cleavage required for polyadenylation; GO:0003676:nucleic acid binding; GO:0008270:zinc ion binding; GO:0046872:metal ion binding
AGAP007242	cleavage and polyadenylation specificity factor subunit 5	-0.104578	0.3511	-0.97543	-0.531559	0.410424	0.0600228	6.22891e-07	0.00322729	N	path:aga03015: mRNA surveillance pathway	GO:0005849:mRNA cleavage factor complex; GO:0006378:mRNA polyadenylation; GO:0006397:mRNA processing; GO:0003729:mRNA binding; GO:0016787:hydrolase activity; GO:0017091:AU-rich element binding; GO:0005634:nucleus; GO:0003723:RNA binding; GO:0005737:cytoplasm
AGAP010918	cleavage stimulation factor subunit 2	-0.196976	0.386982	-1.00915	-0.631137	0.245972	0.0360392	1.10589e-07	0.000283514	N	path:aga03015: mRNA surveillance pathway	GO:0005847:mRNA cleavage and polyadenylation specificity factor complex; GO:0098789:pre-mRNA cleavage required for polyadenylation; GO:0006378:mRNA polyadenylation; GO:0003729:mRNA binding; GO:0003723:RNA binding; GO:0003676:nucleic acid binding; GO:0031124:mRNA 3'-end processing
CLIPB9	CLIPB9	0.32842	-0.00276014	-1.02286	-0.713882	0.109468	0.566404	3.11719e-06	0.000354761	J		GO:0005615:extracellular space; GO:0006508:proteolysis; GO:0004252:serine-type endopeptidase activity; GO:0016787:hydrolase activity; GO:0005576:extracellular region; GO:0008233:peptidase activity; GO:0008236:serine-type peptidase activity
CLP1_ANOGA	CLP1_ANOGA	-0.201283	0.38975	-0.40986	-0.249623	0.102503	0.00127155	0.00162785	0.035159	N	path:aga03015: mRNA surveillance pathway	GO:0006388:tRNA splicing, via endonucleolytic cleavage and ligation; GO:0005849:mRNA cleavage factor complex; GO:0006378:mRNA polyadenylation; GO:0005634:nucleus; GO:0005524:ATP binding; GO:0031124:mRNA 3'-end processing; GO:0000166:nucleotide binding; GO:0006397:mRNA processing; GO:0016310:phosphorylation; GO:0006396:RNA processing; GO:0051731:polynucleotide 5'-hydroxyl-kinase activity
AGAP011059	coiled-coil-helix-coiled-coil-helix domain-containing protein 7	-0.229836	0.112491	-0.577667	-0.528809	0.196016	0.397517	0.0038083	0.00309636	J
AGAP002019	COMPASS component SWD3	-0.169372	0.0632803	-0.418278	-0.317999	0.15664	0.4257	0.00130116	0.00693509			GO:0048188:Set1C/COMPASS complex; GO:0051568:histone H3-K4 methylation; GO:0042393:histone binding; GO:0005634:nucleus; GO:0005515:protein binding
CPR10	CPR10	-1.09423	0.754056	-2.32445	-4.78209	0.127206	0.256205	0.00365267	6.5989e-12			GO:0031012:extracellular matrix; GO:0042302:structural constituent of cuticle
CPR126	CPR126	-0.00973634	-0.129428	-0.843911	-0.748511	0.564406	0.495155	0.0436028	0.0451473	A		GO:0042302:structural constituent of cuticle; :
CPR79	CPR79	-0.424597	-0.412391	-1.12436	-0.487284	0.0502208	0.0628082	4.21869e-07	0.0196196	A		GO:0042302:structural constituent of cuticle
AGAP008651	cryptochrome	0.0591057	0.306113	-0.406822	-0.411331	0.478329	0.0769219	0.0336497	0.0165605	J
CTLSE2	CTLSE2	0.162733	0.0868879	-1.35271	-0.956278	0.425835	0.497786	0.00024488	0.00377063	J		GO:0016020:membrane; GO:0016021:integral component of membrane
CTU1_ANOGA	CTU1_ANOGA	-0.151925	-0.0529536	-0.437007	-0.335576	0.209211	0.457765	0.00102611	0.0053187	D	path:aga04122: Sulfur relay system	GO:0008033:tRNA processing; GO:0002143:tRNA wobble position uridine thiolation; GO:0002098:tRNA wobble uridine modification; GO:0034227:tRNA thio-modification; GO:0016779:nucleotidyltransferase activity; GO:0000049:tRNA binding; GO:0005829:cytosol; GO:0002144:cytosolic tRNA wobble base thiouridylase complex; GO:0032447:protein urmylation; GO:0003723:RNA binding; GO:0016740:transferase activity; G…
AGAP002404	cullin 5	0.0242559	0.145981	-0.509919	-0.464427	0.538656	0.345073	0.0189249	0.0168702	J	path:aga04120: Ubiquitin mediated proteolysis	GO:0031461:cullin-RING ubiquitin ligase complex; GO:0031625:ubiquitin protein ligase binding; GO:0006511:ubiquitin-dependent protein catabolic process; GO:0031146:SCF-dependent proteasomal ubiquitin-dependent protein catabolic process; GO:0019005:SCF ubiquitin ligase complex; GO:0043161:proteasome-mediated ubiquitin-dependent protein catabolic process; GO:0031466:Cul5-RING ubiquitin ligase complex
AGAP007874	CWC22 spliceosome-associated protein homolog	-0.120134	0.305944	-0.439617	-0.360388	0.27301	0.01205	0.000893763	0.00250359	J		GO:0003723:RNA binding; GO:0005515:protein binding; GO:0000398:mRNA splicing, via spliceosome; GO:0071013:catalytic step 2 spliceosome
AGAP012413	cyclin A	-0.236046	0.569999	-1.00028	-0.647989	0.265593	0.0151231	7.9439e-05	0.00527323	J		GO:0005634:nucleus; GO:0006468:protein phosphorylation; GO:0005737:cytoplasm; GO:0004672:protein kinase activity; GO:0016538:cyclin-dependent protein serine/threonine kinase regulator activity; GO:0019901:protein kinase binding; GO:0000079:regulation of cyclin-dependent protein serine/threonine kinase activity; GO:0044772:mitotic cell cycle phase transition; GO:0000307:cyclin-dependent protein ki…
AGAP002478	cyclin B	-0.0651885	0.452423	-1.57308	-1.11273	0.536253	0.286599	0.00325201	0.0216478	J	path:aga04068: FoxO signaling pathway	GO:0000079:regulation of cyclin-dependent protein serine/threonine kinase activity; GO:0019901:protein kinase binding; GO:0005634:nucleus; GO:0010389:regulation of G2/M transition of mitotic cell cycle; GO:0006468:protein phosphorylation; GO:0005737:cytoplasm; GO:0004672:protein kinase activity; GO:0016538:cyclin-dependent protein serine/threonine kinase regulator activity; GO:0044772:mitotic cel…
AGAP004963	cyclin B	-0.190512	0.658748	-1.89233	-1.29747	0.427869	0.0807235	2.4616e-06	0.00041109	J	path:aga04068: FoxO signaling pathway	GO:0005634:nucleus; GO:0006468:protein phosphorylation; GO:0005737:cytoplasm; GO:0004672:protein kinase activity; GO:0005813:centrosome; GO:0016538:cyclin-dependent protein serine/threonine kinase regulator activity; GO:0019901:protein kinase binding; GO:0000079:regulation of cyclin-dependent protein serine/threonine kinase activity; GO:0044772:mitotic cell cycle phase transition; GO:0000307:cycl…
AGAP004962	cyclin B	-0.570284	1.00939	-2.19807	-1.27423	0.159505	0.0151895	9.32946e-07	0.00186499	J	path:aga04068: FoxO signaling pathway	GO:0005634:nucleus; GO:0006468:protein phosphorylation; GO:0005737:cytoplasm; GO:0004672:protein kinase activity; GO:0005813:centrosome; GO:0016538:cyclin-dependent protein serine/threonine kinase regulator activity; GO:0019901:protein kinase binding; GO:0000079:regulation of cyclin-dependent protein serine/threonine kinase activity; GO:0044772:mitotic cell cycle phase transition; GO:0000307:cycl…
AGAP008417	cyclin H	-0.106398	0.119364	-0.662697	-0.410673	0.394996	0.370545	0.000807792	0.0225218	J	path:aga03022: Basal transcription factors; path:aga03420: Nucleotide excision repair	GO:0005675:transcription factor TFIIH holo complex; GO:0000079:regulation of cyclin-dependent protein serine/threonine kinase activity; GO:0070985:transcription factor TFIIK complex; GO:0016538:cyclin-dependent protein serine/threonine kinase regulator activity; GO:0006468:protein phosphorylation; GO:0006351:transcription, DNA-templated; GO:0006357:regulation of transcription by RNA polymerase II…
AGAP009459	cyclin-dependent kinase 1	0.0268252	0.397893	-1.21093	-0.930709	0.546304	0.148416	9.53127e-05	0.000883179	J		GO:0006468:protein phosphorylation; GO:0004672:protein kinase activity; GO:0005634:nucleus; GO:0005737:cytoplasm; GO:0005524:ATP binding; GO:0044772:mitotic cell cycle phase transition; GO:0004693:cyclin-dependent protein serine/threonine kinase activity; GO:0072686:mitotic spindle; GO:0000166:nucleotide binding; GO:0004674:protein serine/threonine kinase activity; GO:0008353:RNA polymerase II CT…
AGAP004579	cyclin-dependent kinase 2	-0.400388	0.570295	-1.1135	-0.802526	0.233839	0.11212	0.0067034	0.0297187	J	path:aga04068: FoxO signaling pathway	GO:0006468:protein phosphorylation; GO:0004672:protein kinase activity; GO:0005634:nucleus; GO:0005737:cytoplasm; GO:0005524:ATP binding; GO:0010389:regulation of G2/M transition of mitotic cell cycle; GO:0008284:positive regulation of cell population proliferation; GO:0030332:cyclin binding; GO:0000307:cyclin-dependent protein kinase holoenzyme complex; GO:0000082:G1/S transition of mitotic cell…
AGAP002646	cyclin-dependent kinase 7	-0.0855321	0.157247	-0.664324	-0.644234	0.398791	0.237899	7.06019e-06	9.83839e-07	N	path:aga03022: Basal transcription factors; path:aga03420: Nucleotide excision repair	GO:0005675:transcription factor TFIIH holo complex; GO:0070985:transcription factor TFIIK complex; GO:0006468:protein phosphorylation; GO:0045944:positive regulation of transcription by RNA polymerase II; GO:0004672:protein kinase activity; GO:0005634:nucleus; GO:0005737:cytoplasm; GO:0005524:ATP binding; GO:0008353:RNA polymerase II CTD heptapeptide repeat kinase activity; GO:0004693:cyclin-depe…
AGAP009442	cyclin-dependent kinase regulatory subunit CKS1	-0.177482	0.775611	-1.74726	-1.461	0.461973	0.0833079	0.00104693	0.00194053	J		GO:0061575:cyclin-dependent protein serine/threonine kinase activator activity; GO:0019901:protein kinase binding; GO:0051301:cell division; GO:0016538:cyclin-dependent protein serine/threonine kinase regulator activity; GO:0043130:ubiquitin binding; GO:0042393:histone binding; GO:0019005:SCF ubiquitin ligase complex; GO:0000307:cyclin-dependent protein kinase holoenzyme complex; GO:0007049:cell …
AGAP002245	cytochrome b-c1 complex subunit 6, mitochondrial	-0.352469	-0.130691	-0.676333	-0.54272	0.05952	0.363196	0.000886739	0.00309636	A	path:aga00190: Oxidative phosphorylation; path:aga01100: Metabolic pathways	GO:0008121:ubiquinol-cytochrome-c reductase activity; GO:0009060:aerobic respiration; GO:0006122:mitochondrial electron transport, ubiquinol to cytochrome c; GO:0005750:mitochondrial respiratory chain complex III; GO:0016020:membrane; GO:0055114:oxidation-reduction process; GO:0005739:mitochondrion; GO:0005743:mitochondrial inner membrane; GO:0070469:respirasome
AGAP001765	golgin subfamily A member 1	0.192272	-0.0528093	0.253358	0.224193	0.098467	0.443022	0.0446863	0.0482117	P		GO:0005794:Golgi apparatus
AGAP008362	kelch-like protein 2/3	-0.127409	0.0920004	0.391324	0.231816	0.215542	0.317151	0.00100911	0.0347521	I		GO:0005515:protein binding
AGAP011299	glycosylphosphatidylinositol deacylase	0.0197394	-0.0124779	0.195002	0.233733	0.513439	0.535299	0.0474828	0.00747327	K	path:aga00563: Glycosylphosphatidylinositol (GPI)-anchor biosynthesis; path:aga01100: Metabolic pathways	GO:0016788:hydrolase activity, acting on ester bonds; GO:0016020:membrane; GO:0016021:integral component of membrane; GO:0016787:hydrolase activity; GO:0015031:protein transport; GO:0005783:endoplasmic reticulum; GO:0005789:endoplasmic reticulum membrane; GO:0006888:endoplasmic reticulum to Golgi vesicle-mediated transport; GO:0050185:phosphatidylinositol deacylase activity; GO:0006505:GPI anchor…
AGAP008268	Maternal tudor protein	0.0478288	-0.221403	0.398466	0.236626	0.454724	0.0546982	0.00150376	0.0393401	M
AGAP006715	serine/threonine-protein kinase OSR1/STK39	0.103955	-0.0645979	0.208147	0.241161	0.221156	0.358859	0.0374586	0.00663281	O		GO:0004674:protein serine/threonine kinase activity; GO:0006468:protein phosphorylation; GO:0004672:protein kinase activity; GO:0005737:cytoplasm; GO:0005524:ATP binding; GO:0023014:signal transduction by protein phosphorylation; GO:0031098:stress-activated protein kinase signaling cascade; GO:0032147:activation of protein kinase activity; GO:0007346:regulation of mitotic cell cycle
AGAP007796	Neprilysin, neutral endopeptidase 3	0.0476727	0.000182839	0.649142	0.242296	0.460196	0.569007	9.39038e-08	0.0380301	C		GO:0004222:metalloendopeptidase activity; GO:0008237:metallopeptidase activity; GO:0006508:proteolysis; GO:0016021:integral component of membrane; GO:0016486:peptide hormone processing; GO:0016020:membrane
AGAP007010	unspecified product	0.132199	-0.126848	0.290482	0.242961	0.215925	0.230241	0.0198848	0.0301329	K	path:aga04150: mTOR signaling pathway	GO:0005096:GTPase activator activity; GO:0043547:positive regulation of GTPase activity; GO:0010506:regulation of autophagy; GO:0034198:cellular response to amino acid starvation; GO:0005765:lysosomal membrane; GO:0032007:negative regulation of TOR signaling; GO:1990130:GATOR1 complex
AGAP005042	unspecified product	0.140408	-0.133238	0.412911	0.244422	0.133028	0.151631	4.73807e-05	0.00969345	O		GO:0005515:protein binding; GO:0005737:cytoplasm; GO:0005078:MAP-kinase scaffold activity; GO:0043410:positive regulation of MAPK cascade; GO:0016192:vesicle-mediated transport; GO:0019894:kinesin binding; GO:0030159:receptor signaling complex adaptor activity; GO:0007257:activation of JUN kinase activity; GO:0008432:JUN kinase binding
AGAP000436	chitinase	-0.0927692	0.0872295	0.289427	0.248265	0.338022	0.354263	0.0274312	0.0362997	I	path:aga00520: Amino sugar and nucleotide sugar metabolism; path:aga01100: Metabolic pathways	GO:0004553:hydrolase activity, hydrolyzing O-glycosyl compounds; GO:0008061:chitin binding; GO:0005975:carbohydrate metabolic process; GO:0005576:extracellular region; GO:0016021:integral component of membrane; GO:0005737:cytoplasm; GO:0004568:chitinase activity; GO:0006032:chitin catabolic process; GO:0016020:membrane; GO:0016787:hydrolase activity; GO:0016798:hydrolase activity, acting on glyco…
AGAP004946	NCK-associated protein 1	0.176035	-0.0165056	0.295175	0.251411	0.134027	0.535369	0.0261668	0.0349765	O		GO:0031209:SCAR complex; GO:0016477:cell migration; GO:0000902:cell morphogenesis; GO:0030031:cell projection assembly; GO:0030866:cortical actin cytoskeleton organization; GO:0048812:neuron projection morphogenesis; GO:0048365:Rac GTPase binding
AGAP009020	unspecified product	0.0593337	-0.403219	0.399406	0.251572	0.424672	0.000364178	0.00138294	0.0280373	R		GO:0016021:integral component of membrane; GO:0016020:membrane
AGAP001236	Sugar transporter ERD6-like 6	-0.160926	-0.662235	-0.726697	0.886595	0.400768	0.0155961	0.0171575	0.000876817	G		GO:0055085:transmembrane transport; GO:0022857:transmembrane transporter activity; GO:0005887:integral component of plasma membrane; GO:0016021:integral component of membrane; GO:0005351:carbohydrate:proton symporter activity; GO:0016020:membrane; GO:1902600:proton transmembrane transport; GO:0046323:glucose import
AGAP003618	serine/threonine-protein kinase LATS1/2	0.162512	-0.0396754	0.392623	0.252475	0.164829	0.480829	0.00273753	0.0357523	O	path:aga04214: Apoptosis - fly; path:aga04391: Hippo signaling pathway - fly; path:aga04392: Hippo signaling pathway - multiple species	GO:0043065:positive regulation of apoptotic process; GO:0035329:hippo signaling; GO:0004674:protein serine/threonine kinase activity; GO:0035556:intracellular signal transduction; GO:0006468:protein phosphorylation; GO:0004672:protein kinase activity; GO:0000278:mitotic cell cycle; GO:0005524:ATP binding; GO:0046620:regulation of organ growth; GO:0000082:G1/S transition of mitotic cell cycle; GO:…
AGAP007746	unspecified product	-0.375927	0.104175	-1.00163	1.14169	0.265748	0.499371	0.0238152	0.000279711	G
AGAP000463	unspecified product	0.158725	-0.0463496	0.297207	0.255413	0.122722	0.445696	0.010617	0.0146696	I		GO:0006355:regulation of transcription, DNA-templated; GO:0005634:nucleus; GO:1903508:positive regulation of nucleic acid-templated transcription; GO:0030374:nuclear receptor transcription coactivator activity
AGAP010553	poly(U)-binding-splicing factor PUF60	0.0117689	-0.0194699	0.275692	0.256045	0.542191	0.523128	0.0185615	0.0145636		path:aga03040: Spliceosome	GO:0003676:nucleic acid binding; GO:0003723:RNA binding
AGAP002943	NAD-dependent deacetylase sirtuin 2	0.0370357	-0.169117	0.525351	0.258315	0.47631	0.112274	3.30893e-06	0.0154047	O	path:aga00760: Nicotinate and nicotinamide metabolism; path:aga01100: Metabolic pathways	GO:0070403:NAD+ binding; GO:0017136:NAD-dependent histone deacetylase activity; GO:0005737:cytoplasm; GO:0005634:nucleus; GO:0016575:histone deacetylation
AGAP012126	lysophospholipase II	-0.0432929	0.0630254	0.279939	0.259476	0.463348	0.408234	0.0221392	0.0182834	O	path:aga00564: Glycerophospholipid metabolism	GO:0052689:carboxylic ester hydrolase activity; GO:0016787:hydrolase activity; GO:0005737:cytoplasm; GO:0008474:palmitoyl-(protein) hydrolase activity; GO:0002084:protein depalmitoylation
AGAP001469	Protein tyrosine phosphatase, receptor type, f polypeptide (PTPRF) interacting protein (liprin)	0.0443886	0.0682544	0.36339	0.25978	0.42152	0.328636	5.23862e-05	0.00165276	O		GO:0050808:synapse organization; GO:0045202:synapse; GO:0005515:protein binding; GO:0048786:presynaptic active zone
AGAP011551	protein transport protein SEC31	0.0594533	-0.0610184	0.293013	0.26077	0.393431	0.387975	0.00629164	0.00665998	O	path:aga04141: Protein processing in endoplasmic reticulum	GO:0006888:endoplasmic reticulum to Golgi vesicle-mediated transport; GO:0005515:protein binding; GO:0005737:cytoplasm; GO:0000139:Golgi membrane; GO:0006886:intracellular protein transport; GO:0007029:endoplasmic reticulum organization; GO:0070971:endoplasmic reticulum exit site; GO:0030127:COPII vesicle coat; GO:0005198:structural molecule activity; GO:0090110:COPII-coated vesicle cargo loading…
AGAP007919	unspecified product	0.105591	0.140086	0.239877	0.261249	0.264007	0.166943	0.0397833	0.0119281			GO:0016020:membrane; GO:0016021:integral component of membrane; GO:0005789:endoplasmic reticulum membrane; GO:0006888:endoplasmic reticulum to Golgi vesicle-mediated transport; GO:0070971:endoplasmic reticulum exit site; GO:0009306:protein secretion; GO:0035459:vesicle cargo loading
AGAP011092	polyadenylate-binding protein	0.0297683	-0.0748477	0.253033	0.261538	0.500686	0.375491	0.0450584	0.0202633	P	path:aga03013: RNA transport; path:aga03015: mRNA surveillance pathway; path:aga03018: RNA degradation	GO:0003723:RNA binding; GO:0003676:nucleic acid binding; GO:0005737:cytoplasm; GO:0005634:nucleus; GO:0005829:cytosol; GO:0010494:cytoplasmic stress granule; GO:0003730:mRNA 3'-UTR binding; GO:1990904:ribonucleoprotein complex; GO:0008266:poly(U) RNA binding; GO:0008143:poly(A) binding
AGAP000983	unspecified product	0.207386	-0.171634	0.30206	0.264694	0.094393	0.156591	0.02779	0.0321759	O		GO:0030674:protein binding, bridging; GO:0007033:vacuole organization; GO:0007040:lysosome organization; GO:0006904:vesicle docking involved in exocytosis; GO:0016192:vesicle-mediated transport; GO:0006886:intracellular protein transport; GO:0005768:endosome; GO:0035542:regulation of SNARE complex assembly; GO:0030897:HOPS complex; GO:0007032:endosome organization
AGAP007503	Ras-related protein Rab-1A	0.110738	0.00267023	0.489544	0.265425	0.323228	0.564783	0.000866398	0.0497586	I	path:aga04140: Autophagy - animal	GO:0003677:DNA binding; GO:0005634:nucleus; GO:0006357:regulation of transcription by RNA polymerase II; GO:0044212:transcription regulatory region DNA binding
AGAP006615	FK506-binding protein 8	0.00661778	-0.0199402	0.301117	0.266177	0.551237	0.51231	0.00181257	0.00213914	O		GO:0003755:peptidyl-prolyl cis-trans isomerase activity; GO:0016021:integral component of membrane; GO:0005515:protein binding; GO:0016020:membrane; GO:0016853:isomerase activity; GO:0000413:protein peptidyl-prolyl isomerization
AGAP002215	unspecified product	0.154653	-0.213271	0.275172	0.267466	0.138024	0.045653	0.0200518	0.0113158	O		GO:0042147:retrograde transport, endosome to Golgi; GO:0006897:endocytosis; GO:0005829:cytosol; GO:0030139:endocytic vesicle; GO:0008104:protein localization
AGAP001460	unspecified product	-0.000579346	0.115671	0.500491	0.268335	0.568218	0.263037	4.78508e-05	0.0199162	I		GO:0003729:mRNA binding; GO:0003676:nucleic acid binding; GO:0005634:nucleus; GO:0005737:cytoplasm; GO:1990904:ribonucleoprotein complex; GO:2000815:regulation of mRNA stability involved in response to oxidative stress; GO:0071014:post-mRNA release spliceosomal complex; GO:0003723:RNA binding
AGAP001113	A disintegrin and metalloproteinase with thrombospondin motifs 18	-0.0451773	-0.239211	0.461673	0.268436	0.483359	0.0911833	0.00194305	0.0494056			GO:0004222:metalloendopeptidase activity; GO:0008237:metallopeptidase activity; GO:0006508:proteolysis
AGAP011838	unspecified product	-0.0907693	-0.0214154	0.215213	0.269389	0.269308	0.509951	0.0332095	0.00262024	I		GO:0005634:nucleus; GO:0006355:regulation of transcription, DNA-templated; GO:0003677:DNA binding
AGAP005401	karyopherin (Importin) alpha 6	-0.143636	0.028729	0.448515	0.269741	0.0523341	0.463623	4.34389e-09	0.000161373			GO:0008565:obsolete protein transporter activity; GO:0005643:nuclear pore; GO:0006606:protein import into nucleus; GO:0005829:cytosol; GO:0005634:nucleus; GO:0005737:cytoplasm; GO:0061608:nuclear import signal receptor activity; GO:0006607:NLS-bearing protein import into nucleus; GO:0008139:nuclear localization sequence binding; GO:0005654:nucleoplasm; GO:0005515:protein binding; GO:0015031:prote…
AGAP002374	heterogeneous nuclear ribonucleoprotein A1/A3	0.0678835	0.102986	0.243649	0.2705	0.360142	0.242532	0.0230918	0.00436123	I	path:aga03040: Spliceosome	GO:0003729:mRNA binding; GO:0003723:RNA binding; GO:0003676:nucleic acid binding; GO:1990904:ribonucleoprotein complex; GO:0005634:nucleus; GO:0003730:mRNA 3'-UTR binding; GO:0051252:regulation of RNA metabolic process; GO:0008266:poly(U) RNA binding; GO:0034046:poly(G) binding; GO:0007283:spermatogenesis; GO:0048026:positive regulation of mRNA splicing, via spliceosome
AGAP007578	vacuolar protein sorting 8	0.129119	-0.124663	0.256372	0.270685	0.160124	0.173827	0.0130596	0.0031809	L		GO:0016192:vesicle-mediated transport; GO:0006886:intracellular protein transport; GO:0005623:cell; GO:0005515:protein binding
AGAP002047	atlastin	0.123357	-0.239269	0.44494	0.271695	0.192354	0.0156577	2.27395e-05	0.00519462	M		GO:0051260:protein homooligomerization; GO:0005525:GTP binding; GO:0003924:GTPase activity; GO:0016021:integral component of membrane; GO:0007029:endoplasmic reticulum organization; GO:0016020:membrane; GO:0000166:nucleotide binding
AGAP000142	unspecified product	0.047049	-0.100231	0.495351	0.271862	0.425251	0.238421	2.57192e-07	0.0026299	O		GO:0017137:Rab GTPase binding; GO:0005515:protein binding
AGAP001923	solute carrier family 38 (sodium-coupled neutral amino acid transporter)	0.194921	0.268183	0.318259	0.272056	0.131683	0.0399208	0.0246966	0.032781	F		GO:0016021:integral component of membrane; GO:0015171:amino acid transmembrane transporter activity; GO:0003333:amino acid transmembrane transport; GO:0016020:membrane
AGAP005015	heterogeneous nuclear ribonucleoprotein K	-0.0102479	0.0294976	0.301914	0.273885	0.549452	0.508571	0.030234	0.0283126	I	path:aga03040: Spliceosome	GO:0003723:RNA binding; GO:0003676:nucleic acid binding
AGAP006528	unspecified product	0.175972	-0.130676	0.700838	0.274958	0.178683	0.278617	1.07921e-06	0.0447067	I	path:aga04144: Endocytosis	GO:0032502:developmental process; GO:0005737:cytoplasm; GO:0005515:protein binding
AGAP013006	unspecified product	0.0952294	0.189756	0.495743	0.275087	0.36175	0.14846	0.000567987	0.0398397	O
AGAP009071	unspecified product	-0.0347276	-0.0261301	0.433011	0.275917	0.484771	0.508601	0.000183026	0.0104775	O
GALE3	GALE3	0.0762638	-0.266761	0.3456	0.276741	0.370898	0.0183824	0.004093	0.0111987			GO:0003887:DNA-directed DNA polymerase activity; GO:0000166:nucleotide binding; GO:0030246:carbohydrate binding; GO:0003676:nucleic acid binding; GO:0016021:integral component of membrane; GO:0005765:lysosomal membrane; GO:0032266:phosphatidylinositol-3-phosphate binding; GO:0000421:autophagosome membrane
AGAP011548	unspecified product	0.0223206	-0.0428683	0.42472	0.276763	0.524548	0.477113	0.00109665	0.02151	M		GO:0003676:nucleic acid binding
AGAP010462	SWI/SNF related, matrix associated, actin dependent regulator of chromatin	-0.111774	0.0956975	0.514846	0.27881	0.283792	0.327708	4.75124e-05	0.0181239	O		GO:0016514:SWI/SNF complex; GO:0006338:chromatin remodeling; GO:0016887:ATPase activity; GO:0006355:regulation of transcription, DNA-templated; GO:0042393:histone binding; GO:0005634:nucleus; GO:0005524:ATP binding; GO:0016817:hydrolase activity, acting on acid anhydrides; GO:0005515:protein binding; GO:0045944:positive regulation of transcription by RNA polymerase II; GO:0043044:ATP-dependent ch…
AGAP004000	myosin IX	0.149494	-0.0275819	0.460372	0.279068	0.23362	0.518252	0.0019586	0.0399336			GO:0003774:motor activity; GO:0016459:myosin complex; GO:0035556:intracellular signal transduction; GO:0007165:signal transduction; GO:0005524:ATP binding; GO:0005515:protein binding; GO:0046872:metal ion binding; GO:0000166:nucleotide binding; GO:0003779:actin binding; GO:0005623:cell; GO:0005737:cytoplasm; GO:0051015:actin filament binding; GO:0007015:actin filament organization; GO:0015629:act…
AGAP006022	unspecified product	0.0466519	-0.143558	0.414544	0.283184	0.464351	0.211015	0.00178312	0.019281	O		GO:0046983:protein dimerization activity; GO:0005634:nucleus
AGAP009210	unspecified product	0.00986046	-0.196747	0.230284	0.284471	0.541094	0.0214086	0.0139801	0.000530127	M	path:aga04150: mTOR signaling pathway
AGAP009512	E3 ubiquitin-protein ligase UBR7	-0.0554484	0.214805	-0.587852	-0.433662	0.489334	0.215319	0.0039744	0.0188273	J		GO:0061630:ubiquitin protein ligase activity; GO:0008270:zinc ion binding; GO:0046872:metal ion binding; GO:0016567:protein ubiquitination; GO:0005737:cytoplasm
AGAP000339	E3 ubiquitin-protein ligase Hakai	0.0442495	-0.1207	-0.563223	-0.452329	0.461493	0.243895	1.34285e-06	1.72951e-05	J		GO:0061630:ubiquitin protein ligase activity; GO:0016567:protein ubiquitination; GO:0030155:regulation of cell adhesion
AGAP001481	biotin--protein ligase	-0.119004	0.170327	0.245235	0.288809	0.237713	0.114631	0.0417182	0.00702277	I	path:aga00780: Biotin metabolism; path:aga01100: Metabolic pathways	GO:0006464:cellular protein modification process; GO:0004077:biotin-[acetyl-CoA-carboxylase] ligase activity
AGAP004227	ADP-ribosylation factor-like protein	0.14464	-0.10566	0.306195	0.290091	0.16663	0.273887	0.00830367	0.00526431	U		GO:0005765:lysosomal membrane; GO:0005525:GTP binding; GO:0005774:vacuolar membrane; GO:0000166:nucleotide binding
AGAP005632	gamma-soluble NSF attachment protein	-0.13177	0.139372	0.363642	0.290499	0.145086	0.127063	0.000251632	0.00135719	I		GO:0031201:SNARE complex; GO:0019905:syntaxin binding; GO:0006886:intracellular protein transport; GO:0005483:soluble NSF attachment protein activity; GO:0005774:vacuolar membrane; GO:0005515:protein binding
AGAP009400	nuclear hormone receptor FTZ-F1 beta	0.0627819	-0.057053	0.577571	0.290583	0.432297	0.44623	4.0053e-05	0.0295665			GO:0006355:regulation of transcription, DNA-templated; GO:0003677:DNA binding; GO:0043565:sequence-specific DNA binding; GO:0003700:DNA-binding transcription factor activity; GO:0008270:zinc ion binding; GO:0003707:steroid hormone receptor activity; GO:0005634:nucleus; GO:0046872:metal ion binding; GO:0043401:steroid hormone mediated signaling pathway; GO:0045944:positive regulation of transcript…
AGAP002942	unspecified product	0.0916317	-0.301306	0.349751	0.2908	0.367417	0.0240647	0.01832	0.0288039	R	path:aga04137: Mitophagy - animal; path:aga04140: Autophagy - animal	GO:0006355:regulation of transcription, DNA-templated; GO:0046983:protein dimerization activity; GO:0005515:protein binding; GO:0003677:DNA binding; GO:0005634:nucleus; GO:0000981:DNA-binding transcription factor activity, RNA polymerase II-specific; GO:0045944:positive regulation of transcription by RNA polymerase II; GO:0006357:regulation of transcription by RNA polymerase II; :
AGAP006686	spectrin alpha	0.194858	-0.213697	0.423462	0.293747	0.087423	0.0620445	0.000679349	0.00977386	O		GO:0005509:calcium ion binding; GO:0005515:protein binding
AGAP010801	phosphatidylinositol 4-kinase	0.147671	-0.188679	0.299527	0.294275	0.0656502	0.0186206	0.00048095	0.00011693	K	path:aga00562: Inositol phosphate metabolism; path:aga01100: Metabolic pathways; path:aga04070: Phosphatidylinositol signaling system	GO:0004430:1-phosphatidylinositol 4-kinase activity; GO:0048015:phosphatidylinositol-mediated signaling; GO:0016301:kinase activity; GO:0046854:phosphatidylinositol phosphorylation; GO:0016020:membrane; GO:0005886:plasma membrane; GO:0005737:cytoplasm; GO:0016740:transferase activity; GO:0016310:phosphorylation; GO:0052742:phosphatidylinositol kinase activity
AGAP009333	mitochondrial carrier protein (Rim2)	-0.0691996	-0.172371	0.467099	0.294464	0.426799	0.188355	0.00173776	0.0308728	O		GO:0031966:mitochondrial membrane; GO:0055085:transmembrane transport; GO:0006839:mitochondrial transport; GO:0022857:transmembrane transporter activity; GO:0016021:integral component of membrane; GO:0016020:membrane; GO:0015218:pyrimidine nucleotide transmembrane transporter activity; GO:1990519:pyrimidine nucleotide import into mitochondrion
AGAP011996	Protein RER1	0.133478	0.0857482	0.351653	0.294501	0.25146	0.371547	0.0120097	0.0200119	I		GO:0016021:integral component of membrane; GO:0016020:membrane; GO:0005783:endoplasmic reticulum; GO:0006890:retrograde vesicle-mediated transport, Golgi to endoplasmic reticulum; GO:0006621:protein retention in ER lumen; GO:0030173:integral component of Golgi membrane
AGAP004609	protein kinase C substrate 80K-H	0.0214327	0.0998461	0.26241	0.294559	0.524071	0.316502	0.0463029	0.0119917	U	path:aga04141: Protein processing in endoplasmic reticulum	GO:0006491:N-glycan processing; GO:0005515:protein binding
AGAP008698	chromodomain-helicase-DNA-binding protein 1	0.0567077	0.117047	0.370765	0.295093	0.463239	0.329227	0.0232781	0.0442209	I		GO:0005634:nucleus; GO:0005524:ATP binding
AGAP010368	2-hydroxyacyl-CoA lyase 1	-0.122101	0.0222198	0.409163	0.296134	0.208592	0.514658	0.0001394	0.00258609		path:aga04146: Peroxisome	GO:0030976:thiamine pyrophosphate binding; GO:0003824:catalytic activity; GO:0000287:magnesium ion binding; GO:0005777:peroxisome; GO:0016830:carbon-carbon lyase activity; GO:0001561:fatty acid alpha-oxidation
AGAP003925	kinesin family member 1/13/14	0.20507	0.0248024	0.416904	0.297893	0.12184	0.523192	0.00507671	0.0275206	I		GO:0005871:kinesin complex; GO:0007018:microtubule-based movement; GO:0003777:microtubule motor activity; GO:0035091:phosphatidylinositol binding; GO:0016887:ATPase activity; GO:0008017:microtubule binding; GO:0005874:microtubule; GO:0005524:ATP binding; GO:0008574:ATP-dependent microtubule motor activity, plus-end-directed; GO:0005515:protein binding; GO:0000166:nucleotide binding; GO:0003774:mo…
AGAP009037	unspecified product	0.195471	-0.164257	0.404339	0.29884	0.0522785	0.100604	0.000180194	0.00242988	O		GO:0005509:calcium ion binding; GO:0005515:protein binding
AGAP003498	unspecified product	0.0420358	0.00140389	0.316194	0.300569	0.463983	0.566492	0.00810029	0.00483704	O		GO:0004222:metalloendopeptidase activity; GO:0008237:metallopeptidase activity; GO:0006508:proteolysis; GO:0016021:integral component of membrane; GO:0016020:membrane
AGAP002120	RUN and TBC1 domain-containing protein 3	0.0417419	-0.0925024	0.385602	0.303127	0.48702	0.370581	0.00856291	0.0226922	Q		GO:0017137:Rab GTPase binding; GO:0006886:intracellular protein transport; GO:0005096:GTPase activator activity; GO:0005623:cell; GO:0090630:activation of GTPase activity; GO:0005515:protein binding
AGAP004268	UDP-glucuronate decarboxylase	0.155072	-0.339007	0.326066	0.304079	0.210517	0.0103185	0.0171989	0.0135624		path:aga00520: Amino sugar and nucleotide sugar metabolism; path:aga01100: Metabolic pathways	GO:0070403:NAD+ binding; GO:0005737:cytoplasm; GO:0048040:UDP-glucuronate decarboxylase activity
AGAP002073	E3 ubiquitin-protein ligase RNF1/2	-0.140137	0.224288	-0.435835	-0.431075	0.230351	0.0739829	0.00115927	0.000304793	N		GO:0035102:PRC1 complex; GO:0061630:ubiquitin protein ligase activity; GO:0000151:ubiquitin ligase complex; GO:0003682:chromatin binding; GO:0035518:histone H2A monoubiquitination; GO:0031519:PcG protein complex
AGAP009806	unspecified product	-0.138499	-0.0357063	0.439085	0.307065	0.272109	0.50388	0.0046449	0.0294377	O
AGAP000533	unspecified product	0.209272	-0.248504	0.585431	0.309713	0.111542	0.0623782	5.2446e-05	0.0231955	I		GO:0072487:MSL complex; GO:0061630:ubiquitin protein ligase activity; GO:0016567:protein ubiquitination; GO:0043984:histone H4-K16 acetylation
AGAP012006	Protein phosphatase 1 regulatory subunit 16A	0.0482766	0.0184631	0.524292	0.309721	0.463348	0.532781	8.40115e-05	0.0128554	I		GO:0005515:protein binding
AGAP009073	unspecified product	-0.00121529	0.184201	0.395981	0.310627	0.567146	0.154531	0.00628386	0.0183278	O		GO:0043066:negative regulation of apoptotic process
AGAP001867	mitogen-activated protein kinase kinase 7	0.17929	-0.403022	0.540272	0.310929	0.219776	0.00920719	0.00149031	0.0459505	O	path:aga04013: MAPK signaling pathway - fly; path:aga04141: Protein processing in endoplasmic reticulum; path:aga04214: Apoptosis - fly; path:aga04624: Toll and Imd signaling pathway	GO:0004674:protein serine/threonine kinase activity; GO:0006468:protein phosphorylation; GO:0004672:protein kinase activity; GO:0005737:cytoplasm; GO:0005524:ATP binding; GO:0004708:MAP kinase kinase activity; GO:0000187:activation of MAPK activity; GO:0008545:JUN kinase kinase activity; GO:0007257:activation of JUN kinase activity; GO:0023014:signal transduction by protein phosphorylation; GO:00…
AGAP006254	polypeptide N-acetylglucosaminyltransferase	-0.115826	-0.195275	0.318187	0.311026	0.222854	0.0552121	0.00422056	0.00167436	K	path:aga00514: Other types of O-glycan biosynthesis	GO:0006493:protein O-linked glycosylation; GO:0016757:transferase activity, transferring glycosyl groups; GO:0016262:protein N-acetylglucosaminyltransferase activity; GO:0005515:protein binding
AGAP007143	unspecified product	0.162606	-0.11115	0.354821	0.312741	0.0934859	0.223173	0.000716497	0.000893201	U		GO:1990112:RQC complex; GO:1990116:ribosome-associated ubiquitin-dependent protein catabolic process; GO:0061630:ubiquitin protein ligase activity; GO:0043161:proteasome-mediated ubiquitin-dependent protein catabolic process; GO:0005829:cytosol; GO:0043023:ribosomal large subunit binding; GO:0072344:rescue of stalled ribosome; GO:0016567:protein ubiquitination
AGAP009486	V-type H+-transporting ATPase 54 kD subunit	-0.130026	-0.0225187	0.335212	0.316929	0.223066	0.519864	0.0076259	0.00465145		path:aga00190: Oxidative phosphorylation; path:aga01100: Metabolic pathways; path:aga04142: Lysosome; path:aga04145: Phagosome; path:aga04150: mTOR signaling pathway	GO:0015991:GO_0015991; GO:0046961:proton-transporting ATPase activity, rotational mechanism; GO:0000221:vacuolar proton-transporting V-type ATPase, V1 domain; GO:1902600:proton transmembrane transport; GO:0005515:protein binding; GO:0006811:ion transport
AGAP001782	unspecified product	-0.022083	-0.0275502	0.29669	0.317229	0.515072	0.50002	0.00868346	0.0015538	O		GO:0055085:transmembrane transport; GO:0016021:integral component of membrane; GO:0008028:monocarboxylic acid transmembrane transporter activity; GO:0015718:monocarboxylic acid transport; GO:0016020:membrane
AGAP009675	sphingosine-1-phosphate phosphatase 1	0.05843	0.0405428	0.478175	0.317654	0.432507	0.478149	0.000187695	0.00738078	I	path:aga00600: Sphingolipid metabolism; path:aga01100: Metabolic pathways	GO:0016020:membrane; GO:0016021:integral component of membrane
GALE2	GALE2	0.0957175	-0.0558809	0.579783	0.317889	0.362628	0.457709	6.63923e-05	0.0220605	I		GO:0030246:carbohydrate binding; GO:0016936:galactoside binding
AGAP011447	protein DEK	0.172695	0.0396219	0.285313	0.318909	0.0666137	0.452705	0.00596895	0.000503416	I		GO:0003677:DNA binding; GO:0005634:nucleus; GO:0042393:histone binding; GO:2000779:regulation of double-strand break repair
AGAP009310	peptide chain release factor subunit 3	0.136779	0.0259224	0.490566	0.319567	0.274176	0.523128	0.00144945	0.0232637	I	path:aga03015: mRNA surveillance pathway	GO:0003747:translation release factor activity; GO:0006415:translational termination; GO:0000288:nuclear-transcribed mRNA catabolic process, deadenylation-dependent decay; GO:0005525:GTP binding; GO:0003924:GTPase activity; GO:0005829:cytosol; GO:0006412:translation; GO:0002184:cytoplasmic translational termination; GO:0018444:translation release factor complex
AGAP007104	farnesyl diphosphate synthase	0.0371433	-0.213824	0.341341	0.319621	0.49802	0.113992	0.0240585	0.0181701		path:aga00900: Terpenoid backbone biosynthesis; path:aga01100: Metabolic pathways	GO:0004161:dimethylallyltranstransferase activity; GO:0045337:farnesyl diphosphate biosynthetic process; GO:0004337:geranyltranstransferase activity; GO:0033384:geranyl diphosphate biosynthetic process; GO:0016765:transferase activity, transferring alkyl or aryl (other than methyl) groups; GO:0008299:isoprenoid biosynthetic process; GO:0005737:cytoplasm; GO:0016740:transferase activity
AGAP005672	staphylococcal nuclease domain-containing protein 1	-0.141022	-0.0775704	0.302945	0.321065	0.197907	0.372223	0.01825	0.00470976	I		GO:0004521:endoribonuclease activity; GO:0004518:nuclease activity; GO:0016442:RISC complex; GO:0031047:gene silencing by RNA; GO:0006401:RNA catabolic process; GO:0003723:RNA binding; GO:0005634:nucleus; GO:0005737:cytoplasm; GO:0090305:nucleic acid phosphodiester bond hydrolysis; GO:0090502:RNA phosphodiester bond hydrolysis, endonucleolytic; GO:0046872:metal ion binding
AGAP009950	unspecified product	0.120935	0.168699	0.538042	0.321101	0.336135	0.237897	0.00153938	0.0391587	I		GO:0005634:nucleus; GO:0010468:regulation of gene expression; GO:0008023:transcription elongation factor complex; GO:0032783:ELL-EAF complex
AGAP000368	PI-3-kinase-related kinase SMG-1	-0.173962	-0.10065	0.392366	0.3215	0.180228	0.348719	0.0086838	0.017057	O	path:aga03015: mRNA surveillance pathway	GO:0000184:nuclear-transcribed mRNA catabolic process, nonsense-mediated decay; GO:0016301:kinase activity; GO:0004674:protein serine/threonine kinase activity; GO:0016310:phosphorylation; GO:0005515:protein binding; GO:0016740:transferase activity; GO:0000166:nucleotide binding; GO:0005524:ATP binding; GO:0006468:protein phosphorylation; GO:0005634:nucleus
AGAP001882	E3 ubiquitin-protein ligase NRDP1	0.0831764	0.0894043	-0.421336	-0.535045	0.435893	0.42529	0.0330264	0.00218414	J	path:aga04144: Endocytosis	GO:0061630:ubiquitin protein ligase activity; GO:0016567:protein ubiquitination; GO:0005515:protein binding
AGAP007478	unspecified product	0.0706408	-0.0995787	0.661956	0.321998	0.415159	0.341173	1.57716e-06	0.0134927	I		GO:0003723:RNA binding
AGAP000704	cell cycle control protein 50A	0.121887	-0.159276	0.239882	0.32234	0.222233	0.129379	0.0409817	0.00177353	Q		GO:0016020:membrane; GO:0016021:integral component of membrane; GO:0015914:phospholipid transport; GO:0005886:plasma membrane; GO:0005794:Golgi apparatus; GO:0005783:endoplasmic reticulum
AGAP011214	unspecified product	-0.0490227	0.150317	0.438475	0.32291	0.443332	0.154689	0.000206494	0.0027821	I
AGAP005305	unspecified product	0.125401	-0.149337	0.49841	0.323451	0.18173	0.121758	1.53996e-06	0.000781436	O		GO:0005515:protein binding
AGAP008006	Hepatoma-derived GF	0.0306911	0.0201282	0.322808	0.324749	0.503447	0.527567	0.0148424	0.00601199	O
AGAP010417	tetratricopeptide repeat protein 39B	0.18173	-0.113869	0.361499	0.325057	0.190835	0.335465	0.0232069	0.0228254	P		GO:0005515:protein binding
AGAP008667	Hydroxysteroid (17-beta) dehydrogenase 4	0.0589381	-0.219069	0.276245	0.32529	0.410354	0.0382766	0.0183198	0.00157048	K	path:aga01040: Biosynthesis of unsaturated fatty acids; path:aga01100: Metabolic pathways; path:aga01212: Fatty acid metabolism; path:aga04146: Peroxisome	:; GO:0016491:oxidoreductase activity; GO:0055114:oxidation-reduction process
AGAP003681	huntingtin	0.270387	-0.0178203	0.440201	0.327089	0.0721724	0.540329	0.00791803	0.0292216	O		GO:0005634:nucleus; GO:0005737:cytoplasm
AGAP000143	beta-mannosidase	-0.179572	-0.0953222	0.436149	0.327553	0.186356	0.372835	0.00519589	0.0204048		path:aga00511: Other glycan degradation; path:aga04142: Lysosome	GO:0006516:glycoprotein catabolic process; GO:0005764:lysosome; GO:0046355:mannan catabolic process; GO:0004567:beta-mannosidase activity
AGAP010061	Protein RIC1-like protein	-0.0880087	0.206233	0.516231	0.328475	0.325901	0.056645	3.92435e-06	0.00165908	O		GO:0006886:intracellular protein transport; GO:0034066:RIC1-RGP1 guanyl-nucleotide exchange factor complex; GO:0005515:protein binding; GO:0005829:cytosol; GO:0017112:Rab guanyl-nucleotide exchange factor activity; GO:0017137:Rab GTPase binding; GO:0042147:retrograde transport, endosome to Golgi; GO:0000139:Golgi membrane
AGAP010029	transmembrane 9 superfamily member 2/4	0.00811244	-0.0553259	0.308534	0.332091	0.553299	0.443652	0.0216902	0.00531948	P		GO:0016021:integral component of membrane; GO:0016020:membrane; GO:0072657:protein localization to membrane
AGAP007803	unspecified product	0.145767	-0.178339	0.408935	0.333377	0.167064	0.100374	0.000537514	0.0018369	O		GO:0035278:miRNA mediated inhibition of translation; GO:0003676:nucleic acid binding; GO:0005515:protein binding; GO:0000932:P-body; GO:0005654:nucleoplasm; GO:0035195:gene silencing by miRNA; GO:0060213:positive regulation of nuclear-transcribed mRNA poly(A) tail shortening
AGAP009645	apoptosis inhibitor	-0.25391	0.229142	0.520176	0.333688	0.0650001	0.0944857	0.00049306	0.0152232	I		GO:0005634:nucleus; GO:0003723:RNA binding; GO:0043066:negative regulation of apoptotic process
STAT2	STAT2	0.115937	-0.0559169	0.275726	0.334597	0.213718	0.407905	0.0114802	0.000459516	Q	path:aga04933: AGE-RAGE signaling pathway in diabetic complications	GO:0006355:regulation of transcription, DNA-templated; GO:0003677:DNA binding; GO:0003700:DNA-binding transcription factor activity; GO:0007165:signal transduction; GO:0005634:nucleus; GO:0005737:cytoplasm; GO:0045944:positive regulation of transcription by RNA polymerase II; GO:0005829:cytosol; GO:0000978:RNA polymerase II cis-regulatory region sequence-specific DNA binding; GO:0001228:DNA-bindi…
AGAP007946	unspecified product	-0.208851	0.337302	0.600044	0.334882	0.13529	0.0177281	6.2575e-05	0.0168223
AGAP006756	unspecified product	-0.00959299	-0.270523	0.600083	0.335167	0.552306	0.0469418	3.22717e-05	0.0125803	K
AGAP012389	Pangolin	-0.149953	0.0798566	0.361536	0.337065	0.233504	0.401787	0.0196626	0.0163199	I	path:aga04310: Wnt signaling pathway	GO:0016055:Wnt signaling pathway; GO:0003677:DNA binding; GO:0005634:nucleus; GO:0043565:sequence-specific DNA binding; GO:0006357:regulation of transcription by RNA polymerase II; GO:0006355:regulation of transcription, DNA-templated; GO:0005667:transcription factor complex; GO:0003700:DNA-binding transcription factor activity; GO:0044212:transcription regulatory region DNA binding; GO:0008013:b…
AGAP001587	V-type H+-transporting ATPase subunit I	0.00855571	-0.0563189	0.316025	0.337136	0.552484	0.440548	0.0202921	0.00519481	I	path:aga00190: Oxidative phosphorylation; path:aga01100: Metabolic pathways; path:aga04142: Lysosome; path:aga04145: Phagosome	GO:0000220:vacuolar proton-transporting V-type ATPase, V0 domain; GO:0033179:proton-transporting V-type ATPase, V0 domain; GO:0015078:proton transmembrane transporter activity; GO:0015991:GO_0015991; GO:0046961:proton-transporting ATPase activity, rotational mechanism; GO:0016471:vacuolar proton-transporting V-type ATPase complex; GO:0005886:plasma membrane; GO:0016021:integral component of membr…
AGAP009237	Apoptotic chromatin condensation inducer in the nucleus	-0.0369763	-0.0126529	0.351242	0.337506	0.473859	0.539894	0.00218414	0.000962231		path:aga03013: RNA transport; path:aga03015: mRNA surveillance pathway; path:aga03040: Spliceosome	GO:0003723:RNA binding; GO:0003676:nucleic acid binding
AGAP008085	cation-transporting ATPase 13A1	0.000287845	0.105311	0.39339	0.338317	0.568745	0.275638	0.000804238	0.00137804	O		GO:0006874:cellular calcium ion homeostasis; GO:0000166:nucleotide binding; GO:0016887:ATPase activity; GO:0016021:integral component of membrane; GO:0005524:ATP binding; GO:0046872:metal ion binding; GO:0006812:cation transport; GO:0005623:cell; GO:0016020:membrane
AGAP000913	G protein-coupled receptor 107	0.0702092	-0.0540239	0.27522	0.338641	0.336759	0.397098	0.00560989	9.89831e-05	I		GO:0016021:integral component of membrane; GO:0016020:membrane
AGAP003560	UDP-glucose:glycoprotein glucosyltransferase	0.238919	-0.0108677	0.298704	0.33933	0.0744886	0.549634	0.0454293	0.0105942	E	path:aga04141: Protein processing in endoplasmic reticulum	GO:0003980:UDP-glucose:glycoprotein glucosyltransferase activity; GO:0018279:protein N-linked glycosylation via asparagine; GO:0006486:protein glycosylation; GO:0051082:unfolded protein binding; GO:0005783:endoplasmic reticulum; GO:0071712:ER-associated misfolded protein catabolic process; GO:0097359:UDP-glucosylation
AGAP000982	uncharacterized protein Enpp4	-0.0145103	0.0728769	0.436654	0.339585	0.545189	0.42944	0.00700156	0.0207793	I		GO:0003824:catalytic activity; GO:0016021:integral component of membrane; GO:0031674:I band; GO:0055120:striated muscle dense body; GO:0016020:membrane
AGAP001688	alpha-1,4-N-acetylglucosaminyltransferase EXTL3	0.136223	-0.0625035	0.352996	0.339803	0.2509	0.434329	0.0117027	0.00663281	U	path:aga00534: Glycosaminoglycan biosynthesis - heparan sulfate / heparin; path:aga01100: Metabolic pathways	GO:0006486:protein glycosylation; GO:0016757:transferase activity, transferring glycosyl groups; GO:0016021:integral component of membrane; GO:0016020:membrane; GO:0005794:Golgi apparatus
AGAP013092	cytochrome c oxidase subunit VIb polypeptide 1	-0.124821	-0.220717	-0.672313	-0.496909	0.34323	0.166188	0.000150069	0.00201857	A	path:aga00190: Oxidative phosphorylation; path:aga01100: Metabolic pathways	GO:0005739:mitochondrion
AGAP001039	cytochrome P450	-0.193261	0.133318	-1.11516	-1.72951	0.414982	0.467929	0.00443485	7.93338e-07	J	path:aga00981: Insect hormone biosynthesis	GO:0016705:oxidoreductase activity, acting on paired donors, with incorporation or reduction of molecular oxygen; GO:0004497:monooxygenase activity; GO:0055114:oxidation-reduction process; GO:0005506:iron ion binding; GO:0020037:heme binding; GO:0016021:integral component of membrane; GO:0016020:membrane; GO:0046872:metal ion binding; GO:0016491:oxidoreductase activity
AGAP011157	cytosolic prostaglandin-E synthase	-0.0664237	0.106303	-0.302729	-0.264604	0.399237	0.28279	0.0156881	0.018387	J	path:aga00590: Arachidonic acid metabolism; path:aga01100: Metabolic pathways	GO:0006457:protein folding; GO:0051087:chaperone binding; GO:0005829:cytosol; GO:0005634:nucleus; GO:0005737:cytoplasm; GO:0051879:Hsp90 protein binding; GO:0051131:chaperone-mediated protein complex assembly
AGAP001900	de-etiolated-1	-0.220766	0.367628	-0.46493	-0.483954	0.217173	0.0531427	0.0247087	0.00878475	J	path:aga04120: Ubiquitin mediated proteolysis
AGAP004103	dehydrogenase/reductase SDR family member 11 precursor	0.0334474	-0.0642366	-1.02459	-1.44418	0.547478	0.52645	0.0106195	4.71235e-05		path:aga00900: Terpenoid backbone biosynthesis; path:aga00981: Insect hormone biosynthesis	GO:0016491:oxidoreductase activity; GO:0055114:oxidation-reduction process; GO:0016616:oxidoreductase activity, acting on the CH-OH group of donors, NAD or NADP as acceptor; GO:0005811:lipid droplet
AGAP005052	deoxyribodipyrimidine photo-lyase	-0.137446	0.12644	-0.896188	-0.623436	0.413232	0.427322	0.00105406	0.0120663	J		GO:0003904:deoxyribodipyrimidine photo-lyase activity; GO:0006281:DNA repair; GO:0000719:photoreactive repair
AGAP003295	deoxyribonuclease II	-0.240631	0.431804	-1.03787	-0.881051	0.408	0.261188	0.0344819	0.0439343	J	path:aga04142: Lysosome	GO:0006309:apoptotic DNA fragmentation; GO:0004531:deoxyribonuclease II activity; GO:0006259:DNA metabolic process
AGAP000597	DNA cross-link repair 1C protein	-0.111386	0.071135	-0.741064	-0.612067	0.430114	0.484996	0.00154777	0.00354179	N	path:aga03450: Non-homologous end-joining	GO:0036297:interstrand cross-link repair; GO:0035312:5'-3' exodeoxyribonuclease activity; GO:0006303:double-strand break repair via nonhomologous end joining; GO:0003684:damaged DNA binding; GO:0031848:protection from non-homologous end joining at telomere; GO:0000784:nuclear chromosome, telomeric region; GO:0090305:nucleic acid phosphodiester bond hydrolysis
AGAP004029	DNA excision repair protein ERCC-1	-0.229216	0.329407	-0.465087	-0.380259	0.157649	0.048853	0.0111107	0.0208292	J	path:aga03420: Nucleotide excision repair; path:aga03460: Fanconi anemia pathway	GO:0003684:damaged DNA binding; GO:0003697:single-stranded DNA binding; GO:0004519:endonuclease activity; GO:0006281:DNA repair; GO:0005634:nucleus; GO:0070522:ERCC4-ERCC1 complex; GO:0006312:mitotic recombination; GO:0000710:meiotic mismatch repair; GO:0000014:single-stranded DNA endodeoxyribonuclease activity; GO:0006296:nucleotide-excision repair, DNA incision, 5'-to lesion; GO:0070914:UV-dama…
AGAP002988	DNA excision repair protein ERCC-2	-0.271083	0.350375	-0.519091	-0.537675	0.102585	0.036323	0.00463151	0.000938004	J	path:aga03022: Basal transcription factors; path:aga03420: Nucleotide excision repair	GO:0043141:GO_0043141; GO:0006139:nucleobase-containing compound metabolic process; GO:0004003:GO_0004003; GO:0006289:nucleotide-excision repair; GO:0003684:damaged DNA binding; GO:0006366:transcription by RNA polymerase II; GO:0003678:DNA helicase activity; GO:0045893:positive regulation of transcription, DNA-templated; GO:0004386:helicase activity; GO:0006979:response to oxidative stress; GO:00…
AGAP002805	DNA excision repair protein ERCC-4	0.0441209	0.323907	-0.470891	-0.462265	0.511063	0.0917069	0.0294377	0.0167885	J	path:aga03420: Nucleotide excision repair; path:aga03460: Fanconi anemia pathway	GO:0003684:damaged DNA binding; GO:0004518:nuclease activity; GO:0003697:single-stranded DNA binding; GO:0000724:double-strand break repair via homologous recombination; GO:0006281:DNA repair; GO:0003677:DNA binding; GO:0004520:endodeoxyribonuclease activity; GO:0000014:single-stranded DNA endodeoxyribonuclease activity; GO:0006296:nucleotide-excision repair, DNA incision, 5'-to lesion; GO:000071…
AGAP010585	DNA fragmentation factor-related protein 1	0.272315	0.211351	-0.759294	-0.661679	0.200542	0.28032	0.00232718	0.0030277	J
AGAP002580	DNA helicase	0.023574	0.217995	-0.790631	-0.709966	0.544663	0.284861	0.00210715	0.00201021	J		GO:0003688:DNA replication origin binding; GO:0003697:single-stranded DNA binding; GO:0006260:DNA replication; GO:0006270:DNA replication initiation; GO:0042555:MCM complex; GO:0003677:DNA binding; GO:0005634:nucleus; GO:0005524:ATP binding; GO:0000166:nucleotide binding
AGAP002581	DNA helicase	-0.538935	0.819607	-0.924659	-0.656895	0.0635721	0.0040693	0.00365151	0.0221062	J		GO:0006270:DNA replication initiation; GO:0003677:DNA binding; GO:0005524:ATP binding; GO:0005634:nucleus; GO:0003697:single-stranded DNA binding; GO:0042555:MCM complex; GO:0003688:DNA replication origin binding
AGAP001901	DNA helicase MCM9	-0.0366676	0.288815	-0.693588	-0.613171	0.538474	0.268871	0.0359306	0.0381804	J		GO:0006260:DNA replication; GO:0006270:DNA replication initiation; GO:0003677:DNA binding; GO:0005524:ATP binding; GO:0005634:nucleus; GO:0016787:hydrolase activity; GO:0000166:nucleotide binding; GO:0007049:cell cycle; GO:0004386:helicase activity; GO:0003678:DNA helicase activity; GO:0003697:single-stranded DNA binding; GO:0006268:DNA unwinding involved in DNA replication; GO:0042555:MCM comple…
AGAP009222	DNA ligase 1	-0.133678	0.208355	-0.771596	-0.527976	0.357358	0.229921	0.000140214	0.00418515	J	path:aga03030: DNA replication; path:aga03410: Base excision repair; path:aga03420: Nucleotide excision repair; path:aga03430: Mismatch repair	GO:0071897:DNA biosynthetic process; GO:0051103:DNA ligation involved in DNA repair; GO:0003910:DNA ligase (ATP) activity; GO:0006310:DNA recombination; GO:0006260:DNA replication; GO:0006281:DNA repair; GO:0003677:DNA binding; GO:0005524:ATP binding; GO:0003909:DNA ligase activity; GO:0000166:nucleotide binding; GO:0016874:ligase activity; GO:0006974:cellular response to DNA damage stimulus; GO:…
AGAP012245	DNA mismatch repair protein MSH4	-0.0680267	0.566019	-1.12914	-1.64038	0.509206	0.049279	0.000574573	1.86882e-08	J		GO:0006298:mismatch repair; GO:0030983:mismatched DNA binding; GO:0005524:ATP binding; GO:0007131:reciprocal meiotic recombination; GO:0000712:resolution of meiotic recombination intermediates; GO:0008094:DNA-dependent ATPase activity; GO:0000228:nuclear chromosome; GO:0000795:synaptonemal complex
AGAP007126	DNA mismatch repair protein PMS2	-0.34226	0.491083	-0.995577	-1.08279	0.118989	0.027064	2.83786e-05	2.42031e-07	J	path:aga03430: Mismatch repair; path:aga03460: Fanconi anemia pathway	GO:0032300:mismatch repair complex; GO:0006298:mismatch repair; GO:0030983:mismatched DNA binding; GO:0016887:ATPase activity; GO:0005524:ATP binding; GO:0032389:MutLalpha complex
AGAP008910	DNA polymerase delta small subunit	-0.0768261	0.228607	-0.424666	-0.289741	0.376807	0.0497567	0.000643293	0.0106662	J	path:aga03030: DNA replication; path:aga03410: Base excision repair; path:aga03420: Nucleotide excision repair; path:aga03430: Mismatch repair; path:aga03440: Homologous recombination	GO:0003887:DNA-directed DNA polymerase activity; GO:0006260:DNA replication; GO:0003677:DNA binding; GO:0071897:DNA biosynthetic process; GO:0043625:delta DNA polymerase complex; GO:0006271:DNA strand elongation involved in DNA replication; GO:0042575:DNA polymerase complex
AGAP005051	DNA polymerase epsilon subunit 3	-0.274237	0.335142	-0.715728	-0.739899	0.094288	0.0422344	6.63923e-05	3.47941e-06	J	path:aga03030: DNA replication; path:aga03410: Base excision repair; path:aga03420: Nucleotide excision repair	GO:0008622:epsilon DNA polymerase complex; GO:0006974:cellular response to DNA damage stimulus; GO:0016573:histone acetylation; GO:0046982:protein heterodimerization activity; GO:0042766:nucleosome mobilization; GO:0071480:cellular response to gamma radiation; GO:0005671:Ada2/Gcn5/Ada3 transcription activator complex; GO:0034080:CENP-A containing nucleosome assembly; GO:0070869:heterochromatin as…
AGAP001404	DNA polymerase eta	-0.194841	0.464718	-0.819343	-1.01547	0.275638	0.0203137	0.000178487	9.52559e-08	J	path:aga03460: Fanconi anemia pathway	GO:0005657:replication fork; GO:0042276:error-prone translesion synthesis; GO:0003887:DNA-directed DNA polymerase activity; GO:0003684:damaged DNA binding; GO:0006281:DNA repair; GO:0005634:nucleus; GO:0009314:response to radiation; GO:0035861:site of double-strand break
AGAP006065	DNA primase small subunit	-0.307993	0.526005	-0.51993	-0.689337	0.111386	0.0063383	0.0163095	0.000293725	J	path:aga03030: DNA replication	GO:0006269:DNA replication, synthesis of RNA primer; GO:0003896:DNA primase activity; GO:0003697:single-stranded DNA binding; GO:0005658:alpha DNA polymerase:primase complex; GO:0016740:transferase activity; GO:0003899:DNA-directed 5'-3' RNA polymerase activity; GO:0006260:DNA replication
AGAP006945	DNA repair and recombination protein RAD54B	-0.132789	0.362394	-0.881974	-0.890168	0.347638	0.041157	2.7644e-06	9.60923e-08	J	path:aga03440: Homologous recombination	GO:0005524:ATP binding; GO:0005634:nucleus; GO:0000724:double-strand break repair via homologous recombination; GO:0007131:reciprocal meiotic recombination; GO:0015616:DNA translocase activity
AGAP003676	DNA repair protein RAD50	-0.0698623	0.381963	-0.652543	-0.614134	0.481755	0.0741949	0.00643578	0.00402497	J		GO:0000723:telomere maintenance; GO:0090305:nucleic acid phosphodiester bond hydrolysis; GO:0004017:adenylate kinase activity; GO:0030870:Mre11 complex; GO:0006281:DNA repair; GO:0016887:ATPase activity; GO:0005634:nucleus; GO:0046872:metal ion binding; GO:0016233:telomere capping; GO:0007004:telomere maintenance via telomerase; GO:0000722:telomere maintenance via recombination; GO:0003691:double…
AGAP010060	DNA repair protein Rad62	-0.245346	0.423381	-0.764463	-0.496791	0.239434	0.0609259	0.00203216	0.0269037	J		GO:0006310:DNA recombination; GO:0030915:Smc5-Smc6 complex; GO:0006281:DNA repair; GO:0005634:nucleus; GO:2001022:positive regulation of response to DNA damage stimulus; GO:0006974:cellular response to DNA damage stimulus
AGAP001135	DNA replication licensing factor MCM3	-0.247471	0.57633	-0.662756	-0.718467	0.196072	0.00346941	0.00242798	0.000198807	J	path:aga03030: DNA replication	GO:0003688:DNA replication origin binding; GO:0003697:single-stranded DNA binding; GO:0006260:DNA replication; GO:0006270:DNA replication initiation; GO:0042555:MCM complex; GO:0004386:helicase activity; GO:0003677:DNA binding; GO:0005634:nucleus; GO:0005524:ATP binding; GO:0006271:DNA strand elongation involved in DNA replication; GO:0000727:double-strand break repair via break-induced replicati…
AGAP005800	DNA replication licensing factor MCM7	-0.391944	0.560646	-1.22561	-0.893348	0.203551	0.083502	0.000563556	0.00552739	J	path:aga03030: DNA replication	GO:0003688:DNA replication origin binding; GO:0003697:single-stranded DNA binding; GO:0006260:DNA replication; GO:0003678:DNA helicase activity; GO:0006270:DNA replication initiation; GO:0042555:MCM complex; GO:0003677:DNA binding; GO:0005634:nucleus; GO:0005524:ATP binding; GO:0006271:DNA strand elongation involved in DNA replication; GO:0000727:double-strand break repair via break-induced repli…
AGAP010282	DNA_MISMATCH_REPAIR_2 domain-containing protein	-0.446722	0.674163	-1.035	-0.834426	0.0898488	0.0102852	0.000299483	0.00121603	J	path:aga03430: Mismatch repair	GO:0032300:mismatch repair complex; GO:0006298:mismatch repair; GO:0030983:mismatched DNA binding; GO:0003677:DNA binding; GO:0005524:ATP binding; GO:0000166:nucleotide binding; GO:0006281:DNA repair; GO:0006974:cellular response to DNA damage stimulus; GO:0005634:nucleus; GO:0000400:four-way junction DNA binding; GO:0006310:DNA recombination; GO:0008094:DNA-dependent ATPase activity; GO:0045910:…
AGAP012084	DNA-directed RNA polymerase I subunit RPA43	-0.181132	0.178797	-0.492563	-0.476523	0.249889	0.254449	0.00966192	0.00489891	J	path:aga03020: RNA polymerase	GO:0003899:DNA-directed 5'-3' RNA polymerase activity; GO:0006351:transcription, DNA-templated; GO:0005736:RNA polymerase I complex
AGAP002121	DNA-directed RNA polymerase II subunit RPB7	-0.279406	0.299795	-0.90216	-0.5845	0.113093	0.0917069	2.17785e-06	0.000763568	J	path:aga03020: RNA polymerase	GO:0005665:RNA polymerase II, core complex; GO:0003697:single-stranded DNA binding; GO:0006367:transcription initiation from RNA polymerase II promoter; GO:0031369:translation initiation factor binding; GO:0003676:nucleic acid binding; GO:0003899:DNA-directed 5'-3' RNA polymerase activity; GO:0006351:transcription, DNA-templated; GO:0000291:nuclear-transcribed mRNA catabolic process, exonucleolyt…
AGAP004703	DNA-directed RNA polymerase III subunit RPC1	-0.140546	0.4163	-0.295762	-0.347388	0.155913	1.87128e-05	0.00851419	0.000433456	J	path:aga03020: RNA polymerase	GO:0006383:transcription by RNA polymerase III; GO:0005666:RNA polymerase III complex; GO:0003899:DNA-directed 5'-3' RNA polymerase activity; GO:0003677:DNA binding; GO:0006351:transcription, DNA-templated; GO:0016740:transferase activity; GO:0016779:nucleotidyltransferase activity
AGAP002394	DNA-directed RNA polymerase III subunit RPC3	-0.307681	0.284086	-0.42676	-0.422895	0.0582527	0.0802219	0.0165389	0.00770436	J	path:aga03020: RNA polymerase	GO:0003697:single-stranded DNA binding; GO:0006383:transcription by RNA polymerase III; GO:0005666:RNA polymerase III complex; GO:0003899:DNA-directed 5'-3' RNA polymerase activity; GO:0003677:DNA binding; GO:0006351:transcription, DNA-templated; GO:0005634:nucleus
AGAP004480	DNA-directed RNA polymerase III subunit RPC4	-0.073084	0.186569	-0.524513	-0.453674	0.42093	0.166135	0.000452661	0.00072526	J	path:aga03020: RNA polymerase	GO:0006383:transcription by RNA polymerase III; GO:0005666:RNA polymerase III complex; GO:0003899:DNA-directed 5'-3' RNA polymerase activity; GO:0003677:DNA binding
AGAP005922	DNA-directed RNA polymerase III subunit RPC5	-0.16441	0.197209	-0.50509	-0.47206	0.23365	0.170744	0.00190001	0.00114538	J	path:aga03020: RNA polymerase	GO:0006383:transcription by RNA polymerase III; GO:0005666:RNA polymerase III complex; GO:0003899:DNA-directed 5'-3' RNA polymerase activity; GO:0006351:transcription, DNA-templated; GO:0005634:nucleus
AGAP011973	DNA-directed RNA polymerase III subunit RPC6	-0.137695	0.135205	-0.431171	-0.286977	0.282573	0.2887	0.00749441	0.0486658	J	path:aga03020: RNA polymerase	GO:0006383:transcription by RNA polymerase III; GO:0005666:RNA polymerase III complex; GO:0003899:DNA-directed 5'-3' RNA polymerase activity; GO:0005634:nucleus
AGAP009644	DNA-directed RNA polymerases I and III subunit RPAC2	-0.251068	0.208043	-0.503424	-0.460971	0.100011	0.164001	0.00308926	0.00248452	J	path:aga03020: RNA polymerase	GO:0006360:transcription by RNA polymerase I; GO:0046983:protein dimerization activity; GO:0006383:transcription by RNA polymerase III; GO:0005666:RNA polymerase III complex; GO:0003899:DNA-directed 5'-3' RNA polymerase activity; GO:0003677:DNA binding; GO:0006351:transcription, DNA-templated; GO:0005736:RNA polymerase I complex
AGAP009943	DnaJ homolog subfamily A member 5	0.0591798	0.0854147	-0.552105	-0.614163	0.462551	0.408	0.0008695	2.55823e-05	J		GO:0003676:nucleic acid binding; GO:0008270:zinc ion binding; GO:0046872:metal ion binding
AGAP005298	DnaJ homolog subfamily C member 8	-0.118965	0.0860454	-0.412782	-0.40816	0.352586	0.420169	0.0218334	0.0111107	J		GO:0005634:nucleus
AGAP004849	DnaJ homolog subfamily C member 9	-0.125823	0.167644	-0.458191	-0.464268	0.289911	0.196277	0.00276796	0.000653669	J		GO:0031072:heat shock protein binding; GO:0005634:nucleus; GO:0005737:cytoplasm
AGAP007566	DNA-repair protein complementing XP-A cells	-0.148277	0.16443	-0.544122	-0.483909	0.309808	0.280635	0.00307328	0.00328655	N	path:aga03420: Nucleotide excision repair	GO:0006289:nucleotide-excision repair; GO:0003684:damaged DNA binding; GO:0006284:base-excision repair; GO:0005634:nucleus; GO:0033683:nucleotide-excision repair, DNA incision; GO:0000715:nucleotide-excision repair, DNA damage recognition; GO:1901255:nucleotide-excision repair involved in interstrand cross-link repair; GO:0070914:UV-damage excision repair; GO:0000110:nucleotide-excision repair fa…
AGAP002605	DNA-repair protein XRCC1	0.0369545	-0.00300862	-0.517727	-0.497993	0.504619	0.564681	0.0014549	0.000590065	J	path:aga03410: Base excision repair	GO:0000012:single strand break repair; GO:0003684:damaged DNA binding; GO:0006284:base-excision repair; GO:0005634:nucleus
AGAP005260	dTMP kinase	-0.374958	0.607201	-0.835838	-0.615572	0.129641	0.0155105	0.00261135	0.01427	J	path:aga00240: Pyrimidine metabolism; path:aga01100: Metabolic pathways	GO:0006233:dTDP biosynthetic process; GO:0004798:thymidylate kinase activity; GO:0005524:ATP binding; GO:0006165:nucleoside diphosphate phosphorylation; GO:0005737:cytoplasm; GO:0005634:nucleus; GO:0046940:nucleoside monophosphate phosphorylation; GO:0005829:cytosol; GO:0005739:mitochondrion; GO:0004550:nucleoside diphosphate kinase activity; GO:0009041:uridylate kinase activity; GO:0006227:dUDP …
AGAP001801	DTW domain-containing protein 2	-0.271353	0.31491	-0.3517	-0.44101	0.0866066	0.0480195	0.0391337	0.00349747
AGAP001371	D-tyrosyl-tRNA(Tyr) deacylase	-0.282833	0.302104	-0.567152	-0.410757	0.114705	0.0949953	0.0043606	0.0222354	J		GO:0002161:aminoacyl-tRNA editing activity; GO:0000049:tRNA binding; GO:0005737:cytoplasm; GO:0051499:D-aminoacyl-tRNA deacylase activity; GO:0051500:D-tyrosyl-tRNA(Tyr) deacylase activity; GO:0006399:tRNA metabolic process; GO:0016787:hydrolase activity; GO:0003723:RNA binding; GO:0106074:aminoacyl-tRNA metabolism involved in translational fidelity
AGAP003027	dumpy-like protein	-0.186778	-0.359812	-0.567156	-0.444971	0.226004	0.0301998	0.00152794	0.00590166	A
AGAP005031	E3 SUMO-protein ligase PIAS2	-0.099205	0.309998	-0.722925	-0.576407	0.469161	0.218165	0.0173684	0.0338304	J	path:aga04120: Ubiquitin mediated proteolysis	GO:0008270:zinc ion binding; GO:0005634:nucleus; GO:0006357:regulation of transcription by RNA polymerase II; GO:0003712:transcription coregulator activity; GO:0001085:RNA polymerase II transcription factor binding; GO:0061665:SUMO ligase activity; GO:0016925:protein sumoylation
AGAP005643	E3 ubiquitin-protein ligase RFWD3	-0.0805565	0.175437	-0.387493	-0.428194	0.419899	0.220145	0.0168391	0.00296213	N		GO:0036297:interstrand cross-link repair; GO:0004842:ubiquitin-protein transferase activity; GO:0016567:protein ubiquitination; GO:0005634:nucleus; GO:0005515:protein binding
AGAP007204	E3 ubiquitin-protein ligase MARCH6	0.15999	-0.236431	0.331265	0.287472	0.0702118	0.00708016	0.000493205	0.000777004	L	path:aga04141: Protein processing in endoplasmic reticulum	GO:0008270:zinc ion binding; GO:0016020:membrane; GO:0016021:integral component of membrane; GO:0046872:metal ion binding; GO:0030176:integral component of endoplasmic reticulum membrane; GO:0030433:ubiquitin-dependent ERAD pathway
AGAP007174	E3 ubiquitin-protein ligase MARCH1/8	-0.127294	-0.015015	0.36046	0.356415	0.239174	0.53808	0.00469055	0.00173482	O		GO:0008270:zinc ion binding; GO:0016020:membrane; GO:0016021:integral component of membrane; GO:0046872:metal ion binding; GO:0005737:cytoplasm; GO:0061630:ubiquitin protein ligase activity; GO:0005764:lysosome; GO:0000209:protein polyubiquitination; GO:0031902:late endosome membrane; GO:0042287:MHC protein binding; GO:0002495:antigen processing and presentation of peptide antigen via MHC class I…
AGAP005143	E3 ubiquitin-protein ligase RNF144	0.211853	-0.289505	0.390693	0.288346	0.0999376	0.0258677	0.00570239	0.0246716	L		GO:0004842:ubiquitin-protein transferase activity; GO:0016567:protein ubiquitination; GO:0016020:membrane; GO:0016021:integral component of membrane; GO:0046872:metal ion binding; GO:0016740:transferase activity; GO:0005737:cytoplasm; GO:0006511:ubiquitin-dependent protein catabolic process; GO:0061630:ubiquitin protein ligase activity; GO:0000151:ubiquitin ligase complex; GO:0031624:ubiquitin co…
AGAP005128	elongation factor Tu	-0.0282403	0.103636	-0.531999	-0.396375	0.502108	0.282418	2.60305e-06	0.00011936	N		GO:0006414:translational elongation; GO:0003746:translation elongation factor activity; GO:0005525:GTP binding; GO:0003924:GTPase activity; GO:0005739:mitochondrion; GO:0070125:mitochondrial translational elongation
ENOPH_ANOGA	ENOPH_ANOGA	-0.113435	0.840956	-2.03354	-1.38382	0.484652	0.018895	6.67761e-08	6.11172e-05	N	path:aga00270: Cysteine and methionine metabolism; path:aga01100: Metabolic pathways	GO:0043874:acireductone synthase activity; GO:0019509:L-methionine salvage from methylthioadenosine; GO:0016787:hydrolase activity; GO:0000287:magnesium ion binding; GO:0005634:nucleus; GO:0005737:cytoplasm; GO:0043716:2-hydroxy-3-keto-5-methylthiopentenyl-1-phosphate phosphatase activity; GO:0043715:2,3-diketo-5-methylthiopentyl-1-phosphate enolase activity; GO:0019284:L-methionine salvage from …
AGAP003737	ESF2/ABP1 family protein	-0.17654	0.216026	-0.334415	-0.310879	0.178762	0.110375	0.0264803	0.02151	J		GO:0003723:RNA binding; GO:0005730:nucleolus; GO:0003676:nucleic acid binding; GO:0034462:small-subunit processome assembly; GO:0000480:endonucleolytic cleavage in 5'-ETS of tricistronic rRNA transcript (SSU-rRNA, 5.8S rRNA, LSU-rRNA); GO:0000472:endonucleolytic cleavage to generate mature 5'-end of SSU-rRNA from (SSU-rRNA, 5.8S rRNA, LSU-rRNA); GO:0000447:endonucleolytic cleavage in ITS1 to sepa…
AGAP004491	exonuclease 1	-0.472465	0.616387	-1.03958	-1.08487	0.0624633	0.0146	0.000182122	9.9705e-06	J	path:aga03430: Mismatch repair	GO:0035312:5'-3' exodeoxyribonuclease activity; GO:0004518:nuclease activity; GO:0006281:DNA repair; GO:0016788:hydrolase activity, acting on ester bonds; GO:0003824:catalytic activity; GO:0003677:DNA binding; GO:0005634:nucleus; GO:0090305:nucleic acid phosphodiester bond hydrolysis; GO:0006310:DNA recombination; GO:0006298:mismatch repair; GO:0017108:5'-flap endonuclease activity; GO:0048256:fl…
AGAP011906	exosome complex component MTR3	-0.261048	0.0611976	-0.472042	-0.441645	0.0950664	0.463659	0.00617913	0.00412029	T	path:aga03018: RNA degradation	GO:0034427:nuclear-transcribed mRNA catabolic process, exonucleolytic, 3'-5'; GO:0000176:nuclear exosome (RNase complex); GO:0005730:nucleolus; GO:0016075:rRNA catabolic process; GO:0071028:nuclear mRNA surveillance; GO:0034475:U4 snRNA 3'-end processing; GO:0071051:polyadenylation-dependent snoRNA 3'-end processing; GO:0000177:cytoplasmic exosome (RNase complex)
AGAP011211	exosome complex component RRP4	-0.0757025	0.0762897	-0.787295	-0.74598	0.4482	0.447435	2.00135e-05	5.59929e-06	J	path:aga03018: RNA degradation	GO:0034427:nuclear-transcribed mRNA catabolic process, exonucleolytic, 3'-5'; GO:0000176:nuclear exosome (RNase complex); GO:0000178:exosome (RNase complex); GO:0003723:RNA binding; GO:0003676:nucleic acid binding; GO:0071049:nuclear retention of pre-mRNA with aberrant 3'-ends at the site of transcription; GO:0071034:CUT catabolic process; GO:0071038:nuclear polyadenylation-dependent tRNA catabol…
AGAP012402	exosome complex component RRP43	-0.198517	0.185234	-0.372125	-0.277144	0.0557696	0.0750166	0.000399451	0.00366328	A	path:aga03018: RNA degradation	GO:0034427:nuclear-transcribed mRNA catabolic process, exonucleolytic, 3'-5'; GO:0000176:nuclear exosome (RNase complex); GO:0000178:exosome (RNase complex); GO:0006401:RNA catabolic process; GO:0006396:RNA processing; GO:0016075:rRNA catabolic process; GO:0071042:nuclear polyadenylation-dependent mRNA catabolic process; GO:0034476:U5 snRNA 3'-end processing; GO:0034473:U1 snRNA 3'-end processing…
AGAP002348	exosome complex component RRP45	-0.0836545	0.124195	-0.388392	-0.431413	0.416449	0.330029	0.0243795	0.0047206	J	path:aga03018: RNA degradation	GO:0034427:nuclear-transcribed mRNA catabolic process, exonucleolytic, 3'-5'; GO:0000176:nuclear exosome (RNase complex); GO:0000178:exosome (RNase complex); GO:0006396:RNA processing; GO:0016075:rRNA catabolic process; GO:0071042:nuclear polyadenylation-dependent mRNA catabolic process; GO:0034476:U5 snRNA 3'-end processing; GO:0034473:U1 snRNA 3'-end processing; GO:0071038:nuclear polyadenylati…
AGAP005191	exosome complex exonuclease DIS3/RRP44	-0.128257	0.200804	-0.611697	-0.443112	0.299818	0.150859	6.41231e-05	0.00145788	N	path:aga03018: RNA degradation	GO:0004540:ribonuclease activity; GO:0000176:nuclear exosome (RNase complex); GO:0000175:3'-5'-exoribonuclease activity; GO:0000178:exosome (RNase complex); GO:0004519:endonuclease activity; GO:0003723:RNA binding; GO:0016075:rRNA catabolic process; GO:0000177:cytoplasmic exosome (RNase complex); GO:0090305:nucleic acid phosphodiester bond hydrolysis; GO:0090501:RNA phosphodiester bond hydrolysis…
AGAP009032	Ezrin-binding protein pace-1	-0.0701362	0.0733481	-0.349486	-0.371969	0.387799	0.378249	0.00406994	0.000557538	J
FABP_ANOGA_a	FABP_ANOGA_a	-0.047675	-0.181134	-0.646722	-0.598786	0.492364	0.234447	0.00026752	0.000155924	J		GO:0008289:lipid binding
FABP_ANOGA_b	FABP_ANOGA_b	-0.219407	0.120753	-0.450533	-0.26364	0.0790967	0.27787	0.000941467	0.0344819	J		GO:0008289:lipid binding
AGAP005297	F-box and leucine-rich repeat protein 1 (S-phase kinase-associated protein 2)	-0.181615	0.421018	-0.720504	-0.636031	0.216522	0.00625886	1.42467e-05	1.8714e-05	J	path:aga04068: FoxO signaling pathway; path:aga04120: Ubiquitin mediated proteolysis; path:aga04150: mTOR signaling pathway	GO:0051726:regulation of cell cycle; GO:0016567:protein ubiquitination; GO:0005829:cytosol; GO:0005634:nucleus; GO:0031146:SCF-dependent proteasomal ubiquitin-dependent protein catabolic process; GO:0019005:SCF ubiquitin ligase complex; GO:0000086:G2/M transition of mitotic cell cycle; GO:0005515:protein binding; GO:0061630:ubiquitin protein ligase activity
AGAP003550	FHA domain-containing protein	-0.506007	1.141	-1.15038	-0.849273	0.0873794	6.34004e-05	0.000365069	0.0036669	J		GO:0005515:protein binding
AGAP012089	FHA domain-containing protein	-0.100071	0.105996	-0.612353	-0.324512	0.358267	0.344498	3.65744e-05	0.0182003	N		GO:0005515:protein binding; GO:0032515:negative regulation of phosphoprotein phosphatase activity; GO:0003729:mRNA binding; GO:0016607:nuclear speck; GO:0004865:protein serine/threonine phosphatase inhibitor activity; GO:0035308:negative regulation of protein dephosphorylation
AGAP007473	FK506-binding protein	-0.0402158	0.198181	-0.679641	-0.59235	0.508531	0.216059	0.000231323	0.000342062	J		GO:0003755:peptidyl-prolyl cis-trans isomerase activity; GO:0016853:isomerase activity; GO:0000413:protein peptidyl-prolyl isomerization
AGAP009347	FK506-binding protein 4/5	0.0591157	0.0512609	-0.483773	-0.314451	0.439149	0.458937	0.000503934	0.0134517	J		GO:0003755:peptidyl-prolyl cis-trans isomerase activity; GO:0031072:heat shock protein binding; GO:0000413:protein peptidyl-prolyl isomerization; GO:0005528:FK506 binding; GO:0005515:protein binding; GO:0016853:isomerase activity; GO:0005737:cytoplasm; GO:0061077:chaperone-mediated protein folding
AGAP011458	FK506-binding protein 6	0.00930468	0.159354	-0.490459	-0.450695	0.557106	0.315543	0.02011	0.0169118	J		GO:0003755:peptidyl-prolyl cis-trans isomerase activity; GO:0034587:piRNA metabolic process; GO:0005515:protein binding; GO:0016853:isomerase activity; GO:0000413:protein peptidyl-prolyl isomerization
AGAP002669	flap endonuclease	0.0749555	0.247849	-0.52332	-0.83419	0.483359	0.243385	0.0339066	0.000126754	N		GO:0035312:5'-3' exodeoxyribonuclease activity; GO:0004518:nuclease activity; GO:0000724:double-strand break repair via homologous recombination; GO:0006281:DNA repair; GO:0003824:catalytic activity; GO:0003677:DNA binding; GO:0017108:5'-flap endonuclease activity; GO:0008821:crossover junction endodeoxyribonuclease activity; GO:0048256:flap endonuclease activity; GO:0000400:four-way junction DNA…
AGAP000813	Frataxin homolog, mitochondrial	-0.196977	0.0313301	-0.4096	-0.310784	0.105285	0.50435	0.000962231	0.00568677	A	path:aga00860: Porphyrin and chlorophyll metabolism	GO:0008199:ferric iron binding; GO:0004322:ferroxidase activity; GO:0006879:cellular iron ion homeostasis; GO:0007005:mitochondrion organization; GO:0016226:iron-sulfur cluster assembly; GO:0055114:oxidation-reduction process; GO:0051537:2 iron, 2 sulfur cluster binding; GO:0005739:mitochondrion; GO:0018283:iron incorporation into metallo-sulfur cluster; GO:0034986:iron chaperone activity; GO:000…
AGAP006879	F-type H+-transporting ATPase subunit e	-0.211822	-0.18969	-0.669658	-0.532029	0.191463	0.230156	0.000266681	0.00133991	A	path:aga00190: Oxidative phosphorylation; path:aga01100: Metabolic pathways	GO:0000276:mitochondrial proton-transporting ATP synthase complex, coupling factor F(o); GO:0015078:proton transmembrane transporter activity; GO:0015986:ATP synthesis coupled proton transport; GO:0005753:mitochondrial proton-transporting ATP synthase complex
AGAP009491	F-type H+-transporting ATPase subunit g	-0.279351	-0.0184707	-0.582854	-0.424029	0.0756222	0.54073	0.000657613	0.00634391	A	path:aga00190: Oxidative phosphorylation; path:aga01100: Metabolic pathways	GO:0000276:mitochondrial proton-transporting ATP synthase complex, coupling factor F(o); GO:0015078:proton transmembrane transporter activity; GO:0015986:ATP synthesis coupled proton transport; GO:0099132:GO_0099132; GO:0006811:ion transport; GO:0016020:membrane; GO:0005739:mitochondrion; GO:0006754:ATP biosynthetic process; GO:0045263:proton-transporting ATP synthase complex, coupling factor F(o)
AGAP001551	G patch domain and KOW motifs-containing protein	-0.11687	0.307439	-0.71003	-0.627193	0.382636	0.0899905	0.000314637	0.000378355	J
AGAP011880	G patch domain containing 1	-0.0681275	0.31605	-0.488018	-0.471152	0.453441	0.0510306	0.00607135	0.00295803	J		GO:0006397:mRNA processing; GO:0003723:RNA binding; GO:0003676:nucleic acid binding; GO:0005634:nucleus
AGAP008246	gamma-butyrobetaine dioxygenase	0.0108544	-0.220687	-0.547922	-0.641496	0.55631	0.246537	0.0205231	0.00210715	T	path:aga00310: Lysine degradation; path:aga01100: Metabolic pathways	GO:0055114:oxidation-reduction process; GO:0016491:oxidoreductase activity; GO:0005739:mitochondrion; GO:0045329:carnitine biosynthetic process
AGAP002989	gamma-interferon-inducible lysosomal thiol reductase	-0.308535	0.598949	-0.969527	-0.570606	0.101497	0.00121878	9.81027e-07	0.00181247	N
AGAP003865	gamma-tubulin complex component 3	-0.045047	0.22296	-0.348049	-0.425311	0.489812	0.130743	0.0374806	0.00402207	J		GO:0007020:microtubule nucleation; GO:0000930:gamma-tubulin complex; GO:0005815:microtubule organizing center; GO:0051225:spindle assembly; GO:0000922:spindle pole; GO:0031122:cytoplasmic microtubule organization; GO:0043015:gamma-tubulin binding; GO:0005874:microtubule; GO:0000226:microtubule cytoskeleton organization; GO:0000278:mitotic cell cycle; GO:0005813:centrosome; GO:0008275:gamma-tubuli…
AGAP010956	gamma-tubulin complex component 6	0.114439	0.207952	-0.417332	-0.460136	0.369261	0.19199	0.024689	0.00527459	J		GO:0007020:microtubule nucleation; GO:0005815:microtubule organizing center; GO:0000922:spindle pole; GO:0043015:gamma-tubulin binding; GO:0000226:microtubule cytoskeleton organization; GO:0005737:cytoplasm; GO:0005856:cytoskeleton; GO:0005874:microtubule; GO:0005813:centrosome; GO:0031122:cytoplasmic microtubule organization; GO:0000278:mitotic cell cycle; GO:0051415:microtubule nucleation by in…
AGAP000740	GDP-D-glucose phosphorylase C15orf58 homolog	-0.38089	0.424801	-0.74693	-0.549833	0.154064	0.117745	0.0152406	0.0457984	J		GO:0080048:GDP-D-glucose phosphorylase activity; GO:0006006:glucose metabolic process; GO:0005737:cytoplasm
AGAP000496	geminin	-0.180782	0.389464	-0.98701	-0.706337	0.336033	0.0907397	7.53502e-05	0.00182094	J		GO:0006275:regulation of DNA replication
AGAP010835	GINS complex subunit 1 (Psf1 homolog)	-0.423309	0.569739	-0.808745	-0.557482	0.118475	0.0382169	0.00833299	0.0433946	J		GO:0000811:GINS complex; GO:0006260:DNA replication; GO:1902983:DNA strand elongation involved in mitotic DNA replication
AGAP011132	GINS complex subunit 3	0.0971816	0.222486	-0.706996	-0.506541	0.425251	0.210886	0.000567334	0.00629773	J		GO:0006260:DNA replication; GO:0005634:nucleus
AGAP001166	GINS complex subunit 4	-0.254479	0.492899	-0.633636	-0.505813	0.262156	0.0494553	0.0265229	0.0479325	J		GO:0000811:GINS complex; GO:0006261:DNA-dependent DNA replication; GO:0032508:DNA duplex unwinding; GO:0031298:replication fork protection complex; GO:0000727:double-strand break repair via break-induced replication; GO:0005634:nucleus; GO:0006260:DNA replication; GO:0043138:3'-5' DNA helicase activity
AGAP007593	glycerol-3-phosphate dehydrogenase (NAD+)	-0.387404	0.19943	-0.921206	-0.492509	0.0840535	0.304059	3.30457e-05	0.0167178	A	path:aga00564: Glycerophospholipid metabolism	GO:0016616:oxidoreductase activity, acting on the CH-OH group of donors, NAD or NADP as acceptor; GO:0006072:glycerol-3-phosphate metabolic process; GO:0004367:glycerol-3-phosphate dehydrogenase [NAD+] activity; GO:0009331:glycerol-3-phosphate dehydrogenase complex; GO:0046168:glycerol-3-phosphate catabolic process; GO:0042803:protein homodimerization activity; GO:0051287:NAD binding; GO:0055114:…
AGAP001908	glyceronephosphate O-acyltransferase	0.0403439	0.100707	-0.552955	-0.546101	0.527567	0.454529	0.0420618	0.0248513	J	path:aga00564: Glycerophospholipid metabolism; path:aga04146: Peroxisome	GO:0008374:O-acyltransferase activity; GO:0016746:transferase activity, transferring acyl groups; GO:0044255:cellular lipid metabolic process; GO:0016740:transferase activity; GO:0031966:mitochondrial membrane; GO:0005778:peroxisomal membrane; GO:0006631:fatty acid metabolic process; GO:0016287:glycerone-phosphate O-acyltransferase activity; GO:0008611:ether lipid biosynthetic process; GO:0008654…
AGAP005781	glycine C-acetyltransferase	0.00996125	0.0933181	-0.429805	-0.599437	0.542484	0.253894	4.92977e-06	1.71277e-13		path:aga00260: Glycine, serine and threonine metabolism; path:aga01100: Metabolic pathways	GO:0006567:threonine catabolic process; GO:0008890:glycine C-acetyltransferase activity; GO:0016740:transferase activity; GO:0009058:biosynthetic process; GO:0030170:pyridoxal phosphate binding; GO:0003824:catalytic activity
AGAP008135	Gonadotropin inducible transcription factor	-0.0468729	0.462826	-1.01714	-0.650628	0.519709	0.0484365	5.94988e-05	0.00456919	J		GO:0003676:nucleic acid binding
AGAP010314	GPN-loop GTPase	-0.111885	0.230833	-0.325901	-0.352531	0.31298	0.0778126	0.0202441	0.0046869			GO:0005525:GTP binding; GO:0003924:GTPase activity; GO:0005634:nucleus; GO:0005737:cytoplasm; GO:0016787:hydrolase activity; GO:0000166:nucleotide binding
GPRNNB2	GPRNNB2	-0.0330903	0.0904928	-0.563682	-0.518007	0.52226	0.423814	0.00343362	0.00263941	J		GO:0003824:catalytic activity; GO:0005886:plasma membrane
GPROP1	GPROP1	0.521853	-0.00338927	-1.37613	-4.04946	0.308485	0.5681	0.041157	2.38543e-13			GO:0007602:phototransduction; GO:0007601:visual perception; GO:0007186:G protein-coupled receptor signaling pathway; GO:0004930:G protein-coupled receptor activity; GO:0005887:integral component of plasma membrane; GO:0016021:integral component of membrane; GO:0018298:protein-chromophore linkage; GO:0071482:cellular response to light stimulus; GO:0008020:G protein-coupled photoreceptor activity; …
GPROP3	GPROP3	0.563385	-0.0263533	-1.57891	-4.37112	0.286155	0.558514	0.0186069	1.79737e-15			GO:0007602:phototransduction; GO:0007601:visual perception; GO:0007186:G protein-coupled receptor signaling pathway; GO:0004930:G protein-coupled receptor activity; GO:0005887:integral component of plasma membrane; GO:0016021:integral component of membrane; GO:0018298:protein-chromophore linkage; GO:0071482:cellular response to light stimulus; GO:0008020:G protein-coupled photoreceptor activity; …
GPROP6	GPROP6	-0.633534	0.534021	-2.79204	-4.62894	0.342508	0.38279	0.00214232	3.37957e-09			GO:0007602:phototransduction; GO:0007601:visual perception; GO:0007186:G protein-coupled receptor signaling pathway; GO:0004930:G protein-coupled receptor activity; GO:0005887:integral component of plasma membrane; GO:0016021:integral component of membrane; GO:0018298:protein-chromophore linkage; GO:0071482:cellular response to light stimulus; GO:0008020:G protein-coupled photoreceptor activity; …
AGAP010324	Groucho	-0.184599	0.327044	-0.367967	-0.271669	0.0862195	0.00199115	0.00146533	0.0096678	N	path:aga04013: MAPK signaling pathway - fly; path:aga04310: Wnt signaling pathway; path:aga04330: Notch signaling pathway	GO:0003714:transcription corepressor activity; GO:0006355:regulation of transcription, DNA-templated; GO:0005667:transcription factor complex; GO:0005634:nucleus; GO:0070491:repressing transcription factor binding; GO:0090090:negative regulation of canonical Wnt signaling pathway; GO:0005515:protein binding; GO:1903507:negative regulation of nucleic acid-templated transcription
AGAP009702	GTP-binding protein	-0.22393	0.0717019	-0.380806	-0.306404	0.0880685	0.416345	0.00664933	0.015499	D		GO:0000287:magnesium ion binding; GO:0005525:GTP binding; GO:0003924:GTPase activity
AGAP003743	HAUS augmin-like complex subunit 6	0.12009	0.379546	-1.23492	-0.787593	0.463437	0.196546	0.000384558	0.0124776	J		GO:0070652:HAUS complex; GO:0051225:spindle assembly
AGAP004036	heme peroxidase 7	-0.27798	0.745678	-2.49403	-1.57911	0.431515	0.172411	4.30663e-05	0.00475288	J		GO:0048477:oogenesis; GO:0004601:peroxidase activity; GO:0055114:oxidation-reduction process; GO:0006979:response to oxidative stress; GO:0020037:heme binding; GO:0098869:cellular oxidant detoxification
AGAP003264	histone acetyltransferase 1	-0.0517731	0.233968	-0.771157	-0.517091	0.476332	0.114626	1.13886e-06	0.000372809	J		GO:0006348:chromatin silencing at telomere; GO:0010485:H4 histone acetyltransferase activity; GO:0043967:histone H4 acetylation; GO:0004402:histone acetyltransferase activity; GO:0016573:histone acetylation; GO:0006325:chromatin organization; GO:0042393:histone binding; GO:0005634:nucleus; GO:0000781:chromosome, telomeric region; GO:0000790:nuclear chromatin
AGAP001539	histone acetyltransferase HTATIP	-0.294182	0.399092	-0.772503	-0.639286	0.132655	0.0454852	0.000310501	0.000897171	J		GO:0032777:Piccolo NuA4 histone acetyltransferase complex; GO:0010485:H4 histone acetyltransferase activity; GO:0035267:NuA4 histone acetyltransferase complex; GO:0045892:negative regulation of transcription, DNA-templated; GO:0004402:histone acetyltransferase activity; GO:0000123:histone acetyltransferase complex; GO:0016573:histone acetylation; GO:0006355:regulation of transcription, DNA-templa…
AGAP003228	histone acetyltransferase type B subunit 2	-0.0335585	0.280713	-0.776538	-0.522706	0.528295	0.157191	0.000496831	0.0102459	J		GO:0005634:nucleus; GO:0005515:protein binding
AGAP005920	histone chaperone ASF1	-0.183541	0.263144	-0.415315	-0.426184	0.231719	0.10801	0.0222354	0.00849386	J		GO:0006333:chromatin assembly or disassembly; GO:0005634:nucleus
AGAP003036	histone deacetylase complex subunit SAP18	-0.132539	0.40182	-0.774977	-0.628578	0.376813	0.0458659	0.000428469	0.00150204	J	path:aga03013: RNA transport; path:aga03015: mRNA surveillance pathway
AGAP012198	Histone H2A (Fragment)	-0.127856	0.187646	-1.45745	-0.927605	0.453739	0.392033	8.85219e-06	0.00206534	J		GO:0006325:chromatin organization; GO:0000786:nucleosome; GO:0046982:protein heterodimerization activity; GO:0003677:DNA binding; GO:0000790:nuclear chromatin; GO:0005634:nucleus; GO:0005694:chromosome; GO:0006342:chromatin silencing
AGAP005025	Histone H3	-0.345953	0.516967	-1.56109	-1.14991	0.268584	0.13001	3.91613e-05	0.00075038	J		GO:0000786:nucleosome; GO:0046982:protein heterodimerization activity; GO:0003677:DNA binding; GO:0005634:nucleus; GO:0005694:chromosome
AGAP012196	Histone H3	-0.0339732	0.285541	-1.84324	-1.14941	0.552941	0.406357	0.000815723	0.0220901	J		GO:0000786:nucleosome; GO:0046982:protein heterodimerization activity; GO:0003677:DNA binding; GO:0005634:nucleus; GO:0031492:nucleosomal DNA binding; GO:0005694:chromosome
AGAP012197	Histone H3	0.287413	0.213063	-2.11863	-1.70069	0.443145	0.478941	0.00263572	0.00727539	J		GO:0000786:nucleosome; GO:0046982:protein heterodimerization activity; GO:0003677:DNA binding; GO:0005634:nucleus; GO:0031492:nucleosomal DNA binding; GO:0005694:chromosome
AGAP003910	Histone H3	-0.599469	0.949761	-1.44473	-1.49886	0.194175	0.0477024	0.00389837	0.000748025	N		GO:0000786:nucleosome; GO:0046982:protein heterodimerization activity; GO:0003677:DNA binding; GO:0005634:nucleus; GO:0005694:chromosome
AGAP005026	Histone H4	-0.325551	0.311198	-1.01192	-0.555031	0.147261	0.163301	3.94143e-05	0.0147047	N		GO:0006334:nucleosome assembly; GO:0000786:nucleosome; GO:0006352:DNA-templated transcription, initiation; GO:0046982:protein heterodimerization activity; GO:0003677:DNA binding; GO:0005634:nucleus; GO:0005694:chromosome
AGAP009488	histone transcription regulator	-0.093963	0.335818	-0.730949	-0.769446	0.442648	0.102289	0.00127916	0.000125056	J		GO:0006325:chromatin organization; GO:0006355:regulation of transcription, DNA-templated; GO:0006351:transcription, DNA-templated; GO:0005634:nucleus; GO:0005515:protein binding; GO:0000790:nuclear chromatin; GO:0003714:transcription corepressor activity; GO:0006336:DNA replication-independent nucleosome assembly; GO:0030702:chromatin silencing at centromere; GO:0000775:chromosome, centromeric re…
AGAP004656	histone-lysine N-methyltransferase NSD2	-0.114733	0.488426	-0.940812	-0.916563	0.388216	0.00705177	1.06494e-06	8.65185e-08	N	path:aga00310: Lysine degradation; path:aga01100: Metabolic pathways	GO:0018024:histone-lysine N-methyltransferase activity; GO:0005634:nucleus; GO:0005515:protein binding; GO:0046872:metal ion binding; GO:0034968:histone lysine methylation; GO:0006355:regulation of transcription, DNA-templated; GO:0046975:histone methyltransferase activity (H3-K36 specific); GO:0000785:chromatin; GO:0010452:histone H3-K36 methylation
AGAP007978	histone-lysine N-methyltransferase SETDB	0.0502814	0.195086	-0.656434	-0.659189	0.458827	0.112342	5.11756e-07	1.35196e-08	J	path:aga00310: Lysine degradation; path:aga01100: Metabolic pathways	GO:0018024:histone-lysine N-methyltransferase activity; GO:0005694:chromosome; GO:0003677:DNA binding; GO:0008270:zinc ion binding; GO:0005634:nucleus; GO:0034968:histone lysine methylation; GO:0005515:protein binding; GO:0046974:histone methyltransferase activity (H3-K9 specific); GO:0010629:negative regulation of gene expression; GO:0051567:histone H3-K9 methylation; GO:0070828:heterochromatin …
AGAP000858	Homeobox domain-containing protein	0.535161	0.173041	-1.78387	-3.55062	0.371311	0.5111	0.0245933	1.14922e-05			GO:0006355:regulation of transcription, DNA-templated; GO:0003677:DNA binding; GO:0043565:sequence-specific DNA binding; GO:0005634:nucleus; GO:0000977:RNA polymerase II regulatory region sequence-specific DNA binding; GO:0000981:DNA-binding transcription factor activity, RNA polymerase II-specific; GO:0006357:regulation of transcription by RNA polymerase II
AGAP011361	HUS1 checkpoint protein	-0.333202	0.421822	-1.07588	-0.936937	0.19867	0.116903	0.000404143	0.000561848	J		GO:0030896:checkpoint clamp complex; GO:0000077:DNA damage checkpoint; GO:0005730:nucleolus; GO:0000724:double-strand break repair via homologous recombination; GO:0000723:telomere maintenance; GO:0006289:nucleotide-excision repair; GO:0000075:cell cycle checkpoint; GO:0031573:intra-S DNA damage checkpoint; GO:0033314:mitotic DNA replication checkpoint; GO:0044778:meiotic DNA integrity checkpoint…
IAP5	IAP5	-0.361245	0.581207	-0.669943	-0.558126	0.145662	0.0214827	0.0217602	0.0324003	J	path:aga04215: Apoptosis - multiple species	GO:0005737:cytoplasm; GO:0005634:nucleus; GO:0043027:cysteine-type endopeptidase inhibitor activity involved in apoptotic process; GO:0006915:apoptotic process; GO:0043154:negative regulation of cysteine-type endopeptidase activity involved in apoptotic process; GO:0005876:spindle microtubule; GO:0090307:mitotic spindle assembly
AGAP009792	importin subunit alpha-2	-0.248154	0.60463	-1.57315	-1.05487	0.420772	0.182395	0.00244864	0.0253907	J		GO:0008565:obsolete protein transporter activity; GO:0006606:protein import into nucleus; GO:0005634:nucleus; GO:0005737:cytoplasm; GO:0061608:nuclear import signal receptor activity; GO:0005515:protein binding; GO:0015031:protein transport; GO:0005829:cytosol; GO:0005654:nucleoplasm; GO:0005643:nuclear pore; GO:0008139:nuclear localization sequence binding; GO:0006607:NLS-bearing protein import …
AGAP006241	Innexin inx2	-0.102716	0.564562	-2.23438	-1.71862	0.495397	0.118603	6.83609e-09	7.86361e-07	J		GO:0006811:ion transport; GO:0005886:plasma membrane; GO:0016021:integral component of membrane; GO:0005921:gap junction; GO:0016020:membrane; GO:0055085:transmembrane transport; GO:0030054:cell junction; GO:0005243:gap junction channel activity; GO:0007602:phototransduction
AGAP006175	INO80 complex subunit B	-0.292218	0.435309	-0.502874	-0.554917	0.120558	0.0221484	0.0123438	0.00183079			GO:0006338:chromatin remodeling; GO:0031011:Ino80 complex
AGAP012103	Insulin-like growth factor 2 mRNA-binding protein 2	0.154781	0.237096	-0.659138	-0.6685	0.38817	0.279153	0.01717	0.00647901	J		GO:0003729:mRNA binding; GO:0003723:RNA binding; GO:0003676:nucleic acid binding
AGAP003262	integrator complex subunit 10	-0.0163945	0.224123	-0.851565	-0.696754	0.54518	0.160247	1.14228e-06	9.57787e-06	J		GO:0032039:integrator complex; GO:0016180:snRNA processing
AGAP004359	integrator complex subunit 12	-0.12222	0.306615	-0.640953	-0.687607	0.433498	0.201269	0.0233338	0.00612776	J		GO:0034472:snRNA 3'-end processing; GO:0032039:integrator complex; GO:0016180:snRNA processing; GO:0046872:metal ion binding
AGAP011393	integrator complex subunit 7	-0.227417	0.364194	-0.532606	-0.536504	0.173869	0.0356564	0.00468317	0.00134865	N		GO:0032039:integrator complex; GO:0016180:snRNA processing; GO:0034472:snRNA 3'-end processing
AGAP005050	interferon-stimulated gene 20 kDa protein	-0.291961	0.307952	-0.540911	-0.457755	0.0704669	0.0573873	0.00172726	0.00317079	J		GO:0006364:rRNA processing; GO:0008408:3'-5' exonuclease activity; GO:0003676:nucleic acid binding; GO:0090305:nucleic acid phosphodiester bond hydrolysis; GO:0005634:nucleus; GO:0004527:exonuclease activity
AGAP001513	kelch-like protein 1/4/5	0.108839	0.135107	-0.594356	-0.345545	0.386859	0.335379	0.00218449	0.0497586	J		GO:0005515:protein binding
AGAP001933	kinase	0.0650263	0.33465	-0.873265	-0.721467	0.503917	0.176551	0.00207275	0.00463941	J		GO:0004674:protein serine/threonine kinase activity; GO:0006468:protein phosphorylation; GO:0004672:protein kinase activity; GO:0005634:nucleus; GO:0005737:cytoplasm; GO:0005524:ATP binding; GO:0018105:peptidyl-serine phosphorylation; GO:0018107:peptidyl-threonine phosphorylation; GO:0016055:Wnt signaling pathway
AGAP007502	kinesin family member 11	-0.0860561	0.578057	-1.17535	-0.836654	0.506622	0.0994605	0.00267212	0.0183056	J		GO:0007018:microtubule-based movement; GO:0003777:microtubule motor activity; GO:0008017:microtubule binding; GO:0005524:ATP binding; GO:0000166:nucleotide binding; GO:0003774:motor activity; GO:0005634:nucleus; GO:0016887:ATPase activity; GO:0005874:microtubule; GO:0008574:ATP-dependent microtubule motor activity, plus-end-directed; GO:0005871:kinesin complex; GO:0005876:spindle microtubule; GO:…
AGAP006803	kinesin family member 18/19	0.112872	0.490972	-1.07229	-0.707858	0.471222	0.110152	0.00188434	0.0235609	J		GO:0000070:mitotic sister chromatid segregation; GO:0005871:kinesin complex; GO:0007018:microtubule-based movement; GO:0003777:microtubule motor activity; GO:0016887:ATPase activity; GO:0008017:microtubule binding; GO:0005874:microtubule; GO:0005634:nucleus; GO:0005524:ATP binding; GO:0061673:mitotic spindle astral microtubule; GO:0007019:microtubule depolymerization; GO:1990023:mitotic spindle m…
AGAP002248	kinesin family member C1	-0.124513	0.475597	-0.839004	-0.693466	0.459854	0.119849	0.0166513	0.0269968	J		GO:0008569:ATP-dependent microtubule motor activity, minus-end-directed; GO:0005871:kinesin complex; GO:0007018:microtubule-based movement; GO:0003777:microtubule motor activity; GO:0016887:ATPase activity; GO:0008017:microtubule binding; GO:0005874:microtubule; GO:0005634:nucleus; GO:0005524:ATP binding; GO:0090307:mitotic spindle assembly; GO:0072686:mitotic spindle; GO:0000166:nucleotide bindi…
AGAP000159	Kinesin-like protein	0.237461	0.134255	-0.739351	-0.635077	0.306929	0.430949	0.0151616	0.0198597	J		GO:0005871:kinesin complex; GO:0007018:microtubule-based movement; GO:0003777:microtubule motor activity; GO:0016887:ATPase activity; GO:0008017:microtubule binding; GO:0005874:microtubule; GO:0005813:centrosome; GO:0005524:ATP binding; GO:0000166:nucleotide binding; GO:0003774:motor activity; GO:0005819:spindle
AGAP011874	Kinesin-like protein	0.483326	-0.338377	-0.911426	-0.772105	0.0806233	0.197953	0.00233273	0.00383015	T		GO:0007018:microtubule-based movement; GO:0003777:microtubule motor activity; GO:0008017:microtubule binding; GO:0005874:microtubule; GO:0005524:ATP binding; GO:0000166:nucleotide binding; GO:0003774:motor activity; GO:0016887:ATPase activity; GO:0005871:kinesin complex
AGAP010883	kinesin-like protein costa	0.127298	0.162881	-0.552512	-0.577108	0.402199	0.34765	0.0241502	0.00803476	J	path:aga04341: Hedgehog signaling pathway - fly	GO:0007018:microtubule-based movement; GO:0003777:microtubule motor activity; GO:0008017:microtubule binding; GO:0005524:ATP binding; GO:0000166:nucleotide binding; GO:0003774:motor activity; GO:0016887:ATPase activity; GO:0005874:microtubule; GO:0005871:kinesin complex
AGAP012160	kinetochore-associated protein 1	0.137419	0.363057	-0.9199	-1.05458	0.44074	0.199719	0.00544069	0.000294279	J
AGAP009295	Kip1 ubiquitination-promoting complex protein 1	0.0231206	0.368237	-1.06761	-0.983566	0.552006	0.221162	0.00307527	0.00222214	J		GO:0046872:metal ion binding; GO:0005515:protein binding; GO:0016567:protein ubiquitination; GO:0005737:cytoplasm; GO:0004842:ubiquitin-protein transferase activity; GO:0051603:proteolysis involved in cellular protein catabolic process
AGAP004500	Knickkopf	0.0653683	0.143109	-0.863347	-0.739364	0.49317	0.385726	0.000523953	0.000910142	J		GO:0004888:transmembrane signaling receptor activity; GO:0005887:integral component of plasma membrane; GO:0030195:negative regulation of blood coagulation
AGAP007295	Kri1_C domain-containing protein	0.0204284	0.277852	-0.426404	-0.569922	0.538138	0.0824317	0.0172627	0.000262016	J		GO:0030686:90S preribosome; GO:0005730:nucleolus; GO:0000447:endonucleolytic cleavage in ITS1 to separate SSU-rRNA from 5.8S rRNA and LSU-rRNA from tricistronic rRNA transcript (SSU-rRNA, 5.8S rRNA, LSU-rRNA)
AGAP008015	lamin	-0.165485	0.555543	-2.29304	-1.35164	0.491172	0.27056	0.00017011	0.0160418	J		GO:0005198:structural molecule activity; GO:0005882:intermediate filament
AGAP001261	L-caldesmon	-0.185068	0.364697	-0.559218	-0.605729	0.202489	0.0167337	0.000806953	3.8216e-05	J		GO:0003723:RNA binding; GO:0003676:nucleic acid binding
AGAP008815	leucine-rich repeat-containing protein 67	0.30292	-0.3813	-1.50253	-0.960318	0.331216	0.267594	0.000943569	0.0163638	J		GO:0005515:protein binding
AGAP004548	LIM domain-containing protein	-0.0600109	0.313808	-0.352968	-0.307603	0.462702	0.0407442	0.039874	0.045577	J	path:aga04391: Hippo signaling pathway - fly; path:aga04392: Hippo signaling pathway - multiple species	GO:0003714:transcription corepressor activity; GO:0007010:cytoskeleton organization; GO:0005912:adherens junction; GO:0005667:transcription factor complex; GO:0005634:nucleus; GO:0046872:metal ion binding; GO:0001666:response to hypoxia; GO:0035331:negative regulation of hippo signaling; GO:0005911:cell-cell junction; GO:2000637:positive regulation of gene silencing by miRNA; GO:0000932:P-body; G…
AGAP009054	lipopolysaccharide-induced TNF-alpha transcription factor (LITAF-like 4)	-0.338887	0.57516	-0.859725	-1.2881	0.120558	0.00877925	0.000362128	5.30911e-10	J	path:aga04142: Lysosome	GO:0016021:integral component of membrane; GO:0016020:membrane
AGAP012982	long wavelength sensitive opsin	0.592777	-0.00144177	-1.58499	-4.56266	0.268881	0.568794	0.0171506	4.19764e-17			GO:0007602:phototransduction; GO:0007601:visual perception; GO:0007186:G protein-coupled receptor signaling pathway; GO:0004930:G protein-coupled receptor activity; GO:0005887:integral component of plasma membrane; GO:0016021:integral component of membrane; GO:0018298:protein-chromophore linkage; GO:0071482:cellular response to light stimulus; GO:0008020:G protein-coupled photoreceptor activity; …
AGAP003591	LRR-repeat protein 1	-0.348001	0.733433	-1.13744	-0.888261	0.130197	0.00131088	5.23564e-06	7.91131e-05	J		GO:0005515:protein binding
AGAP013238	LSM domain containing 1	-0.363476	0.270297	-0.415934	-0.398328	0.0564222	0.149833	0.0338679	0.0238226	D		GO:0031417:NatC complex
AGAP001917	Male specific lethal 3	-0.0132265	0.181735	-0.527	-0.489025	0.544363	0.146582	8.91819e-05	4.70416e-05	N		GO:0072487:MSL complex; GO:0043967:histone H4 acetylation; GO:0035267:NuA4 histone acetyltransferase complex; GO:0043968:histone H2A acetylation; GO:0000123:histone acetyltransferase complex; GO:0016573:histone acetylation; GO:0006325:chromatin organization; GO:0006355:regulation of transcription, DNA-templated; GO:0005634:nucleus; GO:0006342:chromatin silencing; GO:0016575:histone deacetylation;…
MED15_ANOGA	MED15_ANOGA	0.0936648	0.0677742	-0.363202	-0.292736	0.360398	0.42504	0.0133186	0.0262634	J		GO:0003712:transcription coregulator activity; GO:0016592:mediator complex; GO:0006355:regulation of transcription, DNA-templated; GO:0006357:regulation of transcription by RNA polymerase II; GO:0005634:nucleus
MED20_ANOGA	MED20_ANOGA	-0.235464	0.413818	-0.801008	-0.949719	0.212319	0.0377564	0.000124821	2.5943e-07	J		GO:0003712:transcription coregulator activity; GO:0016592:mediator complex; GO:0003713:transcription coactivator activity; GO:0006357:regulation of transcription by RNA polymerase II; GO:0005634:nucleus; GO:1903508:positive regulation of nucleic acid-templated transcription
MED21_ANOGA	MED21_ANOGA	0.0993797	0.126883	-0.604443	-0.555156	0.371003	0.30749	0.000174634	0.000116253	J		GO:0003712:transcription coregulator activity; GO:0016592:mediator complex; GO:0006357:regulation of transcription by RNA polymerase II; GO:0005634:nucleus
MED27_ANOGA	MED27_ANOGA	-0.264142	0.27918	-0.558145	-0.443971	0.128607	0.111781	0.00261719	0.00790369			GO:0016592:mediator complex; GO:0005634:nucleus
MED7_ANOGA	MED7_ANOGA	-0.0450979	0.0742018	-0.537806	-0.404641	0.479925	0.414738	0.000130116	0.00146533			GO:0003712:transcription coregulator activity; GO:0016592:mediator complex; GO:0006357:regulation of transcription by RNA polymerase II; GO:0070847:core mediator complex; GO:0005634:nucleus
AGAP002258	mediator of RNA polymerase II transcription subunit 31	-0.080107	0.218732	-0.517844	-0.438407	0.44721	0.205163	0.00868485	0.0134248	J		GO:0003712:transcription coregulator activity; GO:0016592:mediator complex; GO:0003713:transcription coactivator activity; GO:0006355:regulation of transcription, DNA-templated; GO:0006357:regulation of transcription by RNA polymerase II; GO:0070847:core mediator complex; GO:0005634:nucleus
AGAP001950	membrane-associated tyrosine- and threonine-specific cdc2-inhibitory kinase	-0.0013802	0.5382	-0.850037	-0.740863	0.568247	0.0537743	0.00708016	0.00873565	J		GO:0006468:protein phosphorylation; GO:0004672:protein kinase activity; GO:0005524:ATP binding; GO:0005634:nucleus; GO:0004674:protein serine/threonine kinase activity
AGAP003700	methionyl aminopeptidase	-0.0793553	0.0540978	-0.471189	-0.247061	0.350975	0.428637	3.44416e-05	0.0193394			GO:0008235:metalloexopeptidase activity; GO:0070006:metalloaminopeptidase activity; GO:0004177:aminopeptidase activity; GO:0006508:proteolysis; GO:0046872:metal ion binding; GO:0070084:protein initiator methionine removal; GO:0016787:hydrolase activity; GO:0008233:peptidase activity
AGAP000398	methionyl-tRNA formyltransferase	-0.152819	0.208214	-0.755565	-0.352672	0.326235	0.233384	0.000111422	0.0480982	N	path:aga00670: One carbon pool by folate; path:aga00970: Aminoacyl-tRNA biosynthesis	GO:0009058:biosynthetic process; GO:0003824:catalytic activity; GO:0005739:mitochondrion; GO:0016742:hydroxymethyl-, formyl- and related transferase activity; GO:0071951:conversion of methionyl-tRNA to N-formyl-methionyl-tRNA; GO:0004479:methionyl-tRNA formyltransferase activity; GO:0006413:translational initiation
AGAP003982	methyl-CpG-binding domain protein 2	-0.272532	0.117695	-0.604256	-0.546006	0.250679	0.444676	0.0277395	0.0263294			GO:0008327:methyl-CpG binding; GO:0003677:DNA binding; GO:0005634:nucleus; GO:0016581:NuRD complex; GO:0000122:negative regulation of transcription by RNA polymerase II; GO:0006346:methylation-dependent chromatin silencing
AGAP009782	methylosome protein 50	-0.178721	0.42375	-0.721655	-0.703484	0.27358	0.0200119	0.000276452	6.61793e-05	J		GO:0005515:protein binding
AGAP000091	methylsterol monooxygenase	0.0928163	-0.292055	-0.726304	-0.820382	0.477857	0.24979	0.0118152	0.00132603	A		GO:0008610:lipid biosynthetic process; GO:0055114:oxidation-reduction process; GO:0005506:iron ion binding; GO:0005789:endoplasmic reticulum membrane; GO:0016491:oxidoreductase activity; GO:0016021:integral component of membrane; GO:0000254:C-4 methylsterol oxidase activity; GO:0016126:sterol biosynthetic process; GO:0016020:membrane
AGAP008111	methyltransferase-like protein 14	0.0321735	0.231568	-0.462465	-0.416618	0.518497	0.135341	0.00822466	0.00782185	J
AGAP011536	Mini-chromosome maintenance complex-binding protein	-0.340096	0.526557	-1.22964	-1.04495	0.205928	0.0634662	6.08572e-05	0.000146497	J		GO:0000790:nuclear chromatin; GO:0003682:chromatin binding; GO:0006261:DNA-dependent DNA replication
AGAP005414	misexpression suppressor of ras 6	-0.01238	0.110489	-0.423227	-0.26659	0.540745	0.251678	0.000174666	0.0100276
AGAP007984	missing oocyte, meiosis regulator homolog (Drosophila)	-0.226346	0.336825	-0.507638	-0.376337	0.129057	0.026243	0.00183364	0.0108428	N	path:aga04150: mTOR signaling pathway	GO:0032008:positive regulation of TOR signaling; GO:0005737:cytoplasm; GO:0034198:cellular response to amino acid starvation; GO:0005515:protein binding
AGAP007398	mitochondrial inner membrane protease subunit 2	0.046566	0.0699612	-0.389845	-0.431967	0.481837	0.431918	0.0106195	0.00137289	A	path:aga03060: Protein export	GO:0006465:signal peptide processing; GO:0006627:protein processing involved in protein targeting to mitochondrion; GO:0008236:serine-type peptidase activity; GO:0016020:membrane; GO:0006508:proteolysis; GO:0042720:mitochondrial inner membrane peptidase complex; GO:0033108:mitochondrial respiratory chain complex assembly
MOCS3_ANOGA	MOCS3_ANOGA	-0.0678959	0.06984	-0.464353	-0.386183	0.415466	0.410796	0.000598566	0.00151024	J	path:aga04122: Sulfur relay system	GO:0008641:ubiquitin-like modifier activating enzyme activity; GO:0004792:thiosulfate sulfurtransferase activity; GO:0006777:Mo-molybdopterin cofactor biosynthetic process; GO:0002143:tRNA wobble position uridine thiolation; GO:0016779:nucleotidyltransferase activity; GO:0005829:cytosol; GO:0005737:cytoplasm; GO:0005524:ATP binding; GO:0046872:metal ion binding; GO:0061604:molybdopterin-synthase …
AGAP006961	molecular chaperone HtpG	-0.186489	0.223234	-0.81346	-0.45062	0.317001	0.264448	0.000703143	0.0403636	N	path:aga04141: Protein processing in endoplasmic reticulum	GO:0051082:unfolded protein binding; GO:0006457:protein folding; GO:0005886:plasma membrane; GO:0005829:cytosol; GO:0005737:cytoplasm; GO:0005524:ATP binding; GO:0097718:disordered domain specific binding; GO:0032991:protein-containing complex; GO:0048471:perinuclear region of cytoplasm; GO:0009986:cell surface; GO:0050821:protein stabilization; GO:0034605:cellular response to heat
AGAP001458	mono-ADP-ribosyltransferase sirtuin 6	0.0425716	0.0735429	-0.933687	-0.717244	0.535397	0.508063	0.00654384	0.0202539	J	path:aga00760: Nicotinate and nicotinamide metabolism; path:aga01100: Metabolic pathways	GO:0004407:histone deacetylase activity; GO:0070403:NAD+ binding; GO:0000122:negative regulation of transcription by RNA polymerase II; GO:0005634:nucleus; GO:0046969:NAD-dependent histone deacetylase activity (H3-K9 specific); GO:0005724:nuclear telomeric heterochromatin; GO:0070932:histone H3 deacetylation; GO:0003714:transcription corepressor activity; GO:0019213:deacetylase activity; GO:00616…
AGAP001795	mortality factor 4-like protein 1	-0.0713185	0.200868	-0.349122	-0.345471	0.442091	0.181413	0.0446757	0.0262634	J		GO:0016580:Sin3 complex; GO:0043967:histone H4 acetylation; GO:0035267:NuA4 histone acetyltransferase complex; GO:0043968:histone H2A acetylation; GO:0000123:histone acetyltransferase complex; GO:0016573:histone acetylation; GO:0006325:chromatin organization; GO:0006355:regulation of transcription, DNA-templated; GO:0005634:nucleus; GO:0006342:chromatin silencing; GO:0016575:histone deacetylation
AGAP005556	Motile sperm domain-containing protein 2	-0.00610939	0.245072	-0.793554	-0.52893	0.563557	0.271657	0.00441658	0.0360098	J		GO:0016021:integral component of membrane; GO:0016020:membrane
AGAP012361	MRG-binding protein	-0.0064074	0.127219	-0.986035	-0.842148	0.560627	0.356377	9.67956e-08	3.7698e-07	J		GO:0006355:regulation of transcription, DNA-templated; GO:0005634:nucleus; GO:0043189:H4/H2A histone acetyltransferase complex; GO:0006357:regulation of transcription by RNA polymerase II; GO:0035267:NuA4 histone acetyltransferase complex; GO:0016573:histone acetylation
AGAP001788	M-type 9 protein	-0.152884	0.216958	-0.776056	-0.495614	0.231652	0.111347	8.68446e-08	0.000199989	J
AGAP008160	myb proto-oncogene protein	0.0581469	0.145259	-0.558824	-0.583704	0.50501	0.388875	0.0329987	0.0124856	J		GO:0003677:DNA binding; GO:0005634:nucleus; GO:0000981:DNA-binding transcription factor activity, RNA polymerase II-specific; GO:0006357:regulation of transcription by RNA polymerase II; GO:0045893:positive regulation of transcription, DNA-templated; GO:0000278:mitotic cell cycle
AGAP009730	myosin III	-0.195644	0.512064	-1.28934	-4.11184	0.462717	0.258183	0.0191098	1.52772e-17		path:aga04745: Phototransduction - fly	GO:0004713:protein tyrosine kinase activity; GO:0003774:motor activity; GO:0016459:myosin complex; GO:0006468:protein phosphorylation; GO:0004672:protein kinase activity; GO:0003779:actin binding; GO:0005524:ATP binding; GO:0005515:protein binding; GO:0046872:metal ion binding; GO:0000166:nucleotide binding; GO:0035556:intracellular signal transduction; GO:0007165:signal transduction; GO:0018108:…
AGAP000842	NADH dehydrogenase (ubiquinone) 1 alpha subcomplex, assembly factor 1	-0.187992	-0.154719	-0.610608	-0.343779	0.143496	0.215767	7.53618e-06	0.00655216	A		GO:0006120:mitochondrial electron transport, NADH to ubiquinone; GO:0005747:mitochondrial respiratory chain complex I; GO:0051082:unfolded protein binding; GO:0032981:mitochondrial respiratory chain complex I assembly; GO:0005739:mitochondrion; GO:0010257:NADH dehydrogenase complex assembly
AGAP000849	NADH dehydrogenase (ubiquinone) 1 beta subcomplex 1	-0.292875	-0.00573666	-0.704666	-0.493875	0.100403	0.561687	0.00024221	0.0046895	A	path:aga00190: Oxidative phosphorylation; path:aga01100: Metabolic pathways	GO:0003954:NADH dehydrogenase activity; GO:0005747:mitochondrial respiratory chain complex I; GO:0016021:integral component of membrane; GO:0005739:mitochondrion; GO:0016020:membrane; GO:0055114:oxidation-reduction process
AGAP002889	NADH dehydrogenase (ubiquinone) 1 subcomplex unknown 2	-0.263112	-0.146553	-0.577703	-0.35013	0.0992395	0.294407	0.000913621	0.0280955	A	path:aga00190: Oxidative phosphorylation; path:aga01100: Metabolic pathways	GO:0006120:mitochondrial electron transport, NADH to ubiquinone; GO:0008137:NADH dehydrogenase (ubiquinone) activity; GO:0005747:mitochondrial respiratory chain complex I; GO:0005743:mitochondrial inner membrane; GO:0016021:integral component of membrane; GO:0016020:membrane; GO:0055114:oxidation-reduction process; GO:0005739:mitochondrion; GO:0070469:respirasome
AGAP002568	Nat13 protein	-0.0950373	0.170519	-0.458998	-0.356177	0.369636	0.19906	0.00271875	0.0100729	J		GO:0007064:mitotic sister chromatid cohesion; GO:0016573:histone acetylation; GO:0008080:N-acetyltransferase activity; GO:0005737:cytoplasm; GO:0031415:NatA complex
AGAP009490	Necdin-like 2	0.529222	0.186502	-1.28074	-0.992755	0.135733	0.422933	0.00105746	0.00484305
AGAP012109	negative elongation factor B	0.0241343	0.0254513	-0.452013	-0.289242	0.522547	0.519823	0.000828167	0.0191617	A		GO:0045892:negative regulation of transcription, DNA-templated; GO:0005634:nucleus; GO:0034244:negative regulation of transcription elongation from RNA polymerase II promoter; GO:0032021:NELF complex
AGAP005362	NF-X1-type zinc finger protein NFXL1	-0.0793408	0.245137	-0.580478	-0.467716	0.428935	0.117169	0.000642721	0.00227896	N		GO:0006355:regulation of transcription, DNA-templated; GO:0003700:DNA-binding transcription factor activity; GO:0008270:zinc ion binding; GO:0005634:nucleus; GO:0016020:membrane; GO:0016021:integral component of membrane; GO:0000977:RNA polymerase II regulatory region sequence-specific DNA binding; GO:0000981:DNA-binding transcription factor activity, RNA polymerase II-specific; GO:0006357:regula…
AGAP009545	Nicotinamide-nucleotide adenylyltransferase	0.245683	0.331363	-0.905099	-0.863947	0.301939	0.197189	0.00328866	0.00164177	J
NUBP1_ANOGA	NUBP1_ANOGA	-0.00555809	0.0165013	-0.4584	-0.268399	0.55612	0.529712	2.01419e-05	0.0069189			GO:0051536:iron-sulfur cluster binding; GO:0016226:iron-sulfur cluster assembly; GO:0051539:4 iron, 4 sulfur cluster binding; GO:0005829:cytosol; GO:0005524:ATP binding; GO:0046872:metal ion binding; GO:0000166:nucleotide binding; GO:0005737:cytoplasm
AGAP002782	nuclear autoantigenic sperm protein	0.0103307	0.251055	-0.893607	-0.760707	0.559062	0.2601	0.000927069	0.00167983	J		GO:0042393:histone binding; GO:0005634:nucleus; GO:0006335:DNA replication-dependent nucleosome assembly; GO:0034080:CENP-A containing nucleosome assembly; GO:0005654:nucleoplasm; GO:0005515:protein binding
AGAP001685	nuclear pore complex protein Nup107	-0.140937	0.150378	-0.488298	-0.455568	0.338155	0.3218	0.0157031	0.0116538	J	path:aga03013: RNA transport	GO:0006406:mRNA export from nucleus; GO:0005643:nuclear pore; GO:0017056:structural constituent of nuclear pore; GO:0006606:protein import into nucleus; GO:0031080:nuclear pore outer ring; GO:0000973:posttranscriptional tethering of RNA polymerase II gene DNA at nuclear periphery; GO:0031965:nuclear membrane; GO:0016020:membrane; GO:0005634:nucleus; GO:0015031:protein transport; GO:0051028:mRNA t…
AGAP007999	Nuclear pore complex protein Nup155	-0.229762	0.335329	-0.612793	-0.518323	0.191338	0.0684179	0.00240492	0.0042287	J	path:aga03013: RNA transport	GO:0005643:nuclear pore; GO:0017056:structural constituent of nuclear pore; GO:0006913:nucleocytoplasmic transport; GO:0006606:protein import into nucleus; GO:0000972:transcription-dependent tethering of RNA polymerase II gene DNA at nuclear periphery; GO:0006405:RNA export from nucleus; GO:0036228:protein localization to nuclear inner membrane; GO:0044611:nuclear pore inner ring
AGAP008970	Nuclear pore complex protein Nup214	0.112997	0.0946987	-0.389001	-0.345231	0.378697	0.413895	0.0445024	0.0463136	J	path:aga03013: RNA transport	GO:0005515:protein binding; GO:0017056:structural constituent of nuclear pore; GO:0006606:protein import into nucleus; GO:0005643:nuclear pore; GO:0006405:RNA export from nucleus; GO:0008139:nuclear localization sequence binding
AGAP011887	nuclear pore complex protein Nup37	-0.273625	0.347807	-0.761025	-0.781433	0.105234	0.041208	2.75261e-05	1.13614e-06	J	path:aga03013: RNA transport	GO:0031080:nuclear pore outer ring; GO:0005515:protein binding
AGAP000480	nuclear pore complex protein Nup43	-0.250031	0.115979	-0.451798	-0.387206	0.055869	0.302845	0.00143992	0.00236782	J	path:aga03013: RNA transport	GO:0031080:nuclear pore outer ring; GO:0005515:protein binding
AGAP008619	nuclear pore complex protein Nup53	-0.0464504	0.367054	-0.874716	-0.646633	0.518838	0.107165	0.000544466	0.00466031	J	path:aga03013: RNA transport	GO:0051028:mRNA transport; GO:0005643:nuclear pore; GO:0003676:nucleic acid binding; GO:0005634:nucleus; GO:0015031:protein transport; GO:0006913:nucleocytoplasmic transport; GO:0003697:single-stranded DNA binding; GO:0006355:regulation of transcription, DNA-templated; GO:0017056:structural constituent of nuclear pore; GO:0005543:phospholipid binding; GO:0044613:nuclear pore central transport cha…
AGAP006031	nuclear pore complex protein Nup54	-0.130896	0.284131	-0.593517	-0.693267	0.15655	0.00231428	5.69474e-10	2.25247e-16	N	path:aga03013: RNA transport	GO:0005643:nuclear pore; GO:0017056:structural constituent of nuclear pore; GO:0036228:protein localization to nuclear inner membrane; GO:0044613:nuclear pore central transport channel; GO:0006999:nuclear pore organization; GO:0006607:NLS-bearing protein import into nucleus
AGAP012362	nuclear pore complex protein Nup85	-0.134291	0.238119	-0.56758	-0.516149	0.25761	0.0685396	5.04198e-05	3.71646e-05	J	path:aga03013: RNA transport	GO:0016020:membrane; GO:0005634:nucleus; GO:0015031:protein transport; GO:0051028:mRNA transport; GO:0005643:nuclear pore; GO:0006913:nucleocytoplasmic transport; GO:0017056:structural constituent of nuclear pore; GO:0031080:nuclear pore outer ring; GO:0031965:nuclear membrane; GO:0006406:mRNA export from nucleus; GO:0006606:protein import into nucleus; GO:0045893:positive regulation of transcrip…
AGAP003459	nuclear pore complex protein Nup93	-0.214733	0.258221	-0.359888	-0.32772	0.101099	0.0506892	0.0126231	0.0111499	N	path:aga03013: RNA transport	GO:0016973:poly(A)+ mRNA export from nucleus; GO:0005643:nuclear pore; GO:0017056:structural constituent of nuclear pore; GO:0006606:protein import into nucleus; GO:0016020:membrane; GO:0005634:nucleus; GO:0015031:protein transport; GO:0051028:mRNA transport
AGAP000981	nuclear receptor interaction protein	-0.155413	0.237849	-0.265541	-0.248031	0.192529	0.0571095	0.048802	0.040319	N		GO:0005515:protein binding; GO:0005737:cytoplasm; GO:0045944:positive regulation of transcription by RNA polymerase II; GO:0030374:nuclear receptor transcription coactivator activity; GO:0080008:Cul4-RING E3 ubiquitin ligase complex
AGAP002004	nuclear RNA export factor 1/2	-0.23691	0.426189	-0.786834	-1.08182	0.225135	0.0413618	0.000552842	4.25282e-08	J	path:aga03008: Ribosome biogenesis in eukaryotes; path:aga03013: RNA transport; path:aga03015: mRNA surveillance pathway	GO:0016973:poly(A)+ mRNA export from nucleus; GO:0051028:mRNA transport; GO:0003723:RNA binding; GO:0005634:nucleus; GO:0005515:protein binding
AGAP007024	nuclear transport factor 2	-0.0135367	0.204339	-0.425659	-0.390632	0.53455	0.0321358	3.05882e-05	1.86643e-05	J		GO:0006606:protein import into nucleus; GO:0006913:nucleocytoplasmic transport; GO:0044613:nuclear pore central transport channel
AGAP011440	nucleolar protein 9	-0.270869	0.350736	-0.510528	-0.621873	0.0768248	0.0219866	0.00235744	2.3317e-05	J		GO:0003723:RNA binding
AGAP004395	nucleophosmin 3	-0.105211	0.187847	-0.367121	-0.40713	0.288768	0.0956051	0.00326538	0.000211155	J		GO:0006338:chromatin remodeling; GO:0042393:histone binding; GO:0003682:chromatin binding; GO:0005730:nucleolus; GO:0005737:cytoplasm; GO:0005654:nucleoplasm
AGAP008772	nucleoporin p58/p45	0.0129521	0.0852424	-0.54951	-0.625252	0.550493	0.425964	0.00293812	0.000119582	J	path:aga03013: RNA transport	GO:0005643:nuclear pore; GO:0017056:structural constituent of nuclear pore; GO:0006913:nucleocytoplasmic transport; GO:0008139:nuclear localization sequence binding
AGAP005174	nucleoporin SEH1	-0.112336	0.184779	-0.48094	-0.403367	0.28601	0.118603	0.000211155	0.000551562	J	path:aga03013: RNA transport; path:aga04150: mTOR signaling pathway	GO:0015031:protein transport; GO:0005198:structural molecule activity; GO:0031080:nuclear pore outer ring; GO:1904263:positive regulation of TORC1 signaling; GO:0035859:Seh1-associated complex; GO:0034629:cellular protein-containing complex localization; GO:0005515:protein binding
OBP9	OBP9	-0.344303	0.776666	-0.604622	-0.867579	0.1545	0.00134923	0.0240701	0.000197722	A		GO:0007608:sensory perception of smell; GO:0005549:odorant binding
AGAP003080	oo18 RNA-binding protein	0.0927407	0.316372	-0.902271	-1.03234	0.494447	0.276032	0.0159557	0.00177462	T	path:aga04320: Dorso-ventral axis formation	GO:0006417:regulation of translation; GO:0003730:mRNA 3'-UTR binding; GO:0003676:nucleic acid binding; GO:0045182:translation regulator activity; GO:0003723:RNA binding; GO:0005737:cytoplasm; GO:0005634:nucleus; GO:0043005:neuron projection; GO:0045202:synapse; GO:0000900:translation repressor activity, mRNA regulatory element binding; GO:0008135:translation factor activity, RNA binding; GO:00430…
AGAP004957	origin recognition complex subunit 1	-0.244882	0.530262	-1.05499	-1.15696	0.346981	0.102332	0.0035429	0.000287592	J		GO:0006260:DNA replication; GO:0003682:chromatin binding; GO:0003677:DNA binding; GO:0005634:nucleus; GO:0005524:ATP binding; GO:0000166:nucleotide binding; GO:0000784:nuclear chromosome, telomeric region; GO:0000278:mitotic cell cycle; GO:0003688:DNA replication origin binding; GO:0006270:DNA replication initiation; GO:0033314:mitotic DNA replication checkpoint; GO:0005664:nuclear origin of repl…
AGAP000474	origin recognition complex subunit 2	0.0122373	0.146985	-1.04001	-0.927605	0.557928	0.411149	0.000374548	0.000383884	J		GO:0005664:nuclear origin of replication recognition complex; GO:0003688:DNA replication origin binding; GO:0006260:DNA replication; GO:0005634:nucleus; GO:0000808:origin recognition complex
AGAP007063	Origin recognition complex subunit 4	-0.215917	0.394142	-0.943233	-0.715815	0.390348	0.225607	0.01717	0.0431412	J		GO:0005664:nuclear origin of replication recognition complex; GO:0003688:DNA replication origin binding; GO:0006260:DNA replication; GO:0006270:DNA replication initiation; GO:0003677:DNA binding; GO:0005634:nucleus; GO:0000808:origin recognition complex
AGAP000978	origin recognition complex subunit 5	-0.312029	0.408036	-0.677279	-0.532425	0.0512047	0.0102431	8.05548e-05	0.000592278	J		GO:0005664:nuclear origin of replication recognition complex; GO:0003688:DNA replication origin binding; GO:0006260:DNA replication; GO:0006270:DNA replication initiation; GO:0005634:nucleus; GO:0000808:origin recognition complex
AGAP011246	origin recognition complex subunit 6	-0.2102	0.318553	-1.00969	-0.731502	0.312315	0.178351	0.000328171	0.00367303	J		GO:0005664:nuclear origin of replication recognition complex; GO:0006260:DNA replication; GO:0003677:DNA binding; GO:0006270:DNA replication initiation
AGAP000114	Ovo	0.262274	0.0644201	-0.639478	-0.754401	0.27861	0.508549	0.0390914	0.00601992	T		GO:0003676:nucleic acid binding; GO:0005634:nucleus; GO:0045944:positive regulation of transcription by RNA polymerase II; GO:0000122:negative regulation of transcription by RNA polymerase II; GO:0045892:negative regulation of transcription, DNA-templated; GO:0043565:sequence-specific DNA binding; GO:0001228:DNA-binding transcription activator activity, RNA polymerase II-specific; GO:0001227:DNA-…
AGAP003704	oxygen-dependent protoporphyrinogen oxidase	-0.178204	0.365159	-0.464513	-0.412872	0.259109	0.0358391	0.0161716	0.0170661	J	path:aga00860: Porphyrin and chlorophyll metabolism; path:aga01100: Metabolic pathways	GO:0006783:heme biosynthetic process; GO:0004729:oxygen-dependent protoporphyrinogen oxidase activity; GO:0055114:oxidation-reduction process; GO:0006779:porphyrin-containing compound biosynthetic process; GO:0016491:oxidoreductase activity; GO:0005739:mitochondrion; GO:0031304:intrinsic component of mitochondrial inner membrane; GO:0006782:protoporphyrinogen IX biosynthetic process; GO:0005743:m…
AGAP007688	PAS domain containing serine/threonine kinase	-0.294221	0.584277	-0.555062	-0.771177	0.201898	0.0155264	0.0430723	0.00141348	J		GO:0006468:protein phosphorylation; GO:0004672:protein kinase activity; GO:0005524:ATP binding; GO:0005737:cytoplasm; GO:0005634:nucleus; GO:0005829:cytosol; GO:0035556:intracellular signal transduction; GO:0004674:protein serine/threonine kinase activity; GO:0045719:negative regulation of glycogen biosynthetic process
AGAP008498	PCI domain-containing protein 2	-0.100199	0.338308	-0.882711	-0.591919	0.387697	0.0335289	1.11963e-07	9.65616e-05	J		GO:0016973:poly(A)+ mRNA export from nucleus; GO:0003690:double-stranded DNA binding; GO:0006368:transcription elongation from RNA polymerase II promoter; GO:0003723:RNA binding; GO:0070390:transcription export complex 2; GO:0071033:nuclear retention of pre-mRNA at the site of transcription; GO:0000973:posttranscriptional tethering of RNA polymerase II gene DNA at nuclear periphery
AGAP007280	Peptidase S1 domain-containing protein	-0.586203	0.382249	-0.755228	-1.31018	0.0652303	0.205783	0.0386134	4.19543e-05	J		GO:0007306:eggshell chorion assembly; GO:0007313:maternal specification of dorsal/ventral axis, oocyte, soma encoded; GO:0006508:proteolysis; GO:0004252:serine-type endopeptidase activity; GO:0016021:integral component of membrane; GO:0005515:protein binding; GO:0016020:membrane; GO:0016787:hydrolase activity; GO:0008233:peptidase activity; GO:0008236:serine-type peptidase activity; GO:0007310:oo…
AGAP002284	peptide alpha-N-acetyltransferase	-0.0211119	0.102457	-0.264368	-0.210652	0.515107	0.25414	0.0161653	0.032678	J		GO:0017196:N-terminal peptidyl-methionine acetylation; GO:0005737:cytoplasm; GO:0031415:NatA complex; GO:0005515:protein binding; GO:0004596:peptide alpha-N-acetyltransferase activity
AGAP003861	Peptide deformylase	-0.19869	0.0966825	-0.342227	-0.225336	0.0660809	0.301361	0.0024553	0.0283668	A		GO:0006412:translation; GO:0046872:metal ion binding; GO:0005739:mitochondrion; GO:0031365:N-terminal protein amino acid modification; GO:0042586:peptide deformylase activity; GO:0043686:co-translational protein modification; GO:0018206:peptidyl-methionine modification; GO:0016787:hydrolase activity
AGAP011338	peptide-O-fucosyltransferase	-0.190827	0.21559	-0.648891	-0.52129	0.174335	0.132491	1.47052e-05	0.00011569		path:aga00514: Other types of O-glycan biosynthesis	GO:0007219:Notch signaling pathway; GO:0008417:fucosyltransferase activity; GO:0006004:fucose metabolic process; GO:0016740:transferase activity; GO:0005975:carbohydrate metabolic process; GO:0016757:transferase activity, transferring glycosyl groups; GO:0036065:fucosylation
AGAP013296	Peptidyl-prolyl cis-trans isomerase NIMA-interacting 4	-0.133516	0.189267	-0.422276	-0.328934	0.225203	0.105777	0.00164368	0.00669893	J		GO:0003755:peptidyl-prolyl cis-trans isomerase activity; GO:0016853:isomerase activity; GO:0000413:protein peptidyl-prolyl isomerization
AGAP007704	peptidyl-prolyl cis-trans isomerase SDCCAG10	-0.0795314	0.31886	-0.523005	-0.43168	0.375853	0.00708016	4.22116e-05	0.000178596	J		GO:0003755:peptidyl-prolyl cis-trans isomerase activity; GO:0006457:protein folding; GO:0000413:protein peptidyl-prolyl isomerization
AGAP012376	peptidyl-prolyl cis-trans isomerase-like 1	-0.493985	0.375376	-0.714665	-0.513571	0.0510306	0.132323	0.0109345	0.041265	T	path:aga03040: Spliceosome	GO:0003755:peptidyl-prolyl cis-trans isomerase activity; GO:0006457:protein folding; GO:0005634:nucleus; GO:0000413:protein peptidyl-prolyl isomerization; GO:0016853:isomerase activity
AGAP008136	peptidyl-prolyl cis-trans isomerase-like 4	0.153213	0.102265	-0.532279	-0.511291	0.182124	0.310515	2.33713e-05	5.0683e-06	J		GO:0003755:peptidyl-prolyl cis-trans isomerase activity; GO:0003723:RNA binding; GO:0003676:nucleic acid binding; GO:0000413:protein peptidyl-prolyl isomerization; GO:0005634:nucleus; GO:0016853:isomerase activity; GO:1901407:regulation of phosphorylation of RNA polymerase II C-terminal domain
AGAP009810	peptidyl-prolyl isomerase E (cyclophilin E)	-0.0617684	0.20904	-0.83926	-0.649675	0.475936	0.213354	8.83751e-06	0.000139953	J	path:aga03040: Spliceosome	GO:0042026:protein refolding; GO:0003755:peptidyl-prolyl cis-trans isomerase activity; GO:0051082:unfolded protein binding; GO:0006457:protein folding; GO:0003723:RNA binding; GO:0003676:nucleic acid binding; GO:0000413:protein peptidyl-prolyl isomerization; GO:0016018:cyclosporin A binding; GO:0016853:isomerase activity
PERC_ANOGA	PERC_ANOGA	-0.308643	0.609264	-2.12432	-1.28786	0.415159	0.243433	0.000596667	0.0232493	J		GO:0048477:oogenesis; GO:0004601:peroxidase activity; GO:0055114:oxidation-reduction process; GO:0006979:response to oxidative stress; GO:0020037:heme binding; GO:0005576:extracellular region; GO:0046872:metal ion binding; GO:0042744:hydrogen peroxide catabolic process; GO:0016491:oxidoreductase activity; GO:0098869:cellular oxidant detoxification
AGAP011775	PHD finger protein 7	-0.417602	0.625041	-0.988734	-0.748907	0.0680635	0.00557727	2.99917e-05	0.00046049	N		GO:0046872:metal ion binding
AGAP008951	Pin2-interacting protein X1	-0.269962	0.359835	-0.547959	-0.536085	0.0595656	0.0115208	0.000413929	0.000103133	J		GO:0003676:nucleic acid binding
AGAP005631	pleiotropic regulator 1	-0.061932	0.127409	-0.391302	-0.369318	0.443754	0.289742	0.00776404	0.00491505		path:aga03040: Spliceosome	GO:0071013:catalytic step 2 spliceosome; GO:0000398:mRNA splicing, via spliceosome; GO:0000974:Prp19 complex; GO:0080008:Cul4-RING E3 ubiquitin ligase complex; GO:0005515:protein binding; GO:0005662:DNA replication factor A complex
AGAP004239	polo-like kinase 1	-0.0286778	0.462923	-1.43473	-1.15632	0.54968	0.176055	0.000201523	0.000881566	J	path:aga04068: FoxO signaling pathway	GO:0032465:regulation of cytokinesis; GO:0000922:spindle pole; GO:0004674:protein serine/threonine kinase activity; GO:0006468:protein phosphorylation; GO:0004672:protein kinase activity; GO:0000278:mitotic cell cycle; GO:0005813:centrosome; GO:0005634:nucleus; GO:0005737:cytoplasm; GO:0005524:ATP binding; GO:0005515:protein binding
AGAP001130	poly(A) RNA polymerase GLD2	0.0359257	0.453499	-1.10795	-0.975733	0.53824	0.106393	0.000336932	0.00042146	J
AGAP012373	Poly(A)+ RNA export protein	-0.0903948	0.178153	-0.417887	-0.387591	0.261182	0.0454409	3.46253e-06	1.47326e-06		path:aga03013: RNA transport	GO:0006406:mRNA export from nucleus; GO:0005515:protein binding; GO:0043130:ubiquitin binding; GO:0003723:RNA binding; GO:0005643:nuclear pore; GO:0000972:transcription-dependent tethering of RNA polymerase II gene DNA at nuclear periphery; GO:0006405:RNA export from nucleus
AGAP000589	poly(ADP-ribose) glycohydrolase	0.0624134	-0.100047	-0.474324	-0.276342	0.415466	0.308271	9.7317e-05	0.0137675			GO:0004649:poly(ADP-ribose) glycohydrolase activity; GO:0006282:regulation of DNA repair; GO:0005975:carbohydrate metabolic process; GO:0005634:nucleus; GO:0005737:cytoplasm; GO:0009225:nucleotide-sugar metabolic process; GO:1990966:ATP generation from poly-ADP-D-ribose; GO:0031056:regulation of histone modification
AGAP011627	polyadenylate-binding protein-interacting protein 1	0.167362	0.00168734	-0.34712	-0.30163	0.101013	0.565699	0.00202124	0.00280044	J	path:aga03013: RNA transport	GO:0003723:RNA binding; GO:0005515:protein binding; GO:0006446:regulation of translational initiation; GO:0008494:translation activator activity; GO:0045727:positive regulation of translation
AGAP008550	polycomb protein EED	-0.0487018	0.333865	-0.651752	-0.52871	0.503221	0.078148	0.00159639	0.00441029	J		GO:0035098:ESC/E(Z) complex; GO:0000122:negative regulation of transcription by RNA polymerase II; GO:0006342:chromatin silencing; GO:0070734:histone H3-K27 methylation; GO:0005515:protein binding; GO:0031491:nucleosome binding; GO:0042054:histone methyltransferase activity; GO:0046976:histone methyltransferase activity (H3-K27 specific); GO:0016571:histone methylation
AGAP001019	polycomb-like protein 2	-0.054062	0.453087	-1.24081	-1.08213	0.531683	0.182617	0.00141214	0.00188556	J		GO:0046872:metal ion binding; GO:0005634:nucleus; GO:0003682:chromatin binding; GO:0006355:regulation of transcription, DNA-templated; GO:0003677:DNA binding; GO:0006325:chromatin organization
AGAP005161	polynucleotide 5'-hydroxyl-kinase GRC3/NOL9	-0.122936	0.27848	-0.545153	-0.568151	0.413747	0.19319	0.0300491	0.0111154	J		GO:0005524:ATP binding; GO:0000448:cleavage in ITS2 between 5.8S rRNA and LSU-rRNA of tricistronic rRNA transcript (SSU-rRNA, 5.8S rRNA, LSU-rRNA); GO:0000166:nucleotide binding; GO:0005634:nucleus; GO:0016310:phosphorylation; GO:0006396:RNA processing; GO:0051731:polynucleotide 5'-hydroxyl-kinase activity
AGAP004429	Polypeptide N-acetylgalactosaminyltransferase	-0.132264	0.266064	-0.497617	-0.390013	0.244974	0.031435	0.000132646	0.000917017	N	path:aga00512: Mucin type O-glycan biosynthesis; path:aga00514: Other types of O-glycan biosynthesis; path:aga01100: Metabolic pathways	GO:0005112:Notch binding; GO:0006486:protein glycosylation; GO:0005794:Golgi apparatus; GO:0030246:carbohydrate binding; GO:0000139:Golgi membrane; GO:0016757:transferase activity, transferring glycosyl groups; GO:0016021:integral component of membrane; GO:0008593:regulation of Notch signaling pathway; GO:0016020:membrane; GO:0016740:transferase activity
AGAP010791	polyribonucleotide nucleotidyltransferase	-0.119201	0.320809	-0.710334	-0.568989	0.366083	0.062884	0.00013276	0.000681203	J	path:aga03018: RNA degradation	GO:0006402:mRNA catabolic process; GO:0006396:RNA processing; GO:0003723:RNA binding; GO:0003676:nucleic acid binding; GO:0004654:polyribonucleotide nucleotidyltransferase activity; GO:0090503:RNA phosphodiester bond hydrolysis, exonucleolytic; GO:0005829:cytosol; GO:0000965:mitochondrial RNA 3'-end processing; GO:0006401:RNA catabolic process; GO:0005739:mitochondrion; GO:0000175:3'-5'-exoribonu…
AGAP007896	predicted G-protein coupled receptor GPCR	0.00423674	0.212387	-0.517461	-0.437756	0.564366	0.235734	0.0169848	0.0242397	J		GO:0017147:Wnt-protein binding; GO:0016055:Wnt signaling pathway; GO:0006886:intracellular protein transport; GO:0016021:integral component of membrane; GO:0061357:positive regulation of Wnt protein secretion; GO:0061355:Wnt protein secretion; GO:0030177:positive regulation of Wnt signaling pathway; GO:0005623:cell; GO:0016020:membrane; GO:0012505:endomembrane system; GO:0031301:integral componen…
AGAP006946	Prefoldin subunit 4	-0.0326164	0.155117	-0.387761	-0.438493	0.52032	0.287811	0.0341699	0.00694374	A		GO:0016272:prefoldin complex; GO:0051082:unfolded protein binding; GO:0006457:protein folding; GO:0005737:cytoplasm
AGAP007217	pre-mRNA-processing factor 19	-0.138816	0.371888	-0.629237	-0.461728	0.263952	0.00629431	1.64691e-05	0.000512014	J	path:aga03040: Spliceosome; path:aga04120: Ubiquitin mediated proteolysis	GO:0004842:ubiquitin-protein transferase activity; GO:0006281:DNA repair; GO:0061630:ubiquitin protein ligase activity; GO:0016567:protein ubiquitination; GO:0071013:catalytic step 2 spliceosome; GO:0000398:mRNA splicing, via spliceosome; GO:0000974:Prp19 complex; GO:0071006:U2-type catalytic step 1 spliceosome; GO:0000349:generation of catalytic spliceosome for first transesterification step; GO…
AGAP008263	pre-mRNA-processing factor 40	0.0285012	0.0661512	-0.477677	-0.440352	0.518605	0.437834	0.00199075	0.00141268	J	path:aga03040: Spliceosome	GO:0045292:mRNA cis splicing, via spliceosome; GO:0005515:protein binding; GO:0003723:RNA binding; GO:0000398:mRNA splicing, via spliceosome; GO:0071004:U2-type prespliceosome; GO:0005685:U1 snRNP
AGAP001145	pre-mRNA-splicing factor 38A	-0.236933	0.164458	-0.644926	-0.304406	0.0983364	0.225135	1.47239e-05	0.0273484		path:aga03040: Spliceosome	GO:0071011:precatalytic spliceosome
AGAP011149	pre-mRNA-splicing factor ATP-dependent RNA helicase DHX15/PRP43	-0.102689	0.119344	-0.298197	-0.264858	0.334605	0.293535	0.0408973	0.0424056	J	path:aga03040: Spliceosome	GO:0004386:helicase activity; GO:0016787:hydrolase activity; GO:0000166:nucleotide binding; GO:0005524:ATP binding; GO:0003723:RNA binding; GO:0005681:spliceosomal complex
AGAP008528	pre-mRNA-splicing factor ATP-dependent RNA helicase PRP16	0.16136	0.030698	-0.273236	-0.239244	0.121022	0.491787	0.0169927	0.0198597		path:aga03040: Spliceosome	GO:0004386:helicase activity; GO:0003676:nucleic acid binding; GO:0005524:ATP binding; GO:0016787:hydrolase activity; GO:0000166:nucleotide binding; GO:0003723:RNA binding; GO:0000398:mRNA splicing, via spliceosome; GO:0005681:spliceosomal complex
AGAP011249	pre-mRNA-splicing factor CWC26	-0.0414592	0.285095	-0.724221	-0.650729	0.509537	0.105714	0.000163685	0.000151612	J		GO:0000398:mRNA splicing, via spliceosome; GO:0005684:U2-type spliceosomal complex; GO:0070274:RES complex
AGAP001167	pre-rRNA-processing protein TSR2	-0.155854	0.245015	-0.535717	-0.41234	0.256638	0.102658	0.00114801	0.00560826	J		GO:0000462:maturation of SSU-rRNA from tricistronic rRNA transcript (SSU-rRNA, 5.8S rRNA, LSU-rRNA)
AGAP008044	programmed cell death 8 (apoptosis-inducing factor)	0.0851338	0.104907	-0.26259	-0.208865	0.298548	0.232246	0.0116134	0.0256533	J	path:aga04214: Apoptosis - fly	GO:0050660:flavin adenine dinucleotide binding; GO:0055114:oxidation-reduction process; GO:0046983:protein dimerization activity; GO:0016491:oxidoreductase activity
AGAP003842	proline-, glutamic acid- and leucine-rich protein 1	-0.245551	0.452221	-0.707088	-0.816723	0.104618	0.00252935	1.3954e-05	9.96952e-09	J		GO:0006364:rRNA processing
AGAP006356	proline-rich protein PRCC	-0.212118	0.323207	-0.822429	-0.630325	0.221062	0.0794628	2.1312e-05	0.000312672	N
AGAP003589	prolyl-tRNA synthetase	0.0110546	0.163363	-0.453258	-0.48809	0.552373	0.251788	0.00831605	0.0013498	J	path:aga00970: Aminoacyl-tRNA biosynthesis	GO:0004812:aminoacyl-tRNA ligase activity; GO:0006418:tRNA aminoacylation for protein translation; GO:0006433:prolyl-tRNA aminoacylation; GO:0004827:proline-tRNA ligase activity; GO:0000166:nucleotide binding; GO:0005737:cytoplasm; GO:0005524:ATP binding; GO:0005739:mitochondrion
AGAP003462	protein arginine N-methyltransferase 1	-0.0546467	0.200735	-0.552197	-0.340791	0.472073	0.171513	0.000878679	0.0248271	J	path:aga04068: FoxO signaling pathway	GO:0006479:protein methylation; GO:0008168:methyltransferase activity; GO:0006355:regulation of transcription, DNA-templated; GO:0005829:cytosol; GO:0005634:nucleus; GO:0019919:peptidyl-arginine methylation, to asymmetrical-dimethyl arginine; GO:0035242:protein-arginine omega-N asymmetric methyltransferase activity; GO:0008469:histone-arginine N-methyltransferase activity; GO:0034969:histone argi…
AGAP012375	protein aurora borealis	-0.468428	0.9515	-1.99229	-1.14162	0.241011	0.0276763	4.29837e-05	0.00923074	J		GO:0005737:cytoplasm; GO:0005634:nucleus; GO:0019901:protein kinase binding; GO:0032147:activation of protein kinase activity; GO:0007088:regulation of mitotic nuclear division; GO:0072687:meiotic spindle; GO:0060236:regulation of mitotic spindle organization
AGAP010594	Protein CWC15 homolog A	-0.194871	0.220024	-0.492146	-0.401113	0.181889	0.139419	0.00295806	0.00713291	N	path:aga03040: Spliceosome	GO:0045292:mRNA cis splicing, via spliceosome; GO:0005681:spliceosomal complex; GO:0003723:RNA binding; GO:0071013:catalytic step 2 spliceosome; GO:0000398:mRNA splicing, via spliceosome
AGAP005874	Protein downstream neighbor of son homolog	-0.0245873	0.375285	-0.598795	-0.54782	0.540329	0.0692154	0.00868793	0.00721143	J		GO:0005634:nucleus; GO:0033260:nuclear DNA replication
AGAP002875	protein HEXIM1/2	-0.206044	0.171405	-0.540981	-0.401483	0.195813	0.258285	0.00334981	0.0161804	J		GO:0017069:snRNA binding; GO:0004861:cyclin-dependent protein serine/threonine kinase inhibitor activity; GO:0000122:negative regulation of transcription by RNA polymerase II; GO:0005634:nucleus; GO:0005737:cytoplasm; GO:0045736:negative regulation of cyclin-dependent protein serine/threonine kinase activity; GO:0097322:7SK snRNA binding; GO:0005654:nucleoplasm
AGAP005190	protein KTI12	-0.181341	0.212214	-0.488025	-0.475523	0.17766	0.123923	0.000755468	0.000231323	D		GO:0033588:Elongator holoenzyme complex; GO:0002098:tRNA wobble uridine modification; GO:0006357:regulation of transcription by RNA polymerase II
AGAP010755	protein mago nashi	0.0491424	0.0340512	-0.427868	-0.365333	0.447905	0.48878	0.000413929	0.000791493	J	path:aga03013: RNA transport; path:aga03015: mRNA surveillance pathway; path:aga03040: Spliceosome	GO:0035145:exon-exon junction complex; GO:0008380:RNA splicing; GO:0071013:catalytic step 2 spliceosome; GO:0005634:nucleus
AGAP002778	protein misato	-0.165822	0.145995	-0.749457	-0.644345	0.206167	0.249899	2.15252e-07	6.56672e-07	J		GO:0000070:mitotic sister chromatid segregation; GO:0005737:cytoplasm; GO:0000002:mitochondrial genome maintenance; GO:0048311:mitochondrion distribution; GO:0090307:mitotic spindle assembly
AGAP007817	Protein NEDD1	0.119357	0.31975	-1.31682	-1.02184	0.457679	0.235668	4.65913e-05	0.00043354	J		GO:0005515:protein binding; GO:0000922:spindle pole; GO:0005814:centriole; GO:0036064:ciliary basal body; GO:0071539:protein localization to centrosome; GO:0000242:pericentriolar material
AGAP010397	protein N-terminal methyltransferase	-0.142201	0.0878018	-0.826861	-0.563622	0.311498	0.420952	1.63621e-06	0.000301195	N		GO:0006480:N-terminal protein amino acid methylation; GO:0008168:methyltransferase activity; GO:0005737:cytoplasm; GO:0071885:N-terminal protein N-methyltransferase activity
AGAP005270	protein phosphatase	0.0739257	0.19757	-0.426063	-0.337583	0.412746	0.131459	0.00320463	0.00972112	J		GO:0004721:phosphoprotein phosphatase activity; GO:0005634:nucleus; GO:0005515:protein binding; GO:0006470:protein dephosphorylation; GO:0004722:protein serine/threonine phosphatase activity
AGAP001333	protein scarlet	0.0630492	0.177295	-1.65611	-1.15886	0.540659	0.480429	0.00530185	0.0310232	J		GO:0042626:ATPase-coupled transmembrane transporter activity; GO:0055085:transmembrane transport; GO:0016887:ATPase activity; GO:0016020:membrane; GO:0005886:plasma membrane; GO:0016021:integral component of membrane; GO:0005524:ATP binding; GO:0000166:nucleotide binding
AGAP006234	protein SHQ1	0.111707	0.124996	-0.473379	-0.664355	0.420739	0.4001	0.0472255	0.00157644	J		GO:0000493:box H/ACA snoRNP assembly; GO:0051082:unfolded protein binding; GO:0005737:cytoplasm; GO:0005654:nucleoplasm
AGAP008706	Protein zwilch	-0.327274	0.789988	-1.25674	-0.676003	0.2647	0.014473	0.000616152	0.0411905	J		GO:0007093:mitotic cell cycle checkpoint; GO:1990423:RZZ complex
AGAP008899	proto-oncogene tyrosine-protein kinase Ret	0.117199	0.24288	-1.16642	-0.981626	0.489812	0.389759	0.00813103	0.0129596	J		GO:0004713:protein tyrosine kinase activity; GO:0007155:cell adhesion; GO:0006468:protein phosphorylation; GO:0004672:protein kinase activity; GO:0005886:plasma membrane; GO:0016021:integral component of membrane; GO:0005524:ATP binding; GO:0016020:membrane; GO:0018108:peptidyl-tyrosine phosphorylation; GO:0005887:integral component of plasma membrane; GO:0007275:multicellular organism developmen…
AGAP008042	pyridine nucleotide-disulfide oxidoreductase domain 1	-0.0692741	0.188651	-0.45103	-0.299933	0.371401	0.0657562	3.27072e-05	0.00255743	N		GO:0055114:oxidation-reduction process; GO:0016491:oxidoreductase activity; GO:0016021:integral component of membrane; GO:0016020:membrane
QTRD1_ANOGA	QTRD1_ANOGA	-0.152573	0.227853	-0.312091	-0.465319	0.207267	0.0744787	0.0221848	9.91121e-05	N		GO:0101030:tRNA-guanine transglycosylation; GO:0008479:queuine tRNA-ribosyltransferase activity; GO:0006400:tRNA modification; GO:0005737:cytoplasm; GO:0046872:metal ion binding; GO:0016763:transferase activity, transferring pentosyl groups; GO:0008033:tRNA processing
AGAP005844	Queuosine salvage protein	-0.192474	0.28016	-0.646568	-0.629017	0.336587	0.225049	0.0201777	0.0113909	J		GO:0101030:tRNA-guanine transglycosylation; GO:0006400:tRNA modification
AGAP006164	RAD51-like protein 3	-0.117258	0.270218	-1.21279	-0.705621	0.471788	0.319521	0.000987951	0.0312456	J	path:aga03440: Homologous recombination	GO:0008094:DNA-dependent ATPase activity; GO:0006281:DNA repair; GO:0003677:DNA binding; GO:0005524:ATP binding; GO:0003697:single-stranded DNA binding; GO:0000724:double-strand break repair via homologous recombination; GO:0000400:four-way junction DNA binding; GO:0042148:strand invasion; GO:0005657:replication fork; GO:0005813:centrosome; GO:0033063:Rad51B-Rad51C-Rad51D-XRCC2 complex; GO:000713…
AGAP003577	Ras-related and estrogen-regulated growth inhibitor-like protein	-0.0214054	-0.330261	-0.83213	-0.97223	0.544263	0.115071	0.00019976	8.85672e-07	T		GO:0016020:membrane; GO:0005525:GTP binding; GO:0003924:GTPase activity; GO:0007165:signal transduction; GO:0000166:nucleotide binding
AGAP009620	reduction in cnn dots 4	-0.25162	0.485661	-0.604097	-0.556872	0.255965	0.0456534	0.0334275	0.0286305	J
AGAP006808	regulator of ribosome biosynthesis	-0.217305	0.135939	-0.385789	-0.394226	0.0752608	0.232246	0.00366263	0.000818336			GO:0042273:ribosomal large subunit biogenesis; GO:0000055:ribosomal large subunit export from nucleus; GO:0042254:ribosome biogenesis; GO:0005730:nucleolus; GO:0005634:nucleus; GO:0000447:endonucleolytic cleavage in ITS1 to separate SSU-rRNA from 5.8S rRNA and LSU-rRNA from tricistronic rRNA transcript (SSU-rRNA, 5.8S rRNA, LSU-rRNA); GO:0030687:preribosome, large subunit precursor
AGAP001387	remodeling and spacing factor 1	-0.261176	0.290758	-0.511474	-0.300262	0.0678618	0.0423055	0.000989272	0.034715	A
AGAP001421	replication factor A1	-0.227759	0.191681	-0.380626	-0.303703	0.0822452	0.136834	0.00965957	0.0217632	J		GO:0000723:telomere maintenance; GO:0006310:DNA recombination; GO:0006289:nucleotide-excision repair; GO:0003684:damaged DNA binding; GO:0003697:single-stranded DNA binding; GO:0000724:double-strand break repair via homologous recombination; GO:0006260:DNA replication; GO:0006261:DNA-dependent DNA replication; GO:0006281:DNA repair; GO:0003676:nucleic acid binding; GO:0003677:DNA binding; GO:0043…
AGAP008332	replication factor A2	0.0265899	0.0575867	-0.654892	-0.448439	0.532991	0.483523	0.00115969	0.0144419	T	path:aga03030: DNA replication; path:aga03420: Nucleotide excision repair; path:aga03430: Mismatch repair; path:aga03440: Homologous recombination; path:aga03460: Fanconi anemia pathway	GO:0006310:DNA recombination; GO:0006289:nucleotide-excision repair; GO:0003697:single-stranded DNA binding; GO:0000724:double-strand break repair via homologous recombination; GO:0006260:DNA replication; GO:0006281:DNA repair; GO:0003677:DNA binding; GO:0005634:nucleus; GO:0005662:DNA replication factor A complex; GO:0000781:chromosome, telomeric region; GO:0035861:site of double-strand break
AGAP001290	Replication factor C subunit 1	0.133222	0.129071	-0.541802	-0.476333	0.311609	0.320029	0.00140232	0.00171623	J	path:aga03030: DNA replication; path:aga03420: Nucleotide excision repair; path:aga03430: Mismatch repair	GO:0005663:DNA replication factor C complex; GO:0006260:DNA replication; GO:0006281:DNA repair; GO:0003677:DNA binding; GO:0005634:nucleus; GO:0005524:ATP binding; GO:0003689:DNA clamp loader activity; GO:0000166:nucleotide binding
AGAP003093	replication factor C subunit 2/4	-0.196192	0.291134	-0.781243	-0.59668	0.233535	0.0991399	4.09819e-05	0.000536695	J	path:aga03030: DNA replication; path:aga03420: Nucleotide excision repair; path:aga03430: Mismatch repair	GO:0005663:DNA replication factor C complex; GO:0006260:DNA replication; GO:0006261:DNA-dependent DNA replication; GO:0003677:DNA binding; GO:0005634:nucleus; GO:0005524:ATP binding; GO:0006281:DNA repair; GO:0003689:DNA clamp loader activity
AGAP007477	replication factor C subunit 2/4	-0.289271	0.384802	-1.02662	-0.853587	0.0918354	0.0253997	8.80557e-09	9.52559e-08	N	path:aga03030: DNA replication; path:aga03420: Nucleotide excision repair; path:aga03430: Mismatch repair	GO:0005663:DNA replication factor C complex; GO:0006260:DNA replication; GO:0006261:DNA-dependent DNA replication; GO:0003677:DNA binding; GO:0005634:nucleus; GO:0005524:ATP binding; GO:0006281:DNA repair; GO:0003689:DNA clamp loader activity
AGAP005144	replication factor C subunit 3/5	-0.294979	0.492091	-0.788056	-0.660038	0.14467	0.0170467	0.00040261	0.000967558	J	path:aga03030: DNA replication; path:aga03420: Nucleotide excision repair; path:aga03430: Mismatch repair	GO:0006260:DNA replication; GO:0003677:DNA binding; GO:0005524:ATP binding; GO:0005634:nucleus; GO:0006281:DNA repair; GO:0006261:DNA-dependent DNA replication; GO:0003689:DNA clamp loader activity; GO:0005663:DNA replication factor C complex
AGAP009047	replication factor C subunit 3/5	-0.325687	0.583464	-1.05583	-0.992774	0.100472	0.00288104	3.2319e-07	6.85127e-08	N	path:aga03030: DNA replication; path:aga03420: Nucleotide excision repair; path:aga03430: Mismatch repair	GO:0005663:DNA replication factor C complex; GO:0006260:DNA replication; GO:0006261:DNA-dependent DNA replication; GO:0003677:DNA binding; GO:0005634:nucleus; GO:0006281:DNA repair; GO:0003689:DNA clamp loader activity
AGAP009178	Reticulon 4 interacting protein 1	-0.0481246	0.098389	-0.328781	-0.288841	0.467268	0.341028	0.0194988	0.0221913	J		GO:0055114:oxidation-reduction process; GO:0016491:oxidoreductase activity; GO:0005739:mitochondrion
AGAP008161	Ribonuclease H2 subunit B	-0.144478	0.432006	-0.833326	-0.706341	0.347817	0.0249976	8.79624e-05	0.00020991	J	path:aga03030: DNA replication	GO:0032299:ribonuclease H2 complex; GO:0005634:nucleus; GO:0090502:RNA phosphodiester bond hydrolysis, endonucleolytic; GO:0006401:RNA catabolic process; GO:0005654:nucleoplasm; GO:0004523:RNA-DNA hybrid ribonuclease activity; GO:0009259:ribonucleotide metabolic process
AGAP011243	Ribonuclease H2 subunit C	-0.262417	0.487805	-0.75332	-0.536645	0.276963	0.0707359	0.0110986	0.0425824	J	path:aga03030: DNA replication	GO:0032299:ribonuclease H2 complex; GO:0006401:RNA catabolic process
AGAP008088	ribonuclease HI	0.0292939	0.130162	-0.673116	-0.3722	0.522498	0.318328	5.329e-05	0.0151746	J	path:aga03030: DNA replication	GO:0004523:RNA-DNA hybrid ribonuclease activity; GO:0000287:magnesium ion binding; GO:0003676:nucleic acid binding; GO:0046872:metal ion binding; GO:0016787:hydrolase activity; GO:0004518:nuclease activity; GO:0004519:endonuclease activity; GO:0090502:RNA phosphodiester bond hydrolysis, endonucleolytic; GO:0043137:DNA replication, removal of RNA primer
AGAP012125	ribonuclease P/MRP protein subunit POP1	-0.23403	0.353154	-0.950146	-0.611984	0.270718	0.129273	0.00022821	0.00894335	J	path:aga03008: Ribosome biogenesis in eukaryotes; path:aga03013: RNA transport	GO:0001682:tRNA 5'-leader removal; GO:0008033:tRNA processing; GO:0004526:ribonuclease P activity; GO:0000172:ribonuclease MRP complex; GO:0005655:nucleolar ribonuclease P complex; GO:0000171:ribonuclease MRP activity; GO:0090502:RNA phosphodiester bond hydrolysis, endonucleolytic
AGAP009743	ribonuclease Z	-0.22448	0.325498	-0.541632	-0.534097	0.140324	0.0365136	0.00147781	0.000423631	J	path:aga03013: RNA transport	GO:0008033:tRNA processing; GO:0005739:mitochondrion; GO:0072684:mitochondrial tRNA 3'-trailer cleavage, endonucleolytic
AGAP011457	ribose 5-phosphate isomerase A	-0.247817	0.290986	-0.53034	-0.429829	0.06861	0.0325712	0.000317306	0.00121028	J	path:aga00030: Pentose phosphate pathway; path:aga01100: Metabolic pathways; path:aga01200: Carbon metabolism; path:aga01230: Biosynthesis of amino acids	GO:0009052:pentose-phosphate shunt, non-oxidative branch; GO:0004751:ribose-5-phosphate isomerase activity; GO:0043231:intracellular membrane-bounded organelle; GO:0006014:D-ribose metabolic process
AGAP004463	ribosomal RNA-processing protein 17	-0.0200625	0.108728	-0.479574	-0.372666	0.524794	0.276591	7.94103e-05	0.000704263	J		GO:0003723:RNA binding; GO:0005730:nucleolus
AGAP006205	ribosome biogenesis ATPase	-0.0204417	0.245573	-0.495975	-0.435452	0.545117	0.206346	0.0308907	0.0341869	J	path:aga03008: Ribosome biogenesis in eukaryotes	GO:0005524:ATP binding; GO:0005634:nucleus; GO:0016887:ATPase activity; GO:0042254:ribosome biogenesis; GO:1990275:preribosome binding; GO:0051973:positive regulation of telomerase activity
AGAP005365	ribosome biogenesis protein BRX1	-0.275435	0.156387	-0.505702	-0.40907	0.0759796	0.264612	0.00302729	0.00773919	N		GO:0000027:ribosomal large subunit assembly; GO:0005730:nucleolus
AGAP007458	RING-type domain-containing protein	-0.275313	0.574864	-1.08821	-0.911625	0.290495	0.0538157	0.000873521	0.00188556	J		GO:0045944:positive regulation of transcription by RNA polymerase II; GO:0008134:transcription factor binding
AGAP012057	RNA polymerase-associated protein RTF1	0.0953244	0.0315123	-0.249639	-0.331741	0.292947	0.488746	0.0307966	0.00106537	J		GO:0003677:DNA binding; GO:0016593:Cdc73/Paf1 complex; GO:1990269:RNA polymerase II C-terminal domain phosphoserine binding
AGAP002256	RNA-binding protein 7	-0.38328	0.396431	-0.660877	-0.406363	0.0555228	0.0480283	0.00232741	0.0388521	J		GO:0003676:nucleic acid binding; GO:0005634:nucleus; GO:0000381:regulation of alternative mRNA splicing, via spliceosome; GO:0003727:single-stranded RNA binding; GO:0003723:RNA binding
AGAP013259	RNA-binding protein MEX3	-0.161279	0.61248	-1.35289	-1.10107	0.465716	0.139419	0.00501014	0.0108985	J		GO:0003723:RNA binding; GO:0003676:nucleic acid binding
AGAP009570	RNA-binding protein with serine-rich domain 1	-0.112685	0.163109	-0.392693	-0.243938	0.288981	0.165623	0.00302729	0.0427402	J	path:aga03013: RNA transport; path:aga03015: mRNA surveillance pathway	GO:0008380:RNA splicing; GO:0003723:RNA binding; GO:0003676:nucleic acid binding; GO:0000398:mRNA splicing, via spliceosome; GO:0005737:cytoplasm; GO:0000381:regulation of alternative mRNA splicing, via spliceosome; GO:0061574:ASAP complex; GO:0005654:nucleoplasm
AGAP002808	rRNA small subunit pseudouridine methyltransferase Nep1	-0.170641	0.162423	-0.420946	-0.331223	0.199893	0.218053	0.00578733	0.0161473	T	path:aga03008: Ribosome biogenesis in eukaryotes	GO:0008168:methyltransferase activity; GO:0032040:small-subunit processome; GO:0019843:rRNA binding; GO:0005730:nucleolus; GO:0070037:rRNA (pseudouridine) methyltransferase activity; GO:0070475:rRNA base methylation
AGAP011383	rRNA-processing protein EBP2	-0.005842	0.0461144	-0.45854	-0.448249	0.558964	0.479376	0.00261135	0.000937925	J		GO:0005730:nucleolus; GO:0006364:rRNA processing; GO:0042273:ribosomal large subunit biogenesis; GO:0030687:preribosome, large subunit precursor; GO:0034399:nuclear periphery
RTEL1_ANOGA	RTEL1_ANOGA	-0.0814621	0.0834078	-0.706267	-0.677418	0.412484	0.40815	5.82991e-06	1.02731e-06	N		GO:0006139:nucleobase-containing compound metabolic process; GO:0000723:telomere maintenance; GO:0004003:GO_0004003; GO:0006310:DNA recombination; GO:0006260:DNA replication; GO:0051539:4 iron, 4 sulfur cluster binding; GO:0006281:DNA repair; GO:0003678:DNA helicase activity; GO:0004386:helicase activity; GO:0003676:nucleic acid binding; GO:0003677:DNA binding; GO:0005634:nucleus; GO:0005524:ATP …
AGAP003063	Rwd domain-containing protein	-0.129401	0.0979122	-0.353953	-0.293296	0.214266	0.302791	0.00308112	0.00642962			GO:0005844:polysome; GO:0002181:cytoplasmic translation; GO:0005515:protein binding
S35B3_ANOGA	S35B3_ANOGA	-0.191133	0.160984	-0.424809	-0.382039	0.118521	0.179692	0.000700506	0.000672561	A		GO:0030173:integral component of Golgi membrane; GO:0055085:transmembrane transport; GO:0022857:transmembrane transporter activity; GO:0005794:Golgi apparatus; GO:0030176:integral component of endoplasmic reticulum membrane; GO:0007275:multicellular organism development; GO:0046964:3'-phosphoadenosine 5'-phosphosulfate transmembrane transporter activity; GO:0046963:3'-phosphoadenosine 5'-phosphos…
AGAP008978	S-adenosylmethionine sensor upstream of mTORC1	-0.196752	0.275976	-0.774225	-0.587761	0.226595	0.109972	3.66333e-05	0.000527343	J		GO:0008168:methyltransferase activity; GO:0016740:transferase activity; GO:0032259:methylation; GO:0005730:nucleolus; GO:0031167:rRNA methylation; GO:0016433:rRNA (adenine) methyltransferase activity
AGAP008118	serine/threonine-protein kinase Chk1	0.09925	0.152405	-0.934279	-0.653147	0.460106	0.392318	0.000571576	0.00815848	J		GO:0000077:DNA damage checkpoint; GO:0004674:protein serine/threonine kinase activity; GO:0006468:protein phosphorylation; GO:0004672:protein kinase activity; GO:0005524:ATP binding; GO:0005737:cytoplasm; GO:0005634:nucleus; GO:0035556:intracellular signal transduction
AGAP009784	serine/threonine-protein kinase Chk2	-0.0229872	0.31665	-1.16488	-0.803769	0.549535	0.227006	0.000144855	0.00390462	J		GO:0006468:protein phosphorylation; GO:0004672:protein kinase activity; GO:0005524:ATP binding; GO:0005515:protein binding; GO:0005737:cytoplasm; GO:0005634:nucleus; GO:0004674:protein serine/threonine kinase activity; GO:0042770:signal transduction in response to DNA damage; GO:0044773:mitotic DNA damage checkpoint
AGAP003779	serine/threonine-protein phosphatase 4 catalytic subunit	0.0263096	0.195802	-0.528274	-0.570198	0.536343	0.266323	0.015709	0.00319425	J		GO:0004721:phosphoprotein phosphatase activity; GO:0016787:hydrolase activity; GO:0006470:protein dephosphorylation
AGAP002535	serine/threonine-protein phosphatase PGAM5	-0.338733	0.533125	-1.26224	-0.666285	0.0748076	0.0044532	7.9019e-11	0.000221375	N	path:aga04137: Mitophagy - animal	GO:0016021:integral component of membrane; GO:0016020:membrane
AGAP003705	Set1/Ash2 histone methyltransferase complex subunit ASH2	-0.084176	0.439976	-1.48553	-1.24981	0.487146	0.10346	1.16283e-06	3.9182e-06	J		GO:0048188:Set1C/COMPASS complex; GO:0051568:histone H3-K4 methylation; GO:0005515:protein binding; GO:0044212:transcription regulatory region DNA binding; GO:0006351:transcription, DNA-templated; GO:0046872:metal ion binding; GO:0042800:histone methyltransferase activity (H3-K4 specific)
AGAP003397	Similar to ATP-dependent RNA helicase dbp5	-0.0337575	0.0857045	-0.259401	-0.277293	0.473423	0.297821	0.0142167	0.00304266	J		GO:0003676:nucleic acid binding; GO:0005524:ATP binding; GO:0005634:nucleus; GO:0003724:RNA helicase activity; GO:0010494:cytoplasmic stress granule; GO:0003723:RNA binding; GO:0016973:poly(A)+ mRNA export from nucleus
AGAP007246	small nuclear ribonucleoprotein D1	-0.156625	0.308833	-0.672014	-0.412528	0.264577	0.0470089	4.32608e-05	0.00590917	J	path:aga03040: Spliceosome	GO:0005685:U1 snRNP; GO:0000387:spliceosomal snRNP assembly; GO:0006396:RNA processing; GO:0003723:RNA binding; GO:0071013:catalytic step 2 spliceosome; GO:0005682:U5 snRNP; GO:0034719:SMN-Sm protein complex; GO:0000243:commitment complex; GO:0034715:pICln-Sm protein complex; GO:0005686:U2 snRNP; GO:0005687:U4 snRNP; GO:0005689:U12-type spliceosomal complex; GO:0005634:nucleus; GO:0006397:mRNA pr…
AGAP003852	snRNA-activating protein complex subunit 3	-0.172199	0.513903	-0.67361	-0.620787	0.313286	0.0098727	0.00205909	0.00148377	J
AGAP006658	Snurportin-1	-0.123895	0.290863	-0.898413	-0.44739	0.402265	0.157944	6.96947e-05	0.0309943	N	path:aga03013: RNA transport	GO:0061015:snRNA import into nucleus; GO:0005634:nucleus; GO:0005737:cytoplasm; GO:0005515:protein binding
AGAP012154	solute carrier family 15 member 1	0.0936896	0.20533	-0.762082	-0.648067	0.460196	0.305476	0.00319436	0.00519481	J		GO:0006857:oligopeptide transport; GO:0055085:transmembrane transport; GO:0022857:transmembrane transporter activity; GO:0016020:membrane; GO:0016021:integral component of membrane; GO:1902600:proton transmembrane transport; GO:0005887:integral component of plasma membrane; GO:0015333:peptide:proton symporter activity; GO:0035673:oligopeptide transmembrane transporter activity; GO:0071916:dipepti…
AGAP013180	Spindle B	-0.442272	0.681749	-1.65025	-1.46927	0.304892	0.162251	0.00338194	0.00341558	J	path:aga03440: Homologous recombination	GO:0008094:DNA-dependent ATPase activity; GO:0006281:DNA repair; GO:0003677:DNA binding; GO:0005524:ATP binding; GO:0000400:four-way junction DNA binding; GO:0005657:replication fork; GO:0008821:crossover junction endodeoxyribonuclease activity; GO:0033065:Rad51C-XRCC3 complex; GO:0000722:telomere maintenance via recombination; GO:0045003:double-strand break repair via synthesis-dependent strand …
AGAP001538	splicing factor 3B subunit 4	0.155635	0.121322	-0.5388	-0.419259	0.345962	0.401086	0.0202214	0.0438436	J	path:aga03040: Spliceosome	GO:0003723:RNA binding; GO:0003676:nucleic acid binding; GO:0005634:nucleus; GO:0000398:mRNA splicing, via spliceosome; GO:1990904:ribonucleoprotein complex; GO:0005686:U2 snRNP
AGAP011907	Splicing factor 3B subunit 5	-0.151806	0.10651	-0.37731	-0.495678	0.265453	0.362838	0.0242522	0.000814991	J	path:aga03040: Spliceosome	GO:0000398:mRNA splicing, via spliceosome; GO:0071011:precatalytic spliceosome; GO:0005686:U2 snRNP; GO:0005634:nucleus; GO:0006397:mRNA processing; GO:0008380:RNA splicing; GO:0005681:spliceosomal complex
AGAP002956	splicing factor U2AF 35 kDa subunit	-0.117862	0.257511	-0.658911	-0.459866	0.342445	0.094489	8.09437e-05	0.00250811	J	path:aga03040: Spliceosome	GO:0030628:pre-mRNA 3'-splice site binding; GO:0089701:U2AF; GO:0005681:spliceosomal complex; GO:0003723:RNA binding; GO:0003676:nucleic acid binding; GO:0000398:mRNA splicing, via spliceosome; GO:0046872:metal ion binding
AGAP010197	SPRY domain-containing SOCS box protein 1	0.0824551	0.416921	-0.866529	-0.798204	0.491478	0.131036	0.00555434	0.00420379	J		GO:0005515:protein binding; GO:0006511:ubiquitin-dependent protein catabolic process; GO:0019005:SCF ubiquitin ligase complex; GO:0043161:proteasome-mediated ubiquitin-dependent protein catabolic process
AGAP006668	squid	0.184919	-0.0777742	-0.369098	-0.333658	0.117184	0.379412	0.0051113	0.00465745	J	path:aga04320: Dorso-ventral axis formation	GO:0003729:mRNA binding; GO:0003723:RNA binding; GO:0003676:nucleic acid binding; GO:0043565:sequence-specific DNA binding; GO:1990904:ribonucleoprotein complex; GO:1990837:sequence-specific double-stranded DNA binding; GO:0035925:mRNA 3'-UTR AU-rich region binding; GO:0003680:AT DNA binding; GO:0005654:nucleoplasm; GO:0005634:nucleus; GO:0051252:regulation of RNA metabolic process
AGAP013048	SRA stem-loop-interacting RNA-binding protein, mitochondrial precursor	-0.0874121	0.287637	-0.806456	-0.422652	0.441617	0.124323	8.75404e-05	0.0235728	J		GO:0006397:mRNA processing; GO:0003729:mRNA binding; GO:0003723:RNA binding; GO:0003676:nucleic acid binding; GO:1990904:ribonucleoprotein complex; GO:0005634:nucleus; GO:0005829:cytosol; GO:0051252:regulation of RNA metabolic process
AGAP003091	Sterol carrier protein 2 variant 2	-0.174538	0.162166	-0.968007	-0.893125	0.374083	0.390614	0.000971779	0.000643293	J		GO:0005829:cytosol
AGAP012216	sterol O-acyltransferase	-0.0308421	0.195341	-1.13736	-1.22302	0.546229	0.395755	0.00137075	9.46823e-05	J	path:aga00100: Steroid biosynthesis	GO:0008203:cholesterol metabolic process; GO:0008374:O-acyltransferase activity; GO:0005789:endoplasmic reticulum membrane; GO:0016021:integral component of membrane; GO:0016020:membrane; GO:0016740:transferase activity; GO:0016746:transferase activity, transferring acyl groups; GO:0005783:endoplasmic reticulum
AGAP012217	sterol O-acyltransferase	0.0686259	0.196156	-1.61506	-1.41889	0.520436	0.410198	1.85141e-05	2.62759e-05	J	path:aga00100: Steroid biosynthesis	GO:0008203:cholesterol metabolic process; GO:0008374:O-acyltransferase activity; GO:0005789:endoplasmic reticulum membrane; GO:0016021:integral component of membrane; GO:0016020:membrane; GO:0016740:transferase activity; GO:0016746:transferase activity, transferring acyl groups; GO:0005783:endoplasmic reticulum
AGAP002985	Structural maintenance of chromosomes protein 6	0.091581	0.401321	-0.982131	-0.856906	0.482777	0.147216	0.00167025	0.002203	J		GO:0030915:Smc5-Smc6 complex; GO:0000724:double-strand break repair via homologous recombination; GO:0006281:DNA repair; GO:0055114:oxidation-reduction process; GO:0033743:peptide-methionine (R)-S-oxide reductase activity
AGAP002259	Structure-specific endonuclease subunit SLX1 homolog	-0.391896	0.566423	-1.27185	-0.595145	0.10625	0.0198371	2.21022e-06	0.0126834	J	path:aga03460: Fanconi anemia pathway	GO:0033557:Slx1-Slx4 complex; GO:0006310:DNA recombination; GO:0006281:DNA repair; GO:0017108:5'-flap endonuclease activity; GO:0046872:metal ion binding; GO:0005634:nucleus; GO:0016787:hydrolase activity; GO:0004518:nuclease activity; GO:0004519:endonuclease activity; GO:0004520:endodeoxyribonuclease activity; GO:0006974:cellular response to DNA damage stimulus; GO:0090305:nucleic acid phosphodi…
AGAP012335	structure-specific recognition protein 1	0.0101218	0.115749	-0.335447	-0.404645	0.55253	0.330597	0.0379325	0.00460372	J		GO:0035101:FACT complex; GO:0031491:nucleosome binding; GO:0006260:DNA replication; GO:0006281:DNA repair; GO:0042393:histone binding; GO:0003677:DNA binding; GO:0005634:nucleus; GO:0000790:nuclear chromatin; GO:0006974:cellular response to DNA damage stimulus; GO:0005694:chromosome
AGAP006989	Subito	-0.122915	0.262241	-1.41857	-1.02714	0.484996	0.37291	0.000988875	0.00852219	J		GO:0005871:kinesin complex; GO:0007018:microtubule-based movement; GO:0003777:microtubule motor activity; GO:0016887:ATPase activity; GO:0008017:microtubule binding; GO:0005874:microtubule; GO:0005634:nucleus; GO:0005524:ATP binding; GO:0000166:nucleotide binding; GO:0003774:motor activity
AGAP001425	Sulfotransferase (Sult)	-0.603598	0.500403	-0.998591	-1.39185	0.0592538	0.114323	0.00537779	9.61223e-06	J		GO:0008146:sulfotransferase activity
AGAP000495	SUMO-conjugating enzyme UBC9	0.0748753	0.0656384	-1.98454	-1.07482	0.530226	0.535299	0.000424322	0.0299383	J	path:aga03013: RNA transport; path:aga04120: Ubiquitin mediated proteolysis	GO:0016925:protein sumoylation; GO:0005634:nucleus; GO:0061656:SUMO conjugating enzyme activity
AGAP004844	suppressor of cytokine signaling, invertebrate	-0.0186918	0.442883	-0.747327	-0.697614	0.551752	0.0827296	0.00862966	0.00597513	J		GO:0035556:intracellular signal transduction; GO:0016567:protein ubiquitination; GO:0040008:regulation of growth; GO:0046854:phosphatidylinositol phosphorylation; GO:0005942:phosphatidylinositol 3-kinase complex; GO:0046935:1-phosphatidylinositol-3-kinase regulator activity; GO:0043551:regulation of phosphatidylinositol 3-kinase activity
AGAP010699	SWI/SNF-related matrix-associated actin-dependent regulator of chromatin	-0.0516681	0.388896	-1.72722	-1.26801	0.54573	0.352841	0.00343362	0.0174625	J		GO:0016589:NURF complex; GO:0043044:ATP-dependent chromatin remodeling; GO:0016887:ATPase activity; GO:0005524:ATP binding; GO:0045944:positive regulation of transcription by RNA polymerase II; GO:0005634:nucleus; GO:0008134:transcription factor binding; GO:0003677:DNA binding; GO:0008094:DNA-dependent ATPase activity; GO:0016584:nucleosome positioning; GO:0070615:nucleosome-dependent ATPase acti…
AGAP000923	SWI/SNF-related matrix-associated actin-dependent regulator of chromatin	-0.0552055	0.0120691	-0.348804	-0.280141	0.430114	0.543146	0.00353836	0.0095039			GO:0016514:SWI/SNF complex; GO:0071565:nBAF complex; GO:0071564:npBAF complex; GO:0005515:protein binding
AGAP001154	SWI/SNF-related matrix-associated actin-dependent regulator of chromatin	-0.131741	0.236538	-0.630424	-0.364179	0.243516	0.0542703	3.72893e-07	0.00148827			GO:0016514:SWI/SNF complex; GO:0003713:transcription coactivator activity; GO:0006338:chromatin remodeling; GO:0006357:regulation of transcription by RNA polymerase II; GO:0005634:nucleus; GO:0071565:nBAF complex; GO:0071564:npBAF complex; GO:0000228:nuclear chromosome; GO:0035060:brahma complex; GO:0006337:nucleosome disassembly; GO:1903508:positive regulation of nucleic acid-templated transcrip…
AGAP009980	SWI/SNF-related matrix-associated actin-dependent regulator of chromatin subfamily A containing DEAD/H box 1	-0.164083	0.520701	-0.817901	-0.57058	0.324246	0.00878475	0.00017895	0.00402312	J		GO:0005524:ATP binding; GO:0005634:nucleus; GO:0003682:chromatin binding; GO:0003677:DNA binding; GO:0008094:DNA-dependent ATPase activity; GO:0043044:ATP-dependent chromatin remodeling
AGAP008426	SWI/SNF-related matrix-associated actin-dependent regulator of chromatin subfamily A-like protein 1	-0.177839	0.326807	-0.76711	-0.82477	0.351743	0.163583	0.00431411	0.000520875	J		GO:0031297:replication fork processing; GO:0006974:cellular response to DNA damage stimulus; GO:0006281:DNA repair; GO:0005634:nucleus; GO:0005524:ATP binding; GO:0048478:replication fork protection; GO:0036310:annealing helicase activity; GO:0036292:DNA rewinding; GO:0043596:nuclear replication fork; GO:0032508:DNA duplex unwinding; GO:0003678:DNA helicase activity; GO:0008094:DNA-dependent ATPa…
AGAP002618	symplekin	-0.0985922	0.232965	-0.339806	-0.260512	0.353082	0.0836013	0.020567	0.0479241		path:aga03015: mRNA surveillance pathway
AGAP004348	Synaptic vesicle protein	-0.239532	0.441347	-0.466742	-0.53157	0.113127	0.00335782	0.00562531	0.000333223	J
AGAP002531	taspase, threonine aspartase 1	-0.160274	0.230223	-0.486973	-0.322083	0.192574	0.0739593	0.000338008	0.00927669	J		GO:0004298:threonine-type endopeptidase activity; GO:0016787:hydrolase activity; GO:0005737:cytoplasm; GO:0051604:protein maturation; GO:0006508:proteolysis
AGAP009667	taxilin gamma	-0.0930595	0.144688	-0.361265	-0.301719	0.378897	0.262073	0.0215959	0.0323031	J		GO:0019905:syntaxin binding
AGAP008735	testis-specific serine kinase	0.118457	0.288878	-2.90593	-2.05825	0.499746	0.376062	5.04589e-06	3.4755e-05	J		GO:0004674:protein serine/threonine kinase activity; GO:0006468:protein phosphorylation; GO:0004672:protein kinase activity; GO:0005524:ATP binding; GO:0000166:nucleotide binding; GO:0005737:cytoplasm; GO:0005634:nucleus; GO:0035556:intracellular signal transduction
AGAP001391	tetracycline transporter	-0.127821	0.407978	-0.632552	-0.446073	0.354337	0.0200675	0.000970227	0.0105268	J		GO:0055085:transmembrane transport; GO:0022857:transmembrane transporter activity; GO:0016021:integral component of membrane; GO:0016020:membrane; GO:0031526:brush border membrane
AGAP012044	tetratricopeptide repeat protein 4	-0.146146	0.183117	-0.5847	-0.573611	0.332561	0.268903	0.00419319	0.00158968	J		GO:0005515:protein binding
AGAP003891	THO complex subunit 3	-0.148641	0.202712	-0.709232	-0.416735	0.287106	0.184891	1.9038e-05	0.00619694	N	path:aga03013: RNA transport; path:aga03040: Spliceosome	GO:0000445:THO complex part of transcription export complex; GO:0006406:mRNA export from nucleus; GO:0005515:protein binding
AGAP001522	Thyroid receptor-interacting protein 13	-0.0508369	0.392556	-1.57973	-1.24197	0.532925	0.222452	2.03915e-05	0.000208584	J		GO:0005694:chromosome; GO:0005524:ATP binding; GO:0051598:meiotic recombination checkpoint; GO:0007131:reciprocal meiotic recombination; GO:0000166:nucleotide binding; GO:0005634:nucleus
AGAP010787	timeless	-0.264177	0.420631	-0.6882	-0.601443	0.192565	0.0476545	0.00356376	0.00446715	J		GO:0005634:nucleus; GO:0000790:nuclear chromatin; GO:0003677:DNA binding; GO:0006281:DNA repair; GO:0000076:DNA replication checkpoint; GO:0043111:replication fork arrest; GO:0048478:replication fork protection; GO:0031298:replication fork protection complex; GO:0009649:entrainment of circadian clock; GO:0000228:nuclear chromosome
AGAP008953	TIMELESS-interacting protein	-0.0381128	0.0645707	-0.981465	-0.733673	0.530189	0.499656	0.000165012	0.00180863	J		GO:0006974:cellular response to DNA damage stimulus; GO:0003677:DNA binding; GO:0005634:nucleus; GO:0048478:replication fork protection; GO:0000076:DNA replication checkpoint; GO:0031298:replication fork protection complex; GO:0043111:replication fork arrest; GO:0007049:cell cycle
AGAP012083	Trafficking protein particle complex 5	-0.140005	0.243912	-1.08181	-0.736012	0.440887	0.32952	0.00053602	0.00901409	A		GO:0030008:TRAPP complex; GO:0005783:endoplasmic reticulum; GO:0005794:Golgi apparatus; GO:0048193:Golgi vesicle transport; GO:0016192:vesicle-mediated transport; GO:0006888:endoplasmic reticulum to Golgi vesicle-mediated transport; GO:1990070:TRAPPI protein complex; GO:1990071:TRAPPII protein complex; GO:1990072:TRAPPIII protein complex
AGAP008106	Trafficking protein particle complex subunit 4	-0.288973	0.1546	-0.418311	-0.339074	0.0718858	0.280174	0.0147679	0.0276785	A		GO:0017112:Rab guanyl-nucleotide exchange factor activity; GO:0016192:vesicle-mediated transport; GO:0030008:TRAPP complex; GO:0006888:endoplasmic reticulum to Golgi vesicle-mediated transport; GO:0005737:cytoplasm; GO:0005794:Golgi apparatus; GO:0005783:endoplasmic reticulum
AGAP006611	TRAF-interacting protein	-0.377078	0.55278	-1.37509	-1.01062	0.105455	0.0180968	4.96009e-08	7.95681e-06	J
AGAP003707	Transcription elongation factor 1 homolog	-0.0568107	0.250919	-0.580815	-0.667718	0.485008	0.152696	0.00470116	0.000246495	J		GO:0008023:transcription elongation factor complex; GO:0006368:transcription elongation from RNA polymerase II promoter; GO:0046872:metal ion binding; GO:0048096:chromatin-mediated maintenance of transcription; GO:0000993:RNA polymerase II complex binding; GO:0005634:nucleus
AGAP004745	transcription elongation regulator 1	-0.163404	0.459407	-0.554467	-0.43091	0.339221	0.0277671	0.00757885	0.0210965	A	path:aga03040: Spliceosome	GO:0005515:protein binding; GO:1903506:regulation of nucleic acid-templated transcription; GO:0005634:nucleus; GO:0003712:transcription coregulator activity; GO:0070063:RNA polymerase binding
AGAP005479	transcription factor grauzone	-0.296719	0.468154	-0.809221	-0.755661	0.209018	0.0599169	0.00530939	0.00353631	J		GO:0003676:nucleic acid binding; GO:0003700:DNA-binding transcription factor activity; GO:0008270:zinc ion binding; GO:0005634:nucleus; GO:0006355:regulation of transcription, DNA-templated
AGAP005483	transcription factor grauzone	-0.365207	0.372018	-0.962075	-0.778536	0.195319	0.189112	0.00357691	0.00869885	J		GO:0003676:nucleic acid binding; GO:0003700:DNA-binding transcription factor activity; GO:0008270:zinc ion binding; GO:0005634:nucleus; GO:0006355:regulation of transcription, DNA-templated
AGAP009957	transcription factor SOX1/3/14/21 (SOX group B)	-0.161044	0.755437	-1.52618	-1.22257	0.456638	0.053482	0.000427323	0.00166018	J		GO:0006355:regulation of transcription, DNA-templated; GO:0030154:cell differentiation; GO:0003677:DNA binding; GO:0005634:nucleus; GO:0000981:DNA-binding transcription factor activity, RNA polymerase II-specific; GO:0044798:nuclear transcription factor complex; GO:0006357:regulation of transcription by RNA polymerase II; GO:0009653:anatomical structure morphogenesis
AGAP000674	transcription factor Sp, invertebrate	0.0981934	0.233543	-1.47929	-1.33479	0.499699	0.384558	0.000298395	0.000251639	J		GO:0003676:nucleic acid binding; GO:0000981:DNA-binding transcription factor activity, RNA polymerase II-specific; GO:0005634:nucleus; GO:0006357:regulation of transcription by RNA polymerase II
AGAP003135	transcription initiation factor TFIID subunit 12	-0.0158055	0.0807366	-0.383069	-0.308089	0.53835	0.381511	0.00474745	0.0119205	J	path:aga03022: Basal transcription factors	GO:0000124:SAGA complex; GO:0017025:TBP-class protein binding; GO:0005669:transcription factor TFIID complex; GO:0006352:DNA-templated transcription, initiation; GO:0046982:protein heterodimerization activity; GO:0003677:DNA binding; GO:0046695:SLIK (SAGA-like) complex; GO:0043966:histone H3 acetylation; GO:0051123:RNA polymerase II preinitiation complex assembly
AGAP003524	transcription initiation factor TFIID subunit 5	-0.10137	0.357831	-0.620788	-0.511767	0.460605	0.149025	0.0301858	0.0459879	J	path:aga03022: Basal transcription factors	GO:0005515:protein binding
AGAP004254	transcription initiation factor TFIID subunit 6	-0.0529054	0.269248	-0.751287	-0.698831	0.485067	0.106564	3.19174e-05	1.39496e-05	J	path:aga03022: Basal transcription factors	GO:0000124:SAGA complex; GO:0005669:transcription factor TFIID complex; GO:0006367:transcription initiation from RNA polymerase II promoter; GO:0006352:DNA-templated transcription, initiation; GO:0046982:protein heterodimerization activity; GO:0006357:regulation of transcription by RNA polymerase II; GO:0046695:SLIK (SAGA-like) complex; GO:0005634:nucleus; GO:0006366:transcription by RNA polymera…
AGAP010493	transcription initiation factor TFIID subunit 7	-0.0529899	0.128999	-0.373851	-0.362892	0.439947	0.227203	0.00258609	0.0010415	J	path:aga03022: Basal transcription factors	GO:0005669:transcription factor TFIID complex; GO:0006367:transcription initiation from RNA polymerase II promoter; GO:1903508:positive regulation of nucleic acid-templated transcription; GO:0008134:transcription factor binding; GO:0006357:regulation of transcription by RNA polymerase II; GO:0003713:transcription coactivator activity; GO:0044212:transcription regulatory region DNA binding; GO:005…
AGAP012105	transcription initiation factor TFIID subunit 8	0.00571918	-0.0098132	-0.481881	-0.359779	0.560256	0.553739	0.00173759	0.00984243	A	path:aga03022: Basal transcription factors	GO:0005669:transcription factor TFIID complex; GO:0046982:protein heterodimerization activity
AGAP006355	transcription initiation factor TFIIE subunit alpha	-0.0815968	0.102558	-0.41582	-0.275078	0.333037	0.269073	0.000179467	0.00669952	J	path:aga03022: Basal transcription factors	GO:0006367:transcription initiation from RNA polymerase II promoter; GO:0005673:transcription factor TFIIE complex; GO:0043565:sequence-specific DNA binding; GO:0001113:transcriptional open complex formation at RNA polymerase II promoter; GO:0001097:TFIIH-class transcription factor complex binding; GO:0000993:RNA polymerase II complex binding; GO:0006357:regulation of transcription by RNA polymer…
AGAP010559	transcription initiation factor TFIIH subunit 2	-0.325914	0.403228	-0.687188	-0.607363	0.0570735	0.0182637	0.00015033	0.000182165	N	path:aga03022: Basal transcription factors; path:aga03420: Nucleotide excision repair	GO:0005675:transcription factor TFIIH holo complex; GO:0000439:transcription factor TFIIH core complex; GO:0006289:nucleotide-excision repair; GO:0006281:DNA repair; GO:0003676:nucleic acid binding; GO:0006351:transcription, DNA-templated; GO:0008270:zinc ion binding; GO:0006357:regulation of transcription by RNA polymerase II; GO:0046872:metal ion binding; GO:0005634:nucleus
AGAP008522	transcription initiation factor TFIIH subunit 3	-0.28945	0.383224	-0.542925	-0.453211	0.101098	0.031043	0.00570604	0.0103311	J	path:aga03022: Basal transcription factors; path:aga03420: Nucleotide excision repair	GO:0000439:transcription factor TFIIH core complex; GO:0006289:nucleotide-excision repair; GO:0006355:regulation of transcription, DNA-templated; GO:0008353:RNA polymerase II CTD heptapeptide repeat kinase activity; GO:0005675:transcription factor TFIIH holo complex; GO:0008094:DNA-dependent ATPase activity; GO:0070816:phosphorylation of RNA polymerase II C-terminal domain
AGAP011670	transcription initiation protein SPT3	-0.144193	0.44177	-0.877862	-0.673106	0.4101	0.0843268	0.00171203	0.00759324	J		GO:0003712:transcription coregulator activity; GO:0005669:transcription factor TFIID complex; GO:0006366:transcription by RNA polymerase II; GO:0046982:protein heterodimerization activity; GO:0003677:DNA binding; GO:0006357:regulation of transcription by RNA polymerase II
AGAP011966	transcription termination factor 2	-0.00576321	0.410151	-1.16122	-0.870556	0.564118	0.106281	3.20762e-05	0.000569038	J		GO:0005524:ATP binding
AGAP010459	transcriptional adapter 3	-0.139187	0.280443	-0.576251	-0.35872	0.215496	0.0183246	2.44904e-06	0.00144941			GO:0000124:SAGA complex; GO:0043967:histone H4 acetylation; GO:0003713:transcription coactivator activity; GO:0006357:regulation of transcription by RNA polymerase II; GO:0043966:histone H3 acetylation; GO:0005671:Ada2/Gcn5/Ada3 transcription activator complex; GO:1903508:positive regulation of nucleic acid-templated transcription; GO:0004402:histone acetyltransferase activity
AGAP006798	transformer-2 protein	-0.0745135	0.511268	-0.848715	-0.676219	0.50761	0.0965794	0.0146852	0.0299309	J	path:aga03040: Spliceosome	GO:0005681:spliceosomal complex; GO:0003723:RNA binding; GO:0003676:nucleic acid binding; GO:1990904:ribonucleoprotein complex; GO:0048026:positive regulation of mRNA splicing, via spliceosome; GO:0005634:nucleus; GO:0051252:regulation of RNA metabolic process
AGAP007914	Transport and Golgi organization 6	-0.0473092	0.22259	-0.516855	-0.48837	0.497238	0.177947	0.00627337	0.00386777	J		GO:0009306:protein secretion
AGAP009740	tRNA (guanine26-N2/guanine27-N2)-dimethyltransferase	-0.200124	0.276608	-0.395512	-0.463584	0.154638	0.0560966	0.0134527	0.000987951	J		GO:0008033:tRNA processing; GO:0003723:RNA binding; GO:0004809:tRNA (guanine-N2-)-methyltransferase activity; GO:0016740:transferase activity; GO:0008168:methyltransferase activity; GO:0032259:methylation; GO:0005634:nucleus; GO:0000049:tRNA binding; GO:0030488:tRNA methylation; GO:0002940:tRNA N2-guanine methylation
AGAP000324	tRNA (guanine9-N1)-methyltransferase	-0.114265	0.244841	-0.715731	-0.426941	0.337951	0.0946137	3.58923e-06	0.00265019	J		GO:0009019:tRNA (guanine-N1-)-methyltransferase activity; GO:0008168:methyltransferase activity; GO:0000049:tRNA binding; GO:0005634:nucleus; GO:0005739:mitochondrion; GO:0090646:mitochondrial tRNA processing; GO:0005654:nucleoplasm; GO:0030488:tRNA methylation
AGAP007705	tRNA acetyltransferase TAN1	-0.259748	0.203859	-0.514137	-0.346719	0.064174	0.139137	0.000589959	0.0110403	N		GO:0006400:tRNA modification; GO:0003723:RNA binding
AGAP010807	tRNA pseudouridine38/39 synthase	-0.293548	0.334459	-0.537554	-0.409357	0.138831	0.0973417	0.0149671	0.0389086	N		GO:0001522:pseudouridine synthesis; GO:0003723:RNA binding; GO:0009982:pseudouridine synthase activity; GO:0009451:RNA modification; GO:0005737:cytoplasm; GO:0005634:nucleus; GO:1990481:mRNA pseudouridine synthesis; GO:0031119:tRNA pseudouridine synthesis
AGAP002409	tRNA pseudouridine38-40 synthase	-0.148116	0.121539	-0.30007	-0.247751	0.133134	0.20354	0.00670361	0.0129781	J		GO:0001522:pseudouridine synthesis; GO:0003723:RNA binding; GO:0009982:pseudouridine synthase activity; GO:0009451:RNA modification; GO:0031119:tRNA pseudouridine synthesis; GO:0005634:nucleus; GO:1990481:mRNA pseudouridine synthesis
AGAP000856	tRNA-dihydrouridine synthase 2	-0.17661	0.163767	-0.422452	-0.315334	0.19998	0.226595	0.00785863	0.02779	N		GO:0017150:tRNA dihydrouridine synthase activity; GO:0008033:tRNA processing; GO:0050660:flavin adenine dinucleotide binding; GO:0055114:oxidation-reduction process; GO:0003824:catalytic activity; GO:0002943:tRNA dihydrouridine synthesis
AGAP006663	tRNASer (uridine44-2'-O)-methyltransferase	-0.0285706	0.204811	-0.465677	-0.406771	0.525699	0.188073	0.00770275	0.00955755	N		GO:0008168:methyltransferase activity; GO:0046872:metal ion binding; GO:0030488:tRNA methylation; GO:0016300:tRNA (uracil) methyltransferase activity
AGAP006618	tRNA-splicing endonuclease subunit Sen54	-0.288107	0.403278	-0.61283	-0.698518	0.0814912	0.0146229	0.000871721	1.68287e-05	J		GO:0000214:tRNA-intron endonuclease complex; GO:0000379:tRNA-type intron splice site recognition and cleavage; GO:0090502:RNA phosphodiester bond hydrolysis, endonucleolytic
AGAP001799	tropomyosin 1	-0.0221152	-0.125509	-0.349432	-0.324217	0.530226	0.301119	0.0186843	0.0147087	A		GO:0007015:actin filament organization; GO:0051015:actin filament binding; GO:0005884:actin filament; GO:0006936:muscle contraction; :
AGAP006179	troponin C	-0.274656	0.0934848	-0.478607	-0.429708	0.117734	0.422673	0.00668534	0.00653489	A	path:aga04070: Phosphatidylinositol signaling system; path:aga04745: Phototransduction - fly	GO:0005509:calcium ion binding; GO:0019722:calcium-mediated signaling; GO:0050790:regulation of catalytic activity; GO:0030234:enzyme regulator activity; GO:0000226:microtubule cytoskeleton organization
AGAP002846	Trunk	-0.0024389	0.324831	-2.07525	-1.49908	0.5681	0.347845	1.95628e-05	0.000580943	J	path:aga04013: MAPK signaling pathway - fly	GO:0005102:signaling receptor binding
AGAP007834	Tubulin gamma chain	-0.232888	0.224153	-0.365395	-0.281807	0.0986418	0.111092	0.0179693	0.0420618			GO:0007052:mitotic spindle organization; GO:0005819:spindle; GO:0007020:microtubule nucleation; GO:0000930:gamma-tubulin complex; GO:0000070:mitotic sister chromatid segregation; GO:0031122:cytoplasmic microtubule organization; GO:0007017:microtubule-based process; GO:0005200:structural constituent of cytoskeleton; GO:0005874:microtubule; GO:0000226:microtubule cytoskeleton organization; GO:00002…
AGAP007122	tubulin, alpha 1	-0.00400581	0.382029	-1.62157	-1.12852	0.567528	0.346934	0.00396338	0.0269207	J	path:aga04145: Phagosome	GO:0007017:microtubule-based process; GO:0005200:structural constituent of cytoskeleton; GO:0005874:microtubule; GO:0000226:microtubule cytoskeleton organization; GO:0000278:mitotic cell cycle; GO:0005525:GTP binding; GO:0003924:GTPase activity; GO:0005737:cytoplasm; GO:0000166:nucleotide binding; GO:0005856:cytoskeleton
AGAP005763	tyrosine-protein kinase receptor torso	0.120202	0.197348	-0.809059	-0.682644	0.437388	0.338498	0.00417661	0.00712297	J	path:aga04013: MAPK signaling pathway - fly	GO:0004713:protein tyrosine kinase activity; GO:0006468:protein phosphorylation; GO:0004672:protein kinase activity; GO:0005524:ATP binding; GO:0005515:protein binding; GO:0018108:peptidyl-tyrosine phosphorylation; GO:0005887:integral component of plasma membrane; GO:0007275:multicellular organism development; GO:0004714:transmembrane receptor protein tyrosine kinase activity; GO:0007169:transmem…
AGAP010577	tyrosyl-DNA phosphodiesterase 1	-0.197137	0.468464	-0.414567	-0.335733	0.185831	0.00198962	0.0137331	0.026288	J		GO:0008081:phosphoric diester hydrolase activity; GO:0006281:DNA repair; GO:0005634:nucleus; GO:0003690:double-stranded DNA binding; GO:0003697:single-stranded DNA binding; GO:0017005:3'-tyrosyl-DNA phosphodiesterase activity; GO:0000012:single strand break repair; GO:0006302:double-strand break repair
AGAP001584	U1 small nuclear ribonucleoprotein C	-0.163134	0.0643744	-0.466681	-0.214388	0.129385	0.402199	5.45449e-05	0.0449987	J	path:aga03040: Spliceosome	GO:0030619:U1 snRNA binding; GO:0005685:U1 snRNP; GO:0000387:spliceosomal snRNP assembly; GO:0003729:mRNA binding; GO:0003676:nucleic acid binding; GO:0008270:zinc ion binding; GO:0005634:nucleus; GO:0000398:mRNA splicing, via spliceosome; GO:0030627:pre-mRNA 5'-splice site binding; GO:0000395:mRNA 5'-splice site recognition; GO:0000243:commitment complex; GO:0071004:U2-type prespliceosome; GO:00…
AGAP005296	U11/U12 small nuclear ribonucleoprotein 65 kDa protein	-0.0888085	0.681688	-1.27891	-0.750642	0.502046	0.04405	0.00066241	0.0258277	J		GO:0003676:nucleic acid binding; GO:0000398:mRNA splicing, via spliceosome; GO:0030626:U12 snRNA binding; GO:0097157:pre-mRNA intronic binding; GO:0005689:U12-type spliceosomal complex; GO:0005515:protein binding; GO:0003723:RNA binding
AGAP006372	U3 small nucleolar ribonucleoprotein protein IMP3	-0.222421	0.0606324	-0.469434	-0.370758	0.095466	0.443903	0.00127053	0.00478207	J	path:aga03008: Ribosome biogenesis in eukaryotes	GO:0034457:Mpp10 complex; GO:0030515:snoRNA binding; GO:0006364:rRNA processing; GO:0032040:small-subunit processome; GO:0019843:rRNA binding; GO:0003723:RNA binding
AGAP003632	U3 small nucleolar RNA-associated protein 14	-0.138044	0.242794	-0.451971	-0.399154	0.263518	0.0754984	0.00267835	0.00308191	J	path:aga03008: Ribosome biogenesis in eukaryotes	GO:0006364:rRNA processing; GO:0032040:small-subunit processome; GO:0005730:nucleolus
AGAP009046	U3 small nucleolar RNA-associated protein 18	-0.113395	0.175451	-0.528156	-0.470101	0.357069	0.231731	0.00218882	0.00232497	N	path:aga03008: Ribosome biogenesis in eukaryotes	GO:0005515:protein binding; GO:0032040:small-subunit processome; GO:0034388:Pwp2p-containing subcomplex of 90S preribosome
AGAP008325	U3 small nucleolar RNA-associated protein 23	-0.0190385	0.0562337	-0.336034	-0.472575	0.528115	0.432762	0.00750371	1.4771e-05	J		GO:0032040:small-subunit processome; GO:0005730:nucleolus; GO:0070181:small ribosomal subunit rRNA binding
AGAP008882	U3 small nucleolar RNA-associated protein MPP10	-0.141326	0.237808	-0.524278	-0.433229	0.181291	0.0306359	7.55366e-06	4.0896e-05	J	path:aga03008: Ribosome biogenesis in eukaryotes	GO:0034457:Mpp10 complex; GO:0005732:small nucleolar ribonucleoprotein complex; GO:0006364:rRNA processing; GO:0032040:small-subunit processome; GO:0005634:nucleus; GO:0005730:nucleolus; GO:0042254:ribosome biogenesis
AGAP002144	U4/U6 small nuclear ribonucleoprotein Prp4	-0.0922521	0.314456	-0.574925	-0.37607	0.389465	0.0333212	0.000274591	0.00914154	J	path:aga03040: Spliceosome	GO:0000398:mRNA splicing, via spliceosome; GO:0046540:U4/U6 x U5 tri-snRNP complex; GO:0017070:U6 snRNA binding; GO:0030621:U4 snRNA binding; GO:0005515:protein binding
AGAP009506	U5 snRNP complex subunit	-0.144406	0.170582	-0.343588	-0.34267	0.160934	0.106182	0.00207995	0.000567911		path:aga03040: Spliceosome	GO:0005515:protein binding
AGAP001686	U6 snRNA-associated Sm-like protein LSm1	-0.205622	0.185821	-0.734714	-0.5996	0.209524	0.244956	4.42454e-05	0.000213534		path:aga03018: RNA degradation	GO:0000339:RNA cap binding; GO:0000956:nuclear-transcribed mRNA catabolic process; GO:0000290:deadenylation-dependent decapping of nuclear-transcribed mRNA; GO:0016070:RNA metabolic process; GO:0006397:mRNA processing; GO:0003723:RNA binding; GO:1990726:Lsm1-7-Pat1 complex; GO:0000932:P-body; GO:0005737:cytoplasm
AGAP005136	U6 snRNA-associated Sm-like protein LSm2	-0.470811	0.423781	-0.548826	-0.494442	0.0545918	0.0834308	0.0390663	0.0378001	A	path:aga03018: RNA degradation; path:aga03040: Spliceosome	GO:0006397:mRNA processing; GO:0003723:RNA binding; GO:0071013:catalytic step 2 spliceosome; GO:0000398:mRNA splicing, via spliceosome; GO:0046540:U4/U6 x U5 tri-snRNP complex; GO:0005688:U6 snRNP; GO:1990726:Lsm1-7-Pat1 complex; GO:0000932:P-body; GO:0005634:nucleus; GO:0008380:RNA splicing; GO:0005681:spliceosomal complex; GO:0071011:precatalytic spliceosome
AGAP013519	U6 snRNA-associated Sm-like protein LSm3	-0.275888	0.255958	-0.500124	-0.367476	0.0509542	0.0709303	0.000858312	0.00687939	N	path:aga03018: RNA degradation; path:aga03040: Spliceosome	GO:0000956:nuclear-transcribed mRNA catabolic process; GO:0003723:RNA binding; GO:0071013:catalytic step 2 spliceosome; GO:0000398:mRNA splicing, via spliceosome; GO:0046540:U4/U6 x U5 tri-snRNP complex; GO:0005688:U6 snRNP; GO:0033962:cytoplasmic mRNA processing body assembly; GO:1990726:Lsm1-7-Pat1 complex; GO:0000932:P-body; GO:0005634:nucleus; GO:0006397:mRNA processing; GO:0008380:RNA splici…
AGAP006604	U6 snRNA-associated Sm-like protein LSm5	0.0654737	0.0982718	-0.489997	-0.320947	0.454567	0.387716	0.00516887	0.0427355	J	path:aga03018: RNA degradation; path:aga03040: Spliceosome	GO:0008380:RNA splicing; GO:0006397:mRNA processing; GO:0005681:spliceosomal complex; GO:0003723:RNA binding; GO:0046540:U4/U6 x U5 tri-snRNP complex; GO:0005688:U6 snRNP; GO:1990726:Lsm1-7-Pat1 complex; GO:0005634:nucleus; GO:0000398:mRNA splicing, via spliceosome
AGAP011837	U6 snRNA-associated Sm-like protein LSm8	-0.289916	0.446231	-0.551109	-0.51958	0.14057	0.0259905	0.0108985	0.00719123	N	path:aga03018: RNA degradation; path:aga03040: Spliceosome	GO:0016070:RNA metabolic process; GO:0005681:spliceosomal complex; GO:0003723:RNA binding; GO:0000398:mRNA splicing, via spliceosome; GO:0046540:U4/U6 x U5 tri-snRNP complex; GO:0005688:U6 snRNP; GO:0005634:nucleus; GO:0006397:mRNA processing; GO:0008380:RNA splicing; GO:0071011:precatalytic spliceosome
AGAP005540	Ubiquitin carboxyl-terminal hydrolase	-0.0699204	0.217233	-0.474535	-0.365857	0.424475	0.106949	0.00125703	0.00594281			GO:0016579:protein deubiquitination; GO:0004843:thiol-dependent ubiquitin-specific protease activity; GO:0006511:ubiquitin-dependent protein catabolic process; GO:0005737:cytoplasm; GO:0016787:hydrolase activity; GO:0008233:peptidase activity; GO:0008234:cysteine-type peptidase activity; GO:0036459:thiol-dependent ubiquitinyl hydrolase activity; GO:0006508:proteolysis
AGAP000666	ubiquitin carboxyl-terminal hydrolase 16/45	-0.0969759	0.128376	-0.511474	-0.367576	0.418749	0.361425	0.0117857	0.0442209	J		GO:0036459:thiol-dependent ubiquitinyl hydrolase activity; GO:0016579:protein deubiquitination; GO:0004843:thiol-dependent ubiquitin-specific protease activity; GO:0004197:cysteine-type endopeptidase activity; GO:0006511:ubiquitin-dependent protein catabolic process; GO:0008270:zinc ion binding; GO:0046872:metal ion binding; GO:0016787:hydrolase activity; GO:0008233:peptidase activity; GO:0008234…
AGAP012119	ubiquitin carboxyl-terminal hydrolase 22/27/51	-0.118403	0.409845	-0.837076	-0.54525	0.43013	0.0842771	0.00159917	0.0232192	J		GO:0036459:thiol-dependent ubiquitinyl hydrolase activity; GO:0016579:protein deubiquitination; GO:0006511:ubiquitin-dependent protein catabolic process; GO:0008270:zinc ion binding; GO:0046872:metal ion binding; GO:0016787:hydrolase activity; GO:0008233:peptidase activity; GO:0008234:cysteine-type peptidase activity; GO:0006508:proteolysis
AGAP012113	ubiquitin carboxyl-terminal hydrolase L3	-0.00931775	0.21377	-0.971797	-0.603262	0.552901	0.113598	4.83749e-12	3.01179e-06	J		GO:0016579:protein deubiquitination; GO:0004843:thiol-dependent ubiquitin-specific protease activity; GO:0006511:ubiquitin-dependent protein catabolic process; GO:0005737:cytoplasm; GO:0016787:hydrolase activity; GO:0008233:peptidase activity; GO:0008234:cysteine-type peptidase activity; GO:0036459:thiol-dependent ubiquitinyl hydrolase activity; GO:0006508:proteolysis
AGAP011076	ubiquitin-conjugating enzyme E2 I	-0.149981	0.17817	-0.5448	-0.47502	0.108431	0.0594049	1.9722e-08	4.73227e-08	N	path:aga03013: RNA transport; path:aga04120: Ubiquitin mediated proteolysis	GO:0016925:protein sumoylation; GO:0005634:nucleus; GO:0005524:ATP binding; GO:0061656:SUMO conjugating enzyme activity; GO:0016740:transferase activity; GO:0000166:nucleotide binding
AGAP002095	ultraspiracle	0.167223	-0.499589	-1.35565	-1.2675	0.490655	0.309114	0.0403817	0.0309042	J	path:aga04214: Apoptosis - fly	GO:0006355:regulation of transcription, DNA-templated; GO:0003677:DNA binding; GO:0043565:sequence-specific DNA binding; GO:0003700:DNA-binding transcription factor activity; GO:0008270:zinc ion binding; GO:0003707:steroid hormone receptor activity; GO:0005634:nucleus; GO:0046872:metal ion binding; GO:0043401:steroid hormone mediated signaling pathway; GO:0000977:RNA polymerase II regulatory regi…
AGAP000675	uncharacterized protein FAM107B	-0.126041	0.0362047	-0.529276	-0.652324	0.396702	0.526502	0.0231291	0.00158381	J
AGAP011676	uncoupling protein 2, mitochondrial	-0.25918	0.469291	-1.92521	-1.07277	0.435893	0.310214	0.00131723	0.0497143	J		GO:0031966:mitochondrial membrane; GO:0006839:mitochondrial transport; GO:0022857:transmembrane transporter activity; GO:0016021:integral component of membrane; GO:0016020:membrane; GO:1902600:proton transmembrane transport; GO:0017077:oxidative phosphorylation uncoupler activity; GO:0009409:response to cold; GO:1990542:mitochondrial transmembrane transport; GO:1990845:adaptive thermogenesis
AGAP000039	unspecified product	1.04614	0.3454	-1.56588	-1.95792	0.12005	0.401218	0.0025737	2.48643e-05	A	path:aga04080: Neuroactive ligand-receptor interaction	GO:0034220:ion transmembrane transport; GO:0006811:ion transport; GO:0004890:GABA-A receptor activity; GO:0005230:extracellular ligand-gated ion channel activity; GO:0004888:transmembrane signaling receptor activity; GO:0005216:ion channel activity; GO:0016020:membrane; GO:0016021:integral component of membrane; GO:0005886:plasma membrane; GO:0005887:integral component of plasma membrane; GO:0043…
AGAP000041	unspecified product	-0.236757	-0.353147	-0.45494	-0.58223	0.250928	0.129513	0.0474902	0.00447028	A	path:aga00310: Lysine degradation; path:aga01100: Metabolic pathways	GO:0005515:protein binding
AGAP000425	unspecified product	-0.0345782	-0.0662125	-0.330011	-0.204957	0.475678	0.375664	0.00197002	0.0350665	A		GO:0005730:nucleolus
AGAP000669	unspecified product	-0.22171	-0.271807	-0.725385	-0.619662	0.16819	0.100427	4.60672e-05	0.000107198	A		GO:0016021:integral component of membrane; GO:0016020:membrane
AGAP001007	unspecified product	-0.153081	-0.0650654	-0.300942	-0.272078	0.108641	0.374411	0.00229268	0.00210776	A		GO:0003723:RNA binding; GO:0005739:mitochondrion; GO:1903108:regulation of mitochondrial transcription
AGAP001347	unspecified product	0.153662	-0.0629521	-0.37573	-0.359433	0.295417	0.468343	0.043648	0.0309824	A
AGAP003170	unspecified product	-0.177666	0.253966	-0.513565	-0.466465	0.194674	0.0768467	0.000292366	0.000239334	A		GO:0003729:mRNA binding; GO:0003676:nucleic acid binding; GO:0005829:cytosol; GO:1990904:ribonucleoprotein complex; GO:0003723:RNA binding
AGAP003773	unspecified product	-0.473786	-0.4522	-0.570701	-0.524095	0.0665328	0.0884289	0.0362446	0.0315285	A
AGAP000793	unspecified product	-0.206965	-0.545613	-0.589188	-0.456677	0.320127	0.0400019	0.0157031	0.0367068	A
AGAP003937	unspecified product	-0.0798391	-0.188429	-0.519551	-0.360314	0.457314	0.283564	0.00773957	0.0403817	A		GO:0005515:protein binding; GO:0005913:GO_0005913; GO:0030036:actin cytoskeleton organization; GO:0003779:actin binding; GO:0031941:filamentous actin; GO:0051371:muscle alpha-actinin binding; GO:0001725:stress fiber; GO:0061061:muscle structure development; GO:0030018:Z disc; GO:0005912:adherens junction
AGAP005072	unspecified product	1.19261	0.276812	-1.33714	-1.62869	0.0559115	0.434699	0.0232781	0.00174692	A		GO:0006508:proteolysis; GO:0004252:serine-type endopeptidase activity
AGAP005243	unspecified product	-0.18482	-0.223945	-0.581035	-0.47072	0.334092	0.283959	0.0207882	0.0366355	A		GO:0005246:calcium channel regulator activity; GO:0016020:membrane; GO:0005525:GTP binding; GO:0003924:GTPase activity; GO:0005886:plasma membrane; GO:0007165:signal transduction; GO:0000166:nucleotide binding
AGAP006467	unspecified product	-0.0846268	0.00593942	-0.962263	-1.09392	0.504949	0.565423	0.00419319	0.000233987	A
AGAP006950	unspecified product	0.0961037	-0.0838407	-0.464651	-0.354804	0.390912	0.417131	0.00365838	0.0141643	A
AGAP007956	unspecified product	0.13141	0.122576	-0.647769	-0.470949	0.392563	0.404396	0.00388686	0.0201898	A		GO:0003676:nucleic acid binding; GO:0008270:zinc ion binding; GO:0005634:nucleus
AGAP008757	unspecified product	-0.0301571	0.00320234	-0.316949	-0.196834	0.491088	0.561949	0.00352452	0.0463143	A		GO:0016021:integral component of membrane; GO:0016020:membrane
AGAP009526	unspecified product	-0.374729	0.208535	-1.13703	-0.890375	0.0987129	0.293706	2.35898e-06	4.5211e-05	A	path:aga00190: Oxidative phosphorylation; path:aga01100: Metabolic pathways	GO:0005746:mitochondrial respirasome; GO:0004129:cytochrome-c oxidase activity; GO:0009055:electron transfer activity; GO:0016021:integral component of membrane; GO:0097250:mitochondrial respirasome assembly; GO:0002082:regulation of oxidative phosphorylation; GO:0016020:membrane; GO:0022900:electron transport chain; GO:1902600:proton transmembrane transport
AGAP009535	unspecified product	-0.00880945	0.0272404	-0.781287	-0.830647	0.561483	0.544884	0.00555238	0.000900443	A
AGAP011485	unspecified product	-0.213406	0.389066	-0.468903	-0.474274	0.251765	0.0554634	0.0212726	0.00925381	A
AGAP012195	unspecified product	-0.042185	0.0895638	-0.576933	-0.290289	0.496751	0.401483	0.000292046	0.0472719	A		GO:0003747:translation release factor activity; GO:0006415:translational termination; GO:0005762:mitochondrial large ribosomal subunit
AGAP000356	unspecified product	-0.578317	0.689575	-0.77208	-0.695758	0.0871457	0.0417131	0.00399305	0.00368539	A		GO:0005615:extracellular space; GO:0032504:multicellular organism reproduction
AGAP002751	unspecified product	-0.747731	1.10485	-1.14163	-0.874348	0.0641844	0.0050772	0.00298856	0.0114112	A
AGAP011811	unspecified product	0.149195	0.0750781	-0.446165	-0.359407	0.275638	0.431524	0.00496467	0.0121425	C	path:aga00072: Synthesis and degradation of ketone bodies; path:aga00650: Butanoate metabolism; path:aga01100: Metabolic pathways
AGAP000134	unspecified product	-0.14693	0.563608	-0.905665	-1.05557	0.427865	0.0531955	0.00586413	0.000264909	J
AGAP000135	unspecified product	-0.0735157	0.540009	-1.85192	-1.89566	0.527946	0.199525	0.000183119	1.46159e-05	J
AGAP000176	unspecified product	-0.00275091	0.220493	-1.17573	-1.17397	0.566607	0.276452	1.17205e-06	4.51641e-08	J
AGAP000186	unspecified product	-0.776423	0.630497	-1.4946	-1.12707	0.117983	0.19319	0.0115483	0.0289316	J
AGAP000264	unspecified product	0.0187794	0.171939	-0.936246	-0.733144	0.550188	0.35611	0.000312516	0.00177389	J
AGAP000501	unspecified product	-0.107333	0.0509843	-0.318936	-0.306923	0.211193	0.409861	0.00129252	0.000508601	J
AGAP000715	unspecified product	0.160155	-0.0896877	-0.689436	-0.760404	0.40709	0.484122	0.0345448	0.00905906	J		GO:0004089:carbonate dehydratase activity; GO:0008270:zinc ion binding
AGAP000835	unspecified product	0.0420941	0.15226	-1.41327	-1.59259	0.547506	0.482126	0.0066699	0.000512014	J		GO:0061578:Lys63-specific deubiquitinase activity; GO:0070536:protein K63-linked deubiquitination
AGAP000837	unspecified product	0.0941436	0.41345	-2.19127	-1.44639	0.534197	0.388234	0.00259842	0.0287054	J	path:aga04013: MAPK signaling pathway - fly
AGAP000875	unspecified product	0.288952	0.177941	-1.24832	-1.31497	0.325055	0.427908	0.0019578	0.000229474	J		GO:0006355:regulation of transcription, DNA-templated; GO:0003700:DNA-binding transcription factor activity; GO:0008270:zinc ion binding; GO:0005634:nucleus; GO:0006357:regulation of transcription by RNA polymerase II; GO:0000978:RNA polymerase II cis-regulatory region sequence-specific DNA binding
AGAP000924	unspecified product	0.186433	0.0638311	-0.642904	-0.505019	0.232058	0.465693	0.000447306	0.00226298	J		GO:0006406:mRNA export from nucleus; GO:0003723:RNA binding; GO:0003676:nucleic acid binding; GO:0005623:cell
AGAP001156	unspecified product	0.0189371	0.244737	-0.444987	-0.656843	0.544577	0.17161	0.0331318	0.000314549	J		GO:0003677:DNA binding
AGAP001226	unspecified product	-0.292119	0.135117	-0.679416	-0.741612	0.239654	0.429782	0.0258962	0.00646039	J
AGAP001259	unspecified product	0.0482575	-0.168298	-0.945261	-1.72747	0.526913	0.399972	0.00280195	2.45635e-10	J
AGAP001280	unspecified product	0.0139577	0.301571	-0.57948	-0.60788	0.554441	0.17241	0.0230584	0.00724479	J
AGAP001334	unspecified product	-0.104482	0.175535	-0.2537	-0.261213	0.288777	0.114678	0.0402259	0.0183278	J		GO:0005634:nucleus
AGAP001336	unspecified product	-0.2475	0.547683	-1.87148	-0.935312	0.361377	0.114863	5.76127e-07	0.0074761	J		GO:0055085:transmembrane transport; GO:0016021:integral component of membrane; GO:0016020:membrane
AGAP001360	unspecified product	-0.113374	0.463401	-1.51613	-1.66796	0.4783	0.155137	3.37289e-05	2.0981e-07	J		GO:0046872:metal ion binding
AGAP001432	unspecified product	0.0309842	0.18211	-0.583606	-0.493803	0.519044	0.210046	0.000378355	0.000814474	J		GO:0003676:nucleic acid binding; GO:0003677:DNA binding
AGAP001466	unspecified product	0.103999	0.106801	-0.514699	-0.365787	0.390989	0.383862	0.00442441	0.02521	J
AGAP001521	unspecified product	-0.0593552	0.102355	-0.420189	-0.471022	0.441167	0.333665	0.00288255	0.000157658	J		GO:0000124:SAGA complex; GO:0003712:transcription coregulator activity; GO:1903506:regulation of nucleic acid-templated transcription
AGAP001555	unspecified product	0.0578191	0.490836	-1.02716	-0.876016	0.521672	0.102069	0.00219053	0.0035518	J		GO:0003676:nucleic acid binding; GO:0045944:positive regulation of transcription by RNA polymerase II; GO:0003700:DNA-binding transcription factor activity; GO:0005654:nucleoplasm; GO:0044212:transcription regulatory region DNA binding
AGAP001636	unspecified product	-0.179137	0.666074	-1.50084	-1.00274	0.420904	0.0508841	5.01199e-05	0.00296016	J		GO:0004674:protein serine/threonine kinase activity; GO:0035556:intracellular signal transduction; GO:0006468:protein phosphorylation; GO:0004672:protein kinase activity; GO:0005634:nucleus; GO:0005524:ATP binding; GO:0018105:peptidyl-serine phosphorylation; GO:0016740:transferase activity; GO:0000166:nucleotide binding; GO:0016301:kinase activity; GO:0016310:phosphorylation
AGAP001702	unspecified product	-0.0606721	0.298859	-0.521921	-0.477011	0.497421	0.16307	0.0365091	0.0326423	J		GO:0007099:centriole replication; GO:0005814:centriole; GO:1902017:regulation of cilium assembly; GO:0005813:centrosome; GO:0051299:centrosome separation; GO:1902410:mitotic cytokinetic process
AGAP001781	unspecified product	0.0878899	0.643071	-1.72577	-1.24517	0.503067	0.0596466	4.25579e-06	0.000221583	J		GO:0045892:negative regulation of transcription, DNA-templated; GO:0045893:positive regulation of transcription, DNA-templated; GO:0045944:positive regulation of transcription by RNA polymerase II; GO:0003676:nucleic acid binding; GO:0043565:sequence-specific DNA binding; GO:0003700:DNA-binding transcription factor activity; GO:0005634:nucleus; GO:0006355:regulation of transcription, DNA-template…
AGAP001803	unspecified product	-0.194298	0.280612	-0.805426	-0.661858	0.210963	0.0868148	3.27521e-06	2.13372e-05	J		GO:0007219:Notch signaling pathway; GO:0045892:negative regulation of transcription, DNA-templated; GO:0003682:chromatin binding
AGAP001817	unspecified product	-0.33722	0.282674	-0.803459	-0.645221	0.156821	0.221224	0.00354157	0.00902893	J		GO:0016021:integral component of membrane; GO:0016020:membrane
AGAP001993	unspecified product	0.0768884	0.380663	-1.73562	-1.38618	0.515081	0.247237	7.22779e-06	7.03143e-05	J	path:aga03015: mRNA surveillance pathway	GO:0003729:mRNA binding; GO:0003723:RNA binding; GO:0003676:nucleic acid binding; GO:1990904:ribonucleoprotein complex; GO:0005654:nucleoplasm; GO:0005634:nucleus; GO:0051252:regulation of RNA metabolic process
AGAP002023	unspecified product	-0.0247225	0.41734	-0.898615	-0.656042	0.541056	0.0500042	0.000101417	0.00174748	J		GO:0051015:actin filament binding; GO:0005639:integral component of nuclear inner membrane; GO:0005521:lamin binding; GO:0030473:nuclear migration along microtubule; GO:0031965:nuclear membrane; GO:0016020:membrane; GO:0016021:integral component of membrane
AGAP002143	unspecified product	0.30931	-0.350323	-1.04873	-1.1581	0.325783	0.291296	0.0158334	0.00261449	J		GO:0003352:regulation of cilium movement; GO:0005858:axonemal dynein complex; GO:0005930:axoneme; GO:0070286:axonemal dynein complex assembly; GO:0060285:cilium-dependent cell motility
AGAP002151	unspecified product	0.0831767	0.0787698	-0.751061	-0.613761	0.454433	0.461446	0.000573577	0.00177302	J
AGAP002214	unspecified product	0.0427696	0.172799	-0.537518	-0.418795	0.476093	0.150977	4.75124e-05	0.000463808	J		GO:0042981:regulation of apoptotic process; GO:2001268:negative regulation of cysteine-type endopeptidase activity involved in apoptotic signaling pathway
AGAP002222	unspecified product	-0.0180015	0.0747272	-0.254018	-0.277514	0.530531	0.379375	0.0436461	0.0136414	J		GO:0043162:ubiquitin-dependent protein catabolic process via the multivesicular body sorting pathway; GO:0043130:ubiquitin binding; GO:0000813:ESCRT I complex; GO:0005515:protein binding
AGAP002241	unspecified product	-0.145021	0.276974	-0.659097	-0.673784	0.314791	0.102711	0.000421308	4.88498e-05	J		GO:0006355:regulation of transcription, DNA-templated; GO:0003676:nucleic acid binding; GO:0003677:DNA binding; GO:0003700:DNA-binding transcription factor activity; GO:0005634:nucleus
AGAP002312	unspecified product	-0.671522	0.982905	-1.69163	-1.12205	0.178469	0.056994	0.00409354	0.0304403	J		GO:0005730:nucleolus; GO:0003676:nucleic acid binding; GO:0005654:nucleoplasm
AGAP002322	unspecified product	-0.0252963	0.163105	-1.03363	-0.917419	0.55004	0.425526	0.00390911	0.00416463	J		GO:0006511:ubiquitin-dependent protein catabolic process; GO:0007275:multicellular organism development; GO:0005634:nucleus; GO:0005515:protein binding; GO:0016567:protein ubiquitination; GO:0005737:cytoplasm; GO:0043161:proteasome-mediated ubiquitin-dependent protein catabolic process; GO:0061630:ubiquitin protein ligase activity; GO:0031624:ubiquitin conjugating enzyme binding
AGAP002333	unspecified product	0.1847	-0.0920922	-0.484589	-0.3876	0.13936	0.355871	0.000507192	0.00205308	J		GO:0000469:cleavage involved in rRNA processing; GO:0000462:maturation of SSU-rRNA from tricistronic rRNA transcript (SSU-rRNA, 5.8S rRNA, LSU-rRNA); GO:0030686:90S preribosome; GO:0005730:nucleolus; GO:0005634:nucleus; GO:0006364:rRNA processing; GO:0042254:ribosome biogenesis
AGAP002476	unspecified product	-0.0521399	0.48429	-1.0648	-0.971969	0.520667	0.0697663	0.00030487	0.000220968	J		GO:0007095:mitotic G2 DNA damage checkpoint; GO:0032147:activation of protein kinase activity; GO:0033314:mitotic DNA replication checkpoint; GO:0010997:anaphase-promoting complex binding
AGAP002480	unspecified product	-0.0144252	0.226262	-0.50459	-0.455667	0.55244	0.23251	0.0257593	0.0247087	J		GO:0008270:zinc ion binding; GO:0046872:metal ion binding
AGAP002514	unspecified product	-0.241557	0.412707	-1.17694	-1.11123	0.400902	0.2649	0.015416	0.0101938	J
AGAP002532	unspecified product	-0.198673	0.267316	-1.76603	-1.85212	0.374254	0.299311	1.97553e-07	7.3921e-10	J		GO:0005634:nucleus; GO:0006468:protein phosphorylation; GO:0005737:cytoplasm; GO:0004672:protein kinase activity; GO:0016538:cyclin-dependent protein serine/threonine kinase regulator activity; GO:0019901:protein kinase binding; GO:0000079:regulation of cyclin-dependent protein serine/threonine kinase activity; GO:0044772:mitotic cell cycle phase transition; GO:0000307:cyclin-dependent protein ki…
AGAP002615	unspecified product	0.077858	0.295039	-0.742702	-0.452949	0.466758	0.138831	0.00141467	0.0305522	J
AGAP002795	unspecified product	-0.107051	0.131271	-0.468083	-0.278651	0.239704	0.170036	1.0408e-05	0.00441658	J
AGAP002899	unspecified product	-0.133642	0.333517	-0.872605	-0.802847	0.447715	0.23644	0.0142793	0.0115362	J		GO:0016021:integral component of membrane; GO:0016020:membrane
AGAP002929	unspecified product	-0.152205	0.298068	-0.545485	-0.541904	0.382832	0.189588	0.0407959	0.0229219	J		GO:0046872:metal ion binding
AGAP003007	unspecified product	-0.123607	0.217881	-0.539677	-0.450645	0.306466	0.118773	0.000441834	0.00110586	J		GO:0042273:ribosomal large subunit biogenesis; GO:0042274:ribosomal small subunit biogenesis; GO:0022625:cytosolic large ribosomal subunit; GO:0003723:RNA binding; GO:0005730:nucleolus; GO:0003677:DNA binding
AGAP003029	unspecified product	-0.0246094	0.189748	-0.446711	-0.669169	0.53013	0.199725	0.00960693	6.51649e-06	J		GO:0045892:negative regulation of transcription, DNA-templated; GO:0003714:transcription corepressor activity; GO:0000122:negative regulation of transcription by RNA polymerase II; GO:0005634:nucleus; GO:0046872:metal ion binding; GO:0070822:Sin3-type complex; GO:0005515:protein binding; GO:0006355:regulation of transcription, DNA-templated; GO:0003712:transcription coregulator activity
AGAP003041	unspecified product	-0.211269	0.225738	-0.51051	-0.466771	0.142232	0.120256	0.00143777	0.00111307	J		GO:0006364:rRNA processing; GO:0030687:preribosome, large subunit precursor; GO:0000470:maturation of LSU-rRNA; GO:0000460:maturation of 5.8S rRNA
AGAP003087	unspecified product	-0.130816	0.474885	-1.84671	-1.38903	0.477017	0.192527	7.16355e-06	0.000195508	J		GO:0005765:lysosomal membrane; GO:0016021:integral component of membrane; GO:0005770:late endosome; GO:0016020:membrane
AGAP003173	unspecified product	0.0415592	0.0831628	-0.797626	-0.463379	0.513384	0.447026	0.000105151	0.0144602	J		GO:0042274:ribosomal small subunit biogenesis; GO:0030686:90S preribosome; GO:0019843:rRNA binding; GO:0005730:nucleolus; GO:0003676:nucleic acid binding; GO:0003723:RNA binding
AGAP003190	unspecified product	-0.325282	0.457146	-1.07932	-0.862974	0.236515	0.118846	0.00104258	0.0035429	J	path:aga03430: Mismatch repair	GO:0006298:mismatch repair; GO:0030983:mismatched DNA binding; GO:0005524:ATP binding; GO:0003677:DNA binding; GO:0000166:nucleotide binding; GO:0006281:DNA repair; GO:0006974:cellular response to DNA damage stimulus; GO:0000400:four-way junction DNA binding; GO:0036297:interstrand cross-link repair; GO:0008094:DNA-dependent ATPase activity; GO:0008630:intrinsic apoptotic signaling pathway in res…
AGAP003224	unspecified product	-0.28952	0.383858	-0.753608	-0.657643	0.199248	0.102747	0.00500915	0.0062505	J		GO:0003676:nucleic acid binding; GO:0008270:zinc ion binding; GO:0005634:nucleus
AGAP003287	unspecified product	-0.250045	0.70512	-1.11317	-0.955038	0.368644	0.053145	0.00655218	0.0091377	J
AGAP003290	unspecified product	-0.344883	0.877716	-2.34943	-1.61683	0.392914	0.114894	0.000116443	0.00361263	J	path:aga04013: MAPK signaling pathway - fly	GO:0008201:heparin binding; GO:0009986:cell surface
AGAP003387	unspecified product	-0.141088	0.0495255	-0.787942	-0.683429	0.302391	0.486886	2.38704e-06	4.81147e-06	J
AGAP003439	unspecified product	-0.00930153	0.228896	-0.477641	-0.419566	0.552528	0.0846833	0.000981843	0.00123647	J		GO:0005515:protein binding; GO:0016021:integral component of membrane; GO:0016020:membrane; GO:0006357:regulation of transcription by RNA polymerase II; GO:0005634:nucleus
AGAP003486	unspecified product	-0.0791748	0.282523	-0.819478	-0.71146	0.485632	0.230936	0.0034404	0.00458945	J
AGAP003549	unspecified product	-0.0733865	0.182227	-0.548831	-0.299163	0.390989	0.119804	1.44746e-05	0.0110596	J		GO:0000139:Golgi membrane; GO:0016021:integral component of membrane; GO:0015165:pyrimidine nucleotide-sugar transmembrane transporter activity; GO:0090481:pyrimidine nucleotide-sugar transmembrane transport; GO:0016020:membrane; GO:0043231:intracellular membrane-bounded organelle
AGAP003612	unspecified product	0.0254602	0.0278536	-0.256384	-0.227716	0.50509	0.497787	0.0242161	0.0253881	J
AGAP003732	unspecified product	-0.109745	0.269887	-0.532982	-0.586641	0.352514	0.0715718	0.00104539	4.26225e-05	J
AGAP003771	unspecified product	-0.188354	0.441898	-1.09755	-0.774118	0.369107	0.10583	0.000261514	0.00450524	J		GO:0003676:nucleic acid binding; GO:0016021:integral component of membrane; GO:0016020:membrane
AGAP003990	unspecified product	-0.0153407	0.284246	-0.607609	-0.44102	0.552529	0.17765	0.0125613	0.0435736	J		GO:0003676:nucleic acid binding; GO:0008270:zinc ion binding; GO:0005634:nucleus
AGAP004008	unspecified product	-0.0423878	0.789296	-1.53954	-1.21933	0.549943	0.131154	0.0095339	0.0223008	J		GO:0006468:protein phosphorylation; GO:0004672:protein kinase activity; GO:0005524:ATP binding; GO:0005634:nucleus; GO:0004674:protein serine/threonine kinase activity
AGAP004214	unspecified product	0.079083	0.218978	-0.819875	-0.798913	0.494089	0.333716	0.00801448	0.00364221	J		GO:0000785:chromatin; GO:0006355:regulation of transcription, DNA-templated; GO:0003677:DNA binding; GO:0005634:nucleus
AGAP004243	unspecified product	-0.268379	0.571461	-1.51244	-1.38382	0.361006	0.126328	0.000246867	0.000170139	J		GO:0046872:metal ion binding
AGAP004274	unspecified product	-0.0373869	0.217831	-0.462848	-0.494664	0.516976	0.20093	0.0233202	0.00643286	J		GO:0003676:nucleic acid binding; GO:0008270:zinc ion binding
AGAP004281	unspecified product	-0.159208	0.574732	-1.70807	-1.47335	0.4168	0.0510735	4.64268e-08	1.14478e-07	J		GO:0003723:RNA binding
AGAP004293	unspecified product	-0.0961249	0.227448	-0.586119	-0.773197	0.392609	0.137679	0.000592168	2.5943e-07	J
AGAP004338	unspecified product	0.100489	0.129412	-0.705363	-0.596342	0.372763	0.308436	1.08034e-05	3.55491e-05	J
AGAP004473	unspecified product	-0.115169	0.370957	-0.841593	-0.75917	0.420837	0.0890388	0.000403777	0.000355214	J
AGAP004588	unspecified product	0.00195187	0.217454	-0.581165	-0.478528	0.565973	0.0781712	8.83458e-06	4.96262e-05	J		GO:0003729:mRNA binding; GO:0005515:protein binding
AGAP004825	unspecified product	0.153971	0.624018	-1.73267	-1.2495	0.457679	0.094939	2.2735e-05	0.000725146	J		GO:0047631:ADP-ribose diphosphatase activity; GO:0005739:mitochondrion; GO:0043262:adenosine-diphosphatase activity
AGAP005014	unspecified product	-0.0904065	0.316118	-0.725141	-0.696645	0.436394	0.0957562	0.000483625	0.000165012	J		GO:0005515:protein binding; GO:0005829:cytosol; GO:0031072:heat shock protein binding; GO:0005739:mitochondrion; GO:0006626:protein targeting to mitochondrion
AGAP005024	unspecified product	-0.608059	0.599627	-2.11932	-0.836142	0.10984	0.115265	2.48956e-06	0.0285785	J		GO:0000786:nucleosome; GO:0046982:protein heterodimerization activity; GO:0003677:DNA binding; GO:0005634:nucleus; GO:0005694:chromosome
AGAP005036	unspecified product	0.0195154	0.202226	-0.62515	-0.506064	0.54303	0.226685	0.00140055	0.00404683	J		GO:0000184:nuclear-transcribed mRNA catabolic process, nonsense-mediated decay
AGAP003151	unspecified product	-0.147322	-0.433196	-0.96422	-0.828023	0.33839	0.02641	1.26225e-06	3.29824e-06	J		GO:0045022:early endosome to late endosome transport; GO:0017137:Rab GTPase binding; GO:0000149:SNARE binding; GO:0005085:guanyl-nucleotide exchange factor activity; GO:0005886:plasma membrane; GO:0005829:cytosol; GO:0097422:tubular endosome; GO:1990126:retrograde transport, endosome to plasma membrane; GO:0005770:late endosome; GO:0048812:neuron projection morphogenesis; GO:0043005:neuron projec…
AGAP005115	unspecified product	-0.034467	0.20197	-0.459895	-0.500478	0.504995	0.135341	0.00236421	0.000178961	J
AGAP005156	unspecified product	-0.0454956	0.420524	-0.914679	-0.758509	0.538138	0.212785	0.0227043	0.0348038	J		GO:0003677:DNA binding; GO:0005634:nucleus; GO:0000977:RNA polymerase II regulatory region sequence-specific DNA binding; GO:0045944:positive regulation of transcription by RNA polymerase II; GO:0001228:DNA-binding transcription activator activity, RNA polymerase II-specific
AGAP005165	unspecified product	-0.171583	0.727041	-1.15765	-1.32522	0.4541	0.0753213	0.0109814	0.000938004	J		GO:0005509:calcium ion binding; GO:0008045:motor neuron axon guidance; GO:0009887:animal organ morphogenesis; GO:0009888:tissue development; GO:0005604:basement membrane; GO:0016358:dendrite development
AGAP005253	unspecified product	-0.0521711	0.625136	-1.38807	-1.22466	0.538061	0.118026	0.00213546	0.00234535	J		GO:0005515:protein binding
AGAP005259	unspecified product	0.159262	0.204609	-0.621738	-0.675981	0.396525	0.338956	0.0369547	0.0108031	J		GO:0046872:metal ion binding; GO:0045944:positive regulation of transcription by RNA polymerase II; GO:0005634:nucleus; GO:0003700:DNA-binding transcription factor activity; GO:0044212:transcription regulatory region DNA binding
AGAP005261	unspecified product	0.0326055	0.13724	-0.453764	-0.364233	0.488442	0.181985	9.50422e-05	0.000523953	J
AGAP005268	unspecified product	0.0958736	0.114104	-0.76406	-0.638491	0.468548	0.445444	0.0128049	0.0196528	J		GO:0070286:axonemal dynein complex assembly; GO:0036157:outer dynein arm; GO:0003351:epithelial cilium movement involved in extracellular fluid movement; GO:0007368:determination of left/right symmetry; GO:0036159:inner dynein arm assembly; GO:0005576:extracellular region
AGAP005272	unspecified product	0.0523241	0.494535	-1.12585	-0.653334	0.5193	0.0562931	5.45449e-05	0.0101859	J		GO:0005515:protein binding
AGAP005321	unspecified product	-0.140222	0.38893	-0.773663	-0.691391	0.426633	0.148776	0.0125764	0.0126423	J		GO:0005634:nucleus; GO:0003677:DNA binding; GO:0000076:DNA replication checkpoint; GO:0000278:mitotic cell cycle; GO:0006260:DNA replication; GO:0070182:DNA polymerase binding; GO:0030174:regulation of DNA-dependent DNA replication initiation; GO:0071163:DNA replication preinitiation complex assembly
AGAP005374	unspecified product	0.0439695	0.270634	-0.44422	-0.636572	0.50994	0.143753	0.0368746	0.000615771	J		GO:0005515:protein binding
AGAP005524	unspecified product	-0.168399	0.083992	-0.571326	-0.573671	0.352471	0.470746	0.0236505	0.0109388	J		GO:0005515:protein binding
AGAP005566	unspecified product	-0.04476	0.166025	-0.420774	-0.369051	0.471788	0.166682	0.00180951	0.00232547	J		GO:0003676:nucleic acid binding
AGAP005568	unspecified product	-0.262558	0.384364	-0.955138	-1.00931	0.302576	0.1784	0.00374515	0.000542227	J		GO:0003676:nucleic acid binding; GO:0008270:zinc ion binding; GO:0005634:nucleus
AGAP005571	unspecified product	0.251867	0.000859458	-0.715862	-0.937669	0.257948	0.568602	0.00617913	4.89936e-05	J		GO:0003676:nucleic acid binding; GO:0008270:zinc ion binding; GO:0005634:nucleus; GO:0003677:DNA binding; GO:0046872:metal ion binding; GO:0043565:sequence-specific DNA binding; GO:0004803:transposase activity; GO:0006313:transposition, DNA-mediated
AGAP005722	unspecified product	-0.0945661	0.399502	-0.552691	-0.660546	0.442462	0.0519179	0.0150072	0.00110427	J
AGAP005733	unspecified product	0.0315782	0.329589	-2.14861	-1.26821	0.549371	0.31018	1.02267e-07	0.000690155	J		GO:0005515:protein binding
AGAP005745	unspecified product	-0.276159	0.289199	-0.39263	-0.384539	0.103202	0.090047	0.0336492	0.0204484	J		GO:0003676:nucleic acid binding; GO:0005515:protein binding; GO:0005634:nucleus; GO:0006357:regulation of transcription by RNA polymerase II
AGAP005746	unspecified product	-0.0537113	0.333169	-0.484458	-0.416136	0.484994	0.0507263	0.0111456	0.0150942	J		GO:0045893:positive regulation of transcription, DNA-templated; GO:0003676:nucleic acid binding; GO:0016604:nuclear body; GO:0005515:protein binding
AGAP006039	unspecified product	0.0358511	0.225778	-0.836033	-0.782174	0.531886	0.279786	0.00129864	0.000736446	J
AGAP006062	unspecified product	-0.0839429	0.280626	-0.550601	-0.494629	0.462492	0.174335	0.0216478	0.0210749	J		GO:0003677:DNA binding; GO:0005634:nucleus; GO:0005524:ATP binding
AGAP006129	unspecified product	-0.0996191	0.41629	-0.846462	-0.854034	0.459222	0.0889292	0.00152905	0.000320392	J		GO:0003676:nucleic acid binding; GO:0008270:zinc ion binding; GO:0005634:nucleus
AGAP006323	unspecified product	-0.0935589	0.270043	-1.00634	-0.674746	0.475678	0.265314	0.000601699	0.0116048	J
AGAP006375	unspecified product	0.388597	0.0298947	-1.39913	-1.12859	0.363783	0.556146	0.0251808	0.0437586	J
AGAP006393	unspecified product	0.112148	0.0479859	-1.46273	-0.734682	0.446981	0.52235	7.54348e-08	0.00366206	J		GO:0071630:nuclear protein quality control by the ubiquitin-proteasome system; GO:0005634:nucleus; GO:0031144:proteasome localization; GO:1990919:nuclear membrane proteasome anchor; GO:1990920:proteasome localization to nuclear periphery; GO:0031965:nuclear membrane
AGAP006404	unspecified product	-0.645308	0.727832	-1.12277	-0.92416	0.0929248	0.0595634	0.00898117	0.0165389	J
AGAP006446	unspecified product	-0.0558524	0.314878	-0.842303	-0.688464	0.498941	0.12192	0.000166422	0.000613118	J		GO:0003676:nucleic acid binding
AGAP006605	unspecified product	0.274308	0.258898	-1.04057	-0.981057	0.32802	0.342185	0.0062368	0.00378335	J		GO:0005515:protein binding
AGAP006609	unspecified product	-0.423622	0.827391	-2.07537	-1.19613	0.315838	0.0974823	0.000135529	0.0170305	J		GO:0055085:transmembrane transport; GO:0022857:transmembrane transporter activity; GO:0016021:integral component of membrane; GO:0016020:membrane
AGAP006659	unspecified product	-0.246684	0.306454	-0.496787	-0.432105	0.153902	0.0841882	0.0118225	0.0145904	J		GO:0016779:nucleotidyltransferase activity
AGAP006781	unspecified product	0.549403	-0.0537339	-1.32782	-1.32044	0.272095	0.545901	0.0356708	0.0192261	J
AGAP006785	unspecified product	-0.454359	0.504743	-1.24523	-1.04534	0.156821	0.121324	0.000623951	0.00135797	J		GO:0008344:adult locomotory behavior; GO:0048512:circadian behavior; GO:0005515:protein binding; GO:0050804:modulation of chemical synaptic transmission
AGAP006815	unspecified product	-0.040278	0.192644	-0.519765	-0.452427	0.491623	0.150667	0.000439512	0.000649834	J
AGAP006822	unspecified product	0.366969	0.277353	-1.82967	-1.22736	0.397649	0.44331	0.00827209	0.0485316	J
AGAP006823	unspecified product	0.449136	0.307898	-2.28324	-1.47936	0.366961	0.436993	0.00141791	0.0233825	J
AGAP006827	unspecified product	-0.360953	0.324133	-1.16662	-0.853145	0.161914	0.201225	0.000116299	0.00166018	J
AGAP006930	unspecified product	-0.126343	0.521996	-1.32524	-1.2279	0.46856	0.118137	0.000425077	0.000240468	J		GO:0003676:nucleic acid binding; GO:0008270:zinc ion binding; GO:0005634:nucleus; GO:0000977:RNA polymerase II regulatory region sequence-specific DNA binding; GO:0043565:sequence-specific DNA binding
AGAP006947	unspecified product	-0.125024	0.430016	-0.862664	-0.672197	0.417446	0.0653344	0.000762467	0.00363711	J		GO:0016021:integral component of membrane; GO:0016020:membrane
AGAP007083	unspecified product	0.0950553	0.00157766	-1.49962	-1.08899	0.489102	0.568224	1.74229e-05	0.000538752	J
AGAP007116	unspecified product	0.107744	0.233027	-1.03873	-0.839606	0.449834	0.287539	0.00017596	0.000742124	J
AGAP007145	unspecified product	-0.154363	0.236419	-0.414669	-0.439673	0.222851	0.0798335	0.00537779	0.000857014	J		GO:0030490:maturation of SSU-rRNA
AGAP007202	unspecified product	-5.15003e-05	0.0612115	-0.467417	-0.407442	0.569102	0.432297	0.000620563	0.00087259	J
AGAP007313	unspecified product	0.0188257	-0.101317	-0.439273	-0.242597	0.531706	0.325884	0.000997573	0.0463904	J		GO:0016021:integral component of membrane; GO:0016020:membrane
AGAP007324	unspecified product	-0.315882	0.234488	-0.590976	-0.53033	0.166851	0.270729	0.0214898	0.0211914	J		GO:0090266:regulation of mitotic cell cycle spindle assembly checkpoint; GO:0005680:anaphase-promoting complex
AGAP007364	unspecified product	-0.398935	0.619509	-2.02029	-1.21771	0.354989	0.227792	0.000797926	0.0270601	J		GO:0042803:protein homodimerization activity; GO:0003723:RNA binding; GO:0045450:bicoid mRNA localization
AGAP007365	unspecified product	-0.600231	0.901451	-2.41791	-1.46001	0.216535	0.0801691	1.14551e-05	0.00413773	J		GO:0042803:protein homodimerization activity; GO:0003723:RNA binding; GO:0045450:bicoid mRNA localization
AGAP007413	unspecified product	0.0736757	0.436426	-0.5454	-0.521355	0.482912	0.0565711	0.0335654	0.0230369	J
AGAP007549	unspecified product	0.0696991	0.196762	-1.80346	-1.22039	0.533685	0.457305	0.00060919	0.0109433	J		GO:0016853:isomerase activity; GO:0042438:melanin biosynthetic process; GO:0005576:extracellular region; GO:0048067:cuticle pigmentation
AGAP007560	unspecified product	0.17001	0.203069	-0.819538	-1.22163	0.348388	0.30045	0.0011087	1.88537e-08	J
AGAP007570	unspecified product	-0.219976	0.137431	-0.33883	-0.405649	0.0532732	0.204021	0.00657149	0.000213534	J
AGAP007603	unspecified product	0.0873332	0.219393	-0.665646	-0.516528	0.411149	0.150409	7.51495e-05	0.000683269	J		GO:0016021:integral component of membrane; GO:0016020:membrane
AGAP007647	unspecified product	-0.127967	0.255528	-1.18089	-0.718391	0.346259	0.127542	2.00578e-11	1.01301e-05	J
AGAP009067	unspecified product	0.0255121	0.251776	-0.734213	-0.572318	0.51961	0.0497112	4.39359e-08	2.35898e-06	J		GO:0032502:developmental process
AGAP007767	unspecified product	-0.24613	0.575871	-2.2339	-1.21847	0.435612	0.230648	6.29831e-05	0.0182694	J		GO:0006355:regulation of transcription, DNA-templated; GO:0003700:DNA-binding transcription factor activity
AGAP003229	unspecified product	-0.187443	0.273524	-0.600341	-0.397815	0.113533	0.0222235	1.80987e-06	0.00056637	J
AGAP007875	unspecified product	-0.119273	0.270647	-0.519325	-0.54943	0.342235	0.0827296	0.00227265	0.00026748	J		GO:0003723:RNA binding; GO:0005634:nucleus; GO:0000492:box C/D snoRNP assembly
AGAP010670	unspecified product	-0.0682724	0.279506	-0.420533	-0.517223	0.418476	0.0290504	0.00279925	2.50874e-05	J		GO:0004386:helicase activity; GO:0003723:RNA binding; GO:0003676:nucleic acid binding; GO:0005524:ATP binding; GO:0016787:hydrolase activity; GO:0000166:nucleotide binding; GO:0005634:nucleus; GO:0003724:RNA helicase activity; GO:0042254:ribosome biogenesis
AGAP007959	unspecified product	-0.0857625	0.21343	-1.27174	-1.21343	0.522644	0.439055	0.0127719	0.00760789	J
AGAP007964	unspecified product	-0.160856	0.613484	-1.19909	-1.37307	0.468335	0.143381	0.0148848	0.00168872	J
AGAP004082	unspecified product	0.0338814	0.289274	-0.586141	-0.681249	0.509189	0.0446875	0.000136414	4.12221e-07	J		GO:0006974:cellular response to DNA damage stimulus; GO:0006281:DNA repair; GO:0003677:DNA binding; GO:0005634:nucleus; GO:0031593:polyubiquitin modification-dependent protein binding
AGAP008040	unspecified product	-0.167224	0.71192	-1.53076	-1.13333	0.453164	0.0721311	0.000394734	0.00363771	J		GO:0003676:nucleic acid binding
AGAP008338	unspecified product	0.107264	0.0793494	-1.0109	-0.962457	0.506788	0.524071	0.0446144	0.0322881	J
AGAP009403	unspecified product	0.213777	-0.270178	0.482587	0.34019	0.14314	0.0712567	0.00308926	0.0224295	O		GO:0016020:membrane; GO:0016021:integral component of membrane
AGAP002748	protein kinase C	0.0991841	-0.0828933	0.676598	0.341044	0.369526	0.406936	1.49755e-05	0.0221484	I	path:aga04933: AGE-RAGE signaling pathway in diabetic complications	GO:0004697:protein kinase C activity; GO:0004674:protein serine/threonine kinase activity; GO:0035556:intracellular signal transduction; GO:0006468:protein phosphorylation; GO:0004672:protein kinase activity; GO:0005524:ATP binding; GO:0046872:metal ion binding; GO:0016740:transferase activity; GO:0000166:nucleotide binding; GO:0016301:kinase activity; GO:0016310:phosphorylation; GO:0004698:calci…
AGAP001706	unspecified product	-0.141993	-0.23223	0.35778	0.341735	0.242062	0.0805109	0.0124462	0.00750506			GO:0005515:protein binding; GO:0016020:membrane; GO:0016021:integral component of membrane
AGAP004841	unspecified product	0.0125317	0.325762	0.483389	0.345191	0.545765	0.0112415	0.000591285	0.00724049	I		GO:0005515:protein binding
AGAP010719	unspecified product	0.201442	-0.0820007	0.285981	0.347981	0.0917167	0.368684	0.0313233	0.00296861	E		GO:0015031:protein transport; GO:0000139:Golgi membrane; GO:0030126:COPI vesicle coat; GO:0006890:retrograde vesicle-mediated transport, Golgi to endoplasmic reticulum; GO:0016020:membrane; GO:0005794:Golgi apparatus; GO:0005737:cytoplasm; GO:0016192:vesicle-mediated transport; GO:0030663:COPI-coated vesicle membrane; GO:0031410:cytoplasmic vesicle; GO:0005829:cytosol; GO:0006888:endoplasmic reti…
AGAP007494	unspecified product	0.124842	-0.132307	0.441054	0.34835	0.182672	0.162763	1.58755e-05	0.000184706	Q
AGAP006017	serine/threonine-protein phosphatase 6 regulatory subunit 3	0.206051	0.114373	0.583905	0.349148	0.0783477	0.273736	2.82293e-06	0.00262949	I		GO:0043666:regulation of phosphoprotein phosphatase activity; GO:0019903:protein phosphatase binding; GO:0005634:nucleus; GO:0005829:cytosol; GO:0019888:protein phosphatase regulator activity
CYP9L1	CYP9L1	-0.0215466	-0.129978	0.395254	0.350374	0.538424	0.344203	0.0332767	0.0355396			GO:0016705:oxidoreductase activity, acting on paired donors, with incorporation or reduction of molecular oxygen; GO:0004497:monooxygenase activity; GO:0055114:oxidation-reduction process; GO:0005506:iron ion binding; GO:0020037:heme binding; GO:0016021:integral component of membrane; GO:0016020:membrane; GO:0046872:metal ion binding; GO:0016491:oxidoreductase activity
AGAP011426	solute carrier family 17 member 5	-0.0308556	-0.0111098	0.342922	0.350859	0.518888	0.551905	0.0411211	0.0193242			GO:0055085:transmembrane transport; GO:0016020:membrane; GO:0016021:integral component of membrane; GO:0022857:transmembrane transporter activity; GO:0006820:anion transport
AGAP007108	multiple PDZ domain protein	0.218923	0.00947908	0.601215	0.351031	0.071535	0.550276	3.99935e-06	0.00445752		path:aga04391: Hippo signaling pathway - fly	GO:0005515:protein binding
AGAP001234	Activating signal cointegrator 1 complex subunit 3	0.17477	-0.050194	0.369564	0.351299	0.17766	0.46801	0.0132646	0.00840471	O		GO:0008026:GO_0008026; GO:0043140:GO_0043140; GO:0003676:nucleic acid binding; GO:0005634:nucleus; GO:0005524:ATP binding; GO:0006307:DNA dealkylation involved in DNA repair; GO:0032508:DNA duplex unwinding; GO:0043138:3'-5' DNA helicase activity; GO:0003723:RNA binding
AGAP004573	unspecified product	0.164545	0.0529786	0.391799	0.35228	0.202522	0.46293	0.00908993	0.00878475	Q		GO:0004842:ubiquitin-protein transferase activity; GO:0000151:ubiquitin ligase complex; GO:0061630:ubiquitin protein ligase activity; GO:0006511:ubiquitin-dependent protein catabolic process; GO:0016567:protein ubiquitination; GO:0016021:integral component of membrane; GO:0005737:cytoplasm; GO:0046872:metal ion binding; GO:0000209:protein polyubiquitination; GO:0032436:positive regulation of prot…
AGAP009835	ATP-binding cassette transporter (ABC transporter) family C member 14	0.170344	-0.135634	0.430921	0.352731	0.203838	0.278779	0.00606209	0.0127884		path:aga02010: ABC transporters	GO:0042626:ATPase-coupled transmembrane transporter activity; GO:0055085:transmembrane transport; GO:0016887:ATPase activity; GO:0016021:integral component of membrane; GO:0005524:ATP binding; GO:0016020:membrane; GO:0000166:nucleotide binding
AGAP004486	adiponectin receptor	-0.159466	-0.177442	0.601047	0.353318	0.265031	0.23027	0.00048737	0.0257089	K		GO:0005886:plasma membrane; GO:0016021:integral component of membrane; GO:0038023:signaling receptor activity; GO:0033211:adiponectin-activated signaling pathway; GO:0016020:membrane
AGAP010894	signal recognition particle receptor subunit alpha	0.105089	-0.127039	0.402533	0.353449	0.263529	0.200068	0.000326224	0.000442086	Q	path:aga03060: Protein export	GO:0006614:SRP-dependent cotranslational protein targeting to membrane; GO:0005047:signal recognition particle binding; GO:0005789:endoplasmic reticulum membrane; GO:0006886:intracellular protein transport; GO:0016020:membrane; GO:0005525:GTP binding; GO:0003924:GTPase activity; GO:0005785:signal recognition particle receptor complex; GO:0006605:protein targeting; GO:0045047:protein targeting to …
AGAP004308	unspecified product	0.177473	-0.145896	0.398856	0.353918	0.233504	0.295947	0.022731	0.0251709	O
AGAP005883	coiled-coil domain-containing protein 6	0.0472161	0.0340323	0.340251	0.355041	0.471463	0.501565	0.0209206	0.0069106	I
AGAP008830	non-lysosomal glucosylceramidase	-0.00435532	0.210178	0.389281	0.355485	0.560719	0.0825687	0.00272032	0.00230183	U	path:aga00511: Other glycan degradation; path:aga00600: Sphingolipid metabolism; path:aga01100: Metabolic pathways	GO:0004348:glucosylceramidase activity; GO:0004553:hydrolase activity, hydrolyzing O-glycosyl compounds; GO:0016020:membrane; GO:0003824:catalytic activity; GO:0006680:glucosylceramide catabolic process; GO:0016787:hydrolase activity; GO:0016798:hydrolase activity, acting on glycosyl bonds; GO:0008152:metabolic process; GO:0006629:lipid metabolic process; GO:0008422:beta-glucosidase activity
AGAP000631	integrator complex subunit 6	0.099223	-0.172973	0.651784	0.356169	0.331138	0.154204	6.50881e-07	0.00385772	O		GO:0034472:snRNA 3'-end processing; GO:0032039:integrator complex
AGAP003430	vacuolar H+ ATPase M8.9 accessory subunit	-0.102366	-0.0736753	0.379282	0.35697	0.307212	0.388097	0.00323807	0.00188434			GO:0016021:integral component of membrane; GO:0038023:signaling receptor activity; GO:0009897:external side of plasma membrane; GO:0030177:positive regulation of Wnt signaling pathway; GO:0016020:membrane
AGAP005164	unspecified product	0.114605	-0.0384148	0.313889	0.359296	0.280694	0.48355	0.0172592	0.00201021	Q		GO:0016020:membrane; GO:0016021:integral component of membrane; GO:0005783:endoplasmic reticulum; GO:0034976:response to endoplasmic reticulum stress; GO:1904294:positive regulation of ERAD pathway
AGAP006526	unspecified product	0.0372827	-0.120912	0.429613	0.359824	0.483147	0.253649	0.000617294	0.00148201	O		GO:0005925:focal adhesion; GO:0051015:actin filament binding; GO:0046872:metal ion binding; GO:0005515:protein binding
AGAP000818	cytochrome P450	-0.216552	-0.172989	0.559249	0.360088	0.150115	0.230197	0.000783307	0.0182861			GO:0016705:oxidoreductase activity, acting on paired donors, with incorporation or reduction of molecular oxygen; GO:0004497:monooxygenase activity; GO:0055114:oxidation-reduction process; GO:0005506:iron ion binding; GO:0020037:heme binding; GO:0016021:integral component of membrane; GO:0016020:membrane; GO:0046872:metal ion binding; GO:0016491:oxidoreductase activity
AGAP005287	unspecified product	0.101025	-0.036651	0.41806	0.36025	0.297767	0.481457	0.000473748	0.000832859	Q		GO:0005737:cytoplasm; GO:0061630:ubiquitin protein ligase activity; GO:0016567:protein ubiquitination
AGAP008639	unspecified product	0.231552	-0.0261742	0.477788	0.360648	0.0788941	0.51961	0.000935687	0.00606209	I		GO:0016021:integral component of membrane; GO:0016020:membrane; GO:0005886:plasma membrane; GO:0031410:cytoplasmic vesicle
AGAP011701	predicted G-protein coupled receptor GPCR	-0.127741	0.175302	0.473453	0.363084	0.303252	0.202768	0.00324434	0.0136657	I		GO:0019236:response to pheromone; GO:0007186:G protein-coupled receptor signaling pathway; GO:0016020:membrane; GO:0016021:integral component of membrane
AGAP013178	unspecified product	0.206387	-0.229593	0.5713	0.363743	0.0510306	0.0299149	2.72538e-07	0.000411209	O		GO:0006355:regulation of transcription, DNA-templated; GO:0043565:sequence-specific DNA binding; GO:0003700:DNA-binding transcription factor activity; GO:0005634:nucleus; GO:0003677:DNA binding
AGAP010189	unspecified product	0.116035	-0.114069	0.50895	0.364741	0.341377	0.34599	0.00212899	0.015645	O		GO:0005096:GTPase activator activity; GO:0046872:metal ion binding; GO:0043547:positive regulation of GTPase activity
AGAP003160	MAP kinase interacting serine/threonine kinase	0.140339	-0.214794	0.605559	0.365281	0.294937	0.152848	0.000297467	0.0177341	O		GO:0006468:protein phosphorylation; GO:0004672:protein kinase activity; GO:0005524:ATP binding; GO:0005737:cytoplasm; GO:0005634:nucleus; GO:0035556:intracellular signal transduction; GO:0046777:protein autophosphorylation; GO:0005516:calmodulin binding; GO:0018105:peptidyl-serine phosphorylation; GO:0009931:calcium-dependent protein serine/threonine kinase activity
AGAP006943	acetyl-coenzyme A transporter	-0.086037	0.0714412	0.490696	0.365913	0.337844	0.382419	2.0594e-05	0.000546144	Q	path:aga00604: Glycosphingolipid biosynthesis - ganglio series; path:aga01100: Metabolic pathways	GO:0008521:acetyl-CoA transmembrane transporter activity; GO:0016020:membrane; GO:0016021:integral component of membrane; GO:0015295:solute:proton symporter activity; GO:1902600:proton transmembrane transport; GO:0015876:acetyl-CoA transport
AGAP009389	unspecified product	0.128511	-0.0195388	0.499041	0.36658	0.333752	0.540006	0.00565568	0.0248192			GO:0016021:integral component of membrane
AGAP001209	ubiquitin carboxyl-terminal hydrolase 6/32	0.121707	-0.0344694	0.684094	0.368287	0.332905	0.512285	3.29916e-05	0.0163552	O		GO:0036459:thiol-dependent ubiquitinyl hydrolase activity; GO:0016579:protein deubiquitination; GO:0004843:thiol-dependent ubiquitin-specific protease activity; GO:0005794:Golgi apparatus; GO:0006511:ubiquitin-dependent protein catabolic process; GO:0005509:calcium ion binding
AGAP003432	endoplasmic reticulum metallopeptidase 1	-0.0397478	0.0881249	0.530652	0.368631	0.502907	0.40723	0.00140662	0.0152869	C		GO:0006508:proteolysis; GO:0016021:integral component of membrane; GO:0016020:membrane
AGAP004798	Coatomer protein complex, subunit beta 2	0.174406	-0.037452	0.367123	0.368757	0.110983	0.477961	0.00234755	0.000572414	F		GO:0030117:membrane coat; GO:0016192:vesicle-mediated transport; GO:0000139:Golgi membrane; GO:0030126:COPI vesicle coat; GO:0006890:retrograde vesicle-mediated transport, Golgi to endoplasmic reticulum; GO:0006888:endoplasmic reticulum to Golgi vesicle-mediated transport; GO:0006891:intra-Golgi vesicle-mediated transport; GO:0006886:intracellular protein transport; GO:0005198:structural molecule…
AGAP005801	unspecified product	0.200256	-0.114628	0.274777	0.368796	0.0606728	0.242748	0.0163898	0.000226635	Q		GO:0030001:metal ion transport; GO:0007034:vacuolar transport; GO:0005783:endoplasmic reticulum; GO:0005794:Golgi apparatus; GO:0006511:ubiquitin-dependent protein catabolic process; GO:0016021:integral component of membrane; GO:0031398:positive regulation of protein ubiquitination; GO:0050699:WW domain binding; GO:0048471:perinuclear region of cytoplasm; GO:0016020:membrane
AGAP010088	ubiquitin carboxyl-terminal hydrolase 9/24	-0.100755	0.28033	0.617606	0.369679	0.335214	0.029051	5.95553e-06	0.00352136	I		GO:0036459:thiol-dependent ubiquitinyl hydrolase activity; GO:0016579:protein deubiquitination; GO:0006511:ubiquitin-dependent protein catabolic process; GO:0005737:cytoplasm; GO:0016477:cell migration; GO:0004197:cysteine-type endopeptidase activity; GO:0004843:thiol-dependent ubiquitin-specific protease activity
AGAP003643	ubiquitin carboxyl-terminal hydrolase 34	-0.00892006	0.117028	0.682903	0.369978	0.55631	0.365442	0.000196254	0.0292593			GO:0036459:thiol-dependent ubiquitinyl hydrolase activity; GO:0016579:protein deubiquitination; GO:0004843:thiol-dependent ubiquitin-specific protease activity; GO:0004197:cysteine-type endopeptidase activity; GO:0006511:ubiquitin-dependent protein catabolic process; GO:0005737:cytoplasm; GO:0016477:cell migration
AGAP000948	protein YIPF	0.157665	-0.196545	0.452162	0.370754	0.289995	0.220319	0.0161192	0.0283185	Q		GO:0016020:membrane; GO:0016021:integral component of membrane
AGAP000891	phosphatidylinositide phosphatase SAC1	-0.00268457	0.08759	0.378914	0.370959	0.563744	0.33864	0.00207513	0.000717007	O	path:aga00562: Inositol phosphate metabolism; path:aga01100: Metabolic pathways; path:aga04070: Phosphatidylinositol signaling system	GO:0042578:phosphoric ester hydrolase activity; GO:0046856:phosphatidylinositol dephosphorylation; GO:0005783:endoplasmic reticulum; GO:0016021:integral component of membrane; GO:0043812:phosphatidylinositol-4-phosphate phosphatase activity; GO:0016020:membrane
AGAP000043	tousled-like kinase	0.183976	-0.0515094	0.631083	0.372958	0.228114	0.484984	0.000431456	0.0241417	I		GO:0006468:protein phosphorylation; GO:0004672:protein kinase activity; GO:0005524:ATP binding; GO:0005634:nucleus; GO:0035556:intracellular signal transduction; GO:0004674:protein serine/threonine kinase activity; GO:0018105:peptidyl-serine phosphorylation; GO:0007059:chromosome segregation; GO:0001672:regulation of chromatin assembly or disassembly
AGAP008838	minor histocompatibility antigen H13	0.269169	-0.0919179	0.427449	0.374179	0.0911594	0.404778	0.0159711	0.0186366	H		GO:0004190:aspartic-type endopeptidase activity; GO:0016021:integral component of membrane; GO:0016020:membrane; GO:0006508:proteolysis; GO:0006465:signal peptide processing; GO:0042500:aspartic endopeptidase activity, intramembrane cleaving; GO:0033619:membrane protein proteolysis; GO:0071458:integral component of cytoplasmic side of endoplasmic reticulum membrane; GO:0071556:integral component …
AGAP005913	guanine nucleotide-binding protein G(I)/G(S)/G(T) subunit beta-1	-0.0314361	-0.0839803	0.247206	0.375658	0.491182	0.335323	0.0374477	0.00026814	O		GO:0007165:signal transduction; GO:0005515:protein binding
AGAP000912	Sorting nexin-25	0.212092	-0.127182	0.616167	0.376326	0.231341	0.37396	0.00318906	0.0499798	O		GO:0035091:phosphatidylinositol binding; GO:0016020:membrane; GO:0016021:integral component of membrane
AGAP004394	dipeptidyl-peptidase III	0.0554396	0.0572023	0.32552	0.376514	0.424695	0.419326	0.00552739	0.000259874	P		GO:0008239:dipeptidyl-peptidase activity; GO:0008237:metallopeptidase activity; GO:0006508:proteolysis; GO:0005737:cytoplasm; GO:0046872:metal ion binding; GO:0016787:hydrolase activity; GO:0008233:peptidase activity; GO:0004177:aminopeptidase activity
AGAP002859	solute carrier family 8 (sodium/calcium exchanger)	-0.0651332	-0.114088	0.701019	0.376785	0.469035	0.38159	0.00022538	0.032929	O		GO:0006816:calcium ion transport; GO:0007154:cell communication; GO:0005432:calcium:sodium antiporter activity; GO:0055085:transmembrane transport; GO:0016020:membrane; GO:0016021:integral component of membrane; GO:0035725:sodium ion transmembrane transport
AGAP011030	microtubule-associated serine/threonine kinase	0.0756979	-0.308145	0.464858	0.378233	0.440064	0.0604294	0.0106775	0.0209003	O		GO:0004674:protein serine/threonine kinase activity; GO:0006468:protein phosphorylation; GO:0004672:protein kinase activity; GO:0000287:magnesium ion binding; GO:0005524:ATP binding; GO:0005515:protein binding; GO:0016740:transferase activity; GO:0000166:nucleotide binding; GO:0016301:kinase activity; GO:0016310:phosphorylation; GO:0035556:intracellular signal transduction; GO:0018105:peptidyl-se…
AGAP007308	C2H2-type domain-containing protein	-0.033817	-0.400332	0.370944	0.379275	0.519464	0.0187836	0.0485644	0.0241185	K		GO:0003676:nucleic acid binding; GO:0005634:nucleus; GO:0010468:regulation of gene expression
AGAP000909	endoplasmic reticulum resident protein 44 precursor	0.19915	-0.0659375	0.354094	0.380944	0.0555555	0.384826	0.00167492	0.000130969	H		GO:0045454:cell redox homeostasis; GO:0005623:cell
AGAP009182	protein transport protein SEC61 subunit alpha	-0.0285472	-0.0504748	0.469281	0.381073	0.516943	0.469229	0.0017619	0.00481076	O	path:aga03060: Protein export; path:aga04141: Protein processing in endoplasmic reticulum; path:aga04145: Phagosome	GO:0015031:protein transport; GO:0016020:membrane; GO:0016021:integral component of membrane; GO:0005783:endoplasmic reticulum; GO:0005789:endoplasmic reticulum membrane; GO:0043022:ribosome binding; GO:0006616:SRP-dependent cotranslational protein targeting to membrane, translocation; GO:0031204:posttranslational protein targeting to membrane, translocation; GO:0005048:signal sequence binding; G…
AGAP007198	unspecified product	-0.141789	-0.297557	0.405361	0.381314	0.301367	0.0665996	0.018626	0.0136422			GO:0016020:membrane; GO:0016021:integral component of membrane
AGAP001133	regulator of nonsense transcripts 1	-0.0147926	-0.10084	0.535812	0.382503	0.539644	0.321482	3.46983e-05	0.00123918	L	path:aga03013: RNA transport; path:aga03015: mRNA surveillance pathway	GO:0000184:nuclear-transcribed mRNA catabolic process, nonsense-mediated decay; GO:0004386:helicase activity; GO:0003723:RNA binding; GO:0004004:GO_0004004; GO:0003677:DNA binding; GO:0008270:zinc ion binding; GO:0005737:cytoplasm; GO:0005524:ATP binding; GO:0003724:RNA helicase activity
AGAP006072	unspecified product	-0.118552	-0.178553	0.335246	0.383861	0.271954	0.133301	0.0109345	0.000921793		path:aga00790: Folate biosynthesis; path:aga01100: Metabolic pathways	GO:0051536:iron-sulfur cluster binding; GO:0006777:Mo-molybdopterin cofactor biosynthetic process; GO:0019008:molybdopterin synthase complex; GO:0051539:4 iron, 4 sulfur cluster binding; GO:0003824:catalytic activity; GO:0046872:metal ion binding
AGAP012184	FK506-binding protein 1	-0.117648	0.0165156	0.229251	0.387284	0.209972	0.527817	0.0392137	5.11535e-05	I		GO:0003755:peptidyl-prolyl cis-trans isomerase activity; GO:0005737:cytoplasm; GO:0000413:protein peptidyl-prolyl isomerization; GO:0061077:chaperone-mediated protein folding; GO:0016853:isomerase activity
SRPN15	SRPN15	0.102279	0.188414	0.383493	0.387508	0.399371	0.237926	0.0469554	0.0245232	F		GO:0005615:extracellular space; GO:0010951:negative regulation of endopeptidase activity; GO:0004867:serine-type endopeptidase inhibitor activity
AGAP007186	unspecified product	0.169675	-0.153838	0.533939	0.388173	0.266307	0.295712	0.00439484	0.0226136	I
AGAP009472	ATP-binding cassette transporter (ABC transporter) family G member 19	0.082439	-0.919526	0.427619	0.388795	0.432492	1.43499e-08	0.0193564	0.0177422			GO:0016887:ATPase activity; GO:0016020:membrane; GO:0016021:integral component of membrane; GO:0005524:ATP binding; GO:0000166:nucleotide binding; GO:0005886:plasma membrane; GO:0042626:ATPase-coupled transmembrane transporter activity; GO:0055085:transmembrane transport
AGAP008535	unspecified product	0.138813	-0.0475876	0.678077	0.392379	0.330231	0.49739	0.000340393	0.0250469			GO:0005085:guanyl-nucleotide exchange factor activity; GO:0007264:small GTPase mediated signal transduction
AGAP010463	myo-inositol-1(or 4)-monophosphatase	-0.320141	0.0256003	0.392377	0.393256	0.062735	0.532925	0.035933	0.0186986		path:aga00562: Inositol phosphate metabolism; path:aga01100: Metabolic pathways; path:aga04070: Phosphatidylinositol signaling system	GO:0006021:inositol biosynthetic process; GO:0046855:inositol phosphate dephosphorylation; GO:0008934:inositol monophosphate 1-phosphatase activity; GO:0046854:phosphatidylinositol phosphorylation; GO:0046872:metal ion binding; GO:0052832:inositol monophosphate 3-phosphatase activity; GO:0052833:inositol monophosphate 4-phosphatase activity; GO:0016787:hydrolase activity; GO:0052834:inositol mono…
AGAP013124	juvenile hormone-inducible protein	-0.106279	0.100328	0.67339	0.393782	0.419535	0.42909	0.00207275	0.048726	C
AGAP000032	unspecified product	0.256748	-0.527365	0.633326	0.394535	0.0677668	0.000104354	2.45741e-05	0.00441233	L		GO:0008305:integrin complex; GO:0007155:cell adhesion; GO:0016020:membrane; GO:0016021:integral component of membrane; GO:0007229:integrin-mediated signaling pathway
AGAP008165	cellular retinaldehyde binding protein	0.271288	-0.780969	0.313454	0.395382	0.0580294	6.13639e-09	0.0488589	0.00491123	R		:; GO:1902936:phosphatidylinositol bisphosphate binding
AGAP006431	F-box and leucine-rich repeat protein 6	-0.219293	0.217315	0.518647	0.395961	0.135516	0.139706	0.00168939	0.00899427	I		GO:0005515:protein binding; GO:0016567:protein ubiquitination; GO:0031146:SCF-dependent proteasomal ubiquitin-dependent protein catabolic process; GO:0019005:SCF ubiquitin ligase complex; GO:0061630:ubiquitin protein ligase activity
AGAP011932	E3 ubiquitin-protein ligase mind-bomb	0.171633	-0.212554	0.410965	0.306014	0.125524	0.0628829	0.00079691	0.00622001	O		GO:0004842:ubiquitin-protein transferase activity; GO:0016567:protein ubiquitination; GO:0008270:zinc ion binding; GO:0046872:metal ion binding; GO:0005515:protein binding; GO:0005737:cytoplasm; GO:0006897:endocytosis; GO:0007219:Notch signaling pathway
AGAP010939	autophagy related gene	0.113213	-0.103912	0.436895	0.397153	0.383994	0.401727	0.0264258	0.0245257	O	path:aga04136: Autophagy - other; path:aga04137: Mitophagy - animal; path:aga04140: Autophagy - animal; path:aga04213: Longevity regulating pathway - multiple species	GO:0006914:autophagy; GO:0000422:autophagy of mitochondrion; GO:0000045:autophagosome assembly; GO:0005737:cytoplasm; GO:0006995:cellular response to nitrogen starvation; GO:0006501:C-terminal protein lipidation; GO:0034274:Atg12-Atg5-Atg16 complex; GO:0034045:phagophore assembly site membrane; GO:0016020:membrane; GO:0044804:autophagy of nucleus
AGAP008656	semaphorin 6	0.190337	-0.093186	0.384774	0.397554	0.10097	0.330783	0.00275446	0.000506081	O		GO:0016021:integral component of membrane; GO:0005515:protein binding; GO:0016020:membrane; GO:0030215:semaphorin receptor binding; GO:0005615:extracellular space; GO:0007411:axon guidance; GO:0045499:chemorepellent activity; GO:0001755:neural crest cell migration; GO:0030335:positive regulation of cell migration; GO:0048843:negative regulation of axon extension involved in axon guidance; GO:0050…
AGAP008801	unspecified product	0.207357	-0.00709101	0.624803	0.397962	0.105671	0.555903	5.75143e-06	0.00180701
AGAP011722	unspecified product	0.16076	-0.0882365	0.557072	0.399077	0.217502	0.384429	0.000220002	0.00381637			GO:0003676:nucleic acid binding; GO:0003723:RNA binding
AGAP011210	Hermansky-Pudlak syndrome 1 protein-like protein	-0.0338266	0.140663	0.419657	0.399218	0.518782	0.317288	0.0238516	0.0171854	I
AGAP007512	phosphatidylinositol 4-kinase	0.017328	0.0372073	0.556943	0.399847	0.546358	0.518411	0.00675062	0.0333181	I	path:aga00562: Inositol phosphate metabolism; path:aga01100: Metabolic pathways; path:aga04070: Phosphatidylinositol signaling system	GO:0004430:1-phosphatidylinositol 4-kinase activity; GO:0048015:phosphatidylinositol-mediated signaling; GO:0016301:kinase activity; GO:0046854:phosphatidylinositol phosphorylation; GO:0016020:membrane; GO:0005737:cytoplasm; GO:0016740:transferase activity; GO:0016310:phosphorylation; GO:0052742:phosphatidylinositol kinase activity
AGAP001050	unspecified product	-0.159629	0.151469	0.433903	0.400104	0.309566	0.324176	0.03316	0.0282703	C	path:aga00532: Glycosaminoglycan biosynthesis - chondroitin sulfate / dermatan sulfate; path:aga01100: Metabolic pathways	GO:0008376:acetylgalactosaminyltransferase activity; GO:0032580:Golgi cisterna membrane; GO:0016740:transferase activity; GO:0005794:Golgi apparatus
AGAP002681	unspecified product	-0.0574037	0.289808	0.543137	0.400817	0.484652	0.106264	0.0077749	0.0316008	I
AGAP010356	unspecified product	0.281516	-0.403671	0.488588	0.401795	0.0832904	0.0132705	0.00556193	0.0116601	K
AGAP004584	unspecified product	0.193002	0.0265592	0.397207	0.401939	0.12807	0.517462	0.00433625	0.00118354	U		GO:0016020:membrane; GO:0005886:plasma membrane; GO:0016021:integral component of membrane; GO:0005227:calcium activated cation channel activity; GO:0034220:ion transmembrane transport; GO:0098655:cation transmembrane transport
AGAP004487	SNX5 protein	0.152865	-0.153363	0.43974	0.402319	0.14253	0.141982	9.77964e-05	6.8443e-05	U	path:aga04144: Endocytosis	GO:0035091:phosphatidylinositol binding; GO:0015031:protein transport; GO:0090389:phagosome-lysosome fusion involved in apoptotic cell clearance
AGAP010550	venom allergen	0.168782	0.259511	0.420503	0.40308	0.291249	0.144623	0.0337647	0.02306	P		GO:0005615:extracellular space; GO:0032504:multicellular organism reproduction
AGAP008611	unspecified product	0.102742	-0.0100942	0.690425	0.403097	0.343058	0.551197	1.57716e-06	0.00274264			GO:0005515:protein binding; GO:0016020:membrane; GO:0016021:integral component of membrane
AGAP000561	kinesin family member 5	0.127566	0.0450152	0.286862	0.404268	0.111161	0.410869	0.00112287	9.23877e-08	I	path:aga04144: Endocytosis	GO:0005871:kinesin complex; GO:0007018:microtubule-based movement; GO:0003777:microtubule motor activity; GO:0045202:synapse; GO:0016887:ATPase activity; GO:0008017:microtubule binding; GO:0005874:microtubule; GO:0005524:ATP binding; GO:0007411:axon guidance; GO:0032839:dendrite cytoplasm; GO:0098971:anterograde dendritic transport of neurotransmitter receptor complex; GO:0008574:ATP-dependent mi…
AGAP000646	Myc proto-oncogene protein	-0.0134691	-0.109976	0.575772	0.404805	0.546001	0.335755	0.000180621	0.00400974	I	path:aga04310: Wnt signaling pathway; path:aga04350: TGF-beta signaling pathway; path:aga04391: Hippo signaling pathway - fly	GO:0046983:protein dimerization activity; GO:0045944:positive regulation of transcription by RNA polymerase II; GO:0005634:nucleus; GO:0000978:RNA polymerase II cis-regulatory region sequence-specific DNA binding; GO:0001228:DNA-binding transcription activator activity, RNA polymerase II-specific
AGAP007926	unspecified product	0.173326	0.03022	0.333242	0.406849	0.114919	0.498037	0.00623028	0.000134221	F		GO:0016021:integral component of membrane; GO:0016020:membrane
AGAP004874	unspecified product	0.0973763	-0.175424	0.73235	0.407055	0.404818	0.256583	4.81906e-05	0.0163898	O
AGAP001157	unspecified product	0.18411	0.129008	0.647565	0.407654	0.180346	0.297108	2.27329e-05	0.00379152	O		GO:0008270:zinc ion binding; GO:0005515:protein binding; GO:0016567:protein ubiquitination; GO:0005829:cytosol; GO:0004842:ubiquitin-protein transferase activity; GO:0006511:ubiquitin-dependent protein catabolic process; GO:0005813:centrosome; GO:0005654:nucleoplasm
AGAP010884	unspecified product	0.128485	-0.202098	0.750605	0.408115	0.379498	0.259384	0.000480336	0.040112	O		GO:0005515:protein binding; GO:0016020:membrane; GO:0016021:integral component of membrane; GO:0005886:plasma membrane; GO:0007156:homophilic cell adhesion via plasma membrane adhesion molecules; GO:0030424:axon; GO:0098632:cell-cell adhesion mediator activity; GO:0007411:axon guidance; GO:0070593:dendrite self-avoidance
AGAP002651	inhibitor of apoptosis 6	0.0183318	0.0785193	0.777033	0.408285	0.544224	0.445696	4.2943e-05	0.0209198	I	path:aga04120: Ubiquitin mediated proteolysis; path:aga04214: Apoptosis - fly; path:aga04215: Apoptosis - multiple species	GO:0032465:regulation of cytokinesis; GO:0004842:ubiquitin-protein transferase activity; GO:0006915:apoptotic process; GO:0005515:protein binding; GO:0016567:protein ubiquitination; GO:0010951:negative regulation of endopeptidase activity; GO:0005634:nucleus; GO:0006511:ubiquitin-dependent protein catabolic process; GO:0061631:ubiquitin conjugating enzyme activity; GO:0004869:cysteine-type endope…
AGAP012092	unspecified product	-0.169053	0.289832	0.451188	0.408526	0.210559	0.0425847	0.00423938	0.0040557	I
AGAP009846	Ras-related protein Rab-9A	-0.0312004	-0.00437824	0.502213	0.409474	0.525065	0.5635	0.00935495	0.0199091	O		GO:0042147:retrograde transport, endosome to Golgi; GO:0006886:intracellular protein transport; GO:0005525:GTP binding; GO:0003924:GTPase activity; GO:0005829:cytosol; GO:0032482:Rab protein signal transduction; GO:0012505:endomembrane system; GO:0005764:lysosome; GO:0005770:late endosome; GO:0045335:phagocytic vesicle
AGAP005617	unspecified product	0.112966	-0.37819	0.578099	0.410307	0.254092	0.000356295	3.86046e-07	8.45449e-05	K
AGAP000932	unspecified product	0.179191	-0.197782	0.603825	0.411726	0.116382	0.0863374	6.81429e-07	0.000245286	O		GO:0005085:guanyl-nucleotide exchange factor activity; GO:0007264:small GTPase mediated signal transduction
AGAP005425	Actin-binding LIM protein	0.0170382	-0.272	0.409589	0.412319	0.529869	0.0112705	0.000407017	6.06082e-05	L		GO:0007010:cytoskeleton organization; GO:0003779:actin binding; GO:0046872:metal ion binding; GO:0051015:actin filament binding; GO:0015629:actin cytoskeleton; GO:0030032:lamellipodium assembly
AGAP012414	polypeptide N-acetylgalactosaminyltransferase	0.0579006	0.170199	0.32127	0.413023	0.451605	0.190041	0.0304447	0.00153733	U	path:aga00512: Mucin type O-glycan biosynthesis; path:aga00514: Other types of O-glycan biosynthesis; path:aga01100: Metabolic pathways	GO:0016020:membrane; GO:0016021:integral component of membrane; GO:0016740:transferase activity; GO:0000139:Golgi membrane; GO:0005794:Golgi apparatus; GO:0016757:transferase activity, transferring glycosyl groups; GO:0030246:carbohydrate binding; GO:0006486:protein glycosylation
GNAS_ANOGA	GNAS_ANOGA	0.139545	-0.0583437	0.511661	0.413131	0.320141	0.475752	0.00503	0.0123633
AGAP004020	alpha-mannosidase II	0.0222207	-0.0380576	0.453991	0.413254	0.5141	0.468707	2.2302e-05	1.8426e-05	O	path:aga00510: N-Glycan biosynthesis; path:aga00513: Various types of N-glycan biosynthesis; path:aga01100: Metabolic pathways	GO:0004559:alpha-mannosidase activity; GO:0006013:mannose metabolic process; GO:0006491:N-glycan processing; GO:0030246:carbohydrate binding; GO:0000139:Golgi membrane; GO:0005975:carbohydrate metabolic process; GO:0003824:catalytic activity; GO:0046872:metal ion binding; GO:0006517:protein deglycosylation; GO:0016787:hydrolase activity; GO:0016798:hydrolase activity, acting on glycosyl bonds; GO…
TOLL11	TOLL11	0.260193	-0.391499	0.391871	0.414376	0.056645	0.00380862	0.0073576	0.00140448	P		GO:0007165:signal transduction; GO:0016021:integral component of membrane; GO:0005515:protein binding; GO:0016020:membrane; GO:0008201:heparin binding; GO:0048495:Roundabout binding
AGAP003892	solute carrier family 29 (equilibrative nucleoside transporter), member 1/2/3	0.108654	-0.021919	0.716575	0.414887	0.385457	0.538	0.000108457	0.0159322	I		GO:0005337:nucleoside transmembrane transporter activity; GO:0005886:plasma membrane; GO:0016021:integral component of membrane; GO:1901642:nucleoside transmembrane transport; GO:0016020:membrane
AGAP005404	lectin, mannose-binding 1	0.130237	0.0504733	0.407882	0.415915	0.161787	0.420477	6.52387e-05	4.25579e-06	Q	path:aga04141: Protein processing in endoplasmic reticulum	GO:0005537:mannose binding; GO:0007030:Golgi organization; GO:0005789:endoplasmic reticulum membrane; GO:0000139:Golgi membrane; GO:0006888:endoplasmic reticulum to Golgi vesicle-mediated transport; GO:0016020:membrane; GO:0016021:integral component of membrane; GO:0007029:endoplasmic reticulum organization; GO:0030134:COPII-coated ER to Golgi transport vesicle; GO:0005793:endoplasmic reticulum-G…
AGAP001358	unspecified product	0.0163148	-0.136164	0.71618	0.416957	0.548801	0.362205	0.0005507	0.0299383	O
AGAP003179	unspecified product	0.0353205	0.0993242	0.472833	0.417173	0.483419	0.297505	5.07343e-05	7.12045e-05	O	path:aga04120: Ubiquitin mediated proteolysis; path:aga04141: Protein processing in endoplasmic reticulum	GO:0000836:Hrd1p ubiquitin ligase complex; GO:0030433:ubiquitin-dependent ERAD pathway; GO:0051082:unfolded protein binding; GO:0061630:ubiquitin protein ligase activity; GO:0006511:ubiquitin-dependent protein catabolic process; GO:0016567:protein ubiquitination; GO:0016021:integral component of membrane; GO:0036513:Derlin-1 retrotranslocation complex; GO:1990381:ubiquitin-specific protease bindi…
AGAP002137	unspecified product	0.0221771	-0.0913377	0.403365	0.417283	0.539912	0.430407	0.0457226	0.0207875	P
AGAP000145	E2 ubiquitin-conjugating enzyme E2D, effete	0.1302	-0.00207266	0.587234	0.418337	0.193264	0.564783	1.08775e-07	3.85766e-05		path:aga04013: MAPK signaling pathway - fly; path:aga04120: Ubiquitin mediated proteolysis; path:aga04141: Protein processing in endoplasmic reticulum; path:aga04624: Toll and Imd signaling pathway	GO:0000151:ubiquitin ligase complex; GO:0031625:ubiquitin protein ligase binding; GO:0006511:ubiquitin-dependent protein catabolic process; GO:0005524:ATP binding; GO:0061631:ubiquitin conjugating enzyme activity; GO:0016740:transferase activity; GO:0000166:nucleotide binding; GO:0016567:protein ubiquitination
AGAP007130	protein-tyrosine phosphatase	0.190167	-0.0417345	0.453845	0.418735	0.174664	0.493425	0.0045665	0.0034404	O		GO:0005856:cytoskeleton; GO:0016311:dephosphorylation; GO:0016791:phosphatase activity; GO:0004725:protein tyrosine phosphatase activity; GO:0006470:protein dephosphorylation; GO:0005515:protein binding; GO:0016787:hydrolase activity; GO:0004721:phosphoprotein phosphatase activity; GO:0035335:peptidyl-tyrosine dephosphorylation
AGAP009809	unspecified product	-0.0222127	0.0897691	0.679383	0.41915	0.532218	0.394159	1.45398e-05	0.0043606	I	path:aga00533: Glycosaminoglycan biosynthesis - keratan sulfate	GO:0008146:sulfotransferase activity; GO:0016021:integral component of membrane; GO:0016020:membrane; GO:0006044:N-acetylglucosamine metabolic process; GO:0001517:N-acetylglucosamine 6-O-sulfotransferase activity; GO:0006790:sulfur compound metabolic process
AGAP008137	Niemann-Pick C1 protein	0.236095	-0.0323316	0.65363	0.419179	0.165987	0.523387	0.000666528	0.0172577		path:aga04142: Lysosome	GO:0005319:lipid transporter activity; GO:0016021:integral component of membrane; GO:0016020:membrane; GO:0006869:lipid transport
AGAP000281	unspecified product	-0.0127383	-0.126647	0.349193	0.419709	0.549673	0.330597	0.0445302	0.00653058	L		GO:0003677:DNA binding; GO:0005634:nucleus
AGAP008314	U1 snRNP splicing complex subunit (Luc7)	-0.0396763	0.0571661	0.46384	0.419764	0.480264	0.435738	0.000271847	0.00024497	M		GO:0006376:mRNA splice site selection; GO:0005685:U1 snRNP; GO:0003729:mRNA binding; GO:0071004:U2-type prespliceosome
AGAP010251	coatomer protein complex, subunit alpha (xenin)	0.14531	0.0838212	0.444009	0.420003	0.236826	0.386089	0.00212894	0.00112287	P		GO:0030117:membrane coat; GO:0016192:vesicle-mediated transport; GO:0000139:Golgi membrane; GO:0030126:COPI vesicle coat; GO:0006890:retrograde vesicle-mediated transport, Golgi to endoplasmic reticulum; GO:0006888:endoplasmic reticulum to Golgi vesicle-mediated transport; GO:0006891:intra-Golgi vesicle-mediated transport; GO:0006886:intracellular protein transport; GO:0005198:structural molecule…
AGAP005721	chondroitin 4-sulfotransferase	-0.222543	0.0909143	0.413856	0.420161	0.148269	0.405119	0.0185801	0.0073711	I	path:aga00532: Glycosaminoglycan biosynthesis - chondroitin sulfate / dermatan sulfate	GO:0008146:sulfotransferase activity; GO:0016051:carbohydrate biosynthetic process; GO:0000139:Golgi membrane; GO:0016021:integral component of membrane; GO:0016020:membrane; GO:0016740:transferase activity; GO:0005975:carbohydrate metabolic process; GO:0005794:Golgi apparatus
AGAP002569	serine incorporator 1	0.0344643	-0.128991	0.252112	0.420527	0.488547	0.225346	0.043961	9.77575e-05	P		GO:0006665:sphingolipid metabolic process; GO:0016020:membrane; GO:0016021:integral component of membrane; GO:0006658:phosphatidylserine metabolic process
AGAP005263	protein transport protein SEC24	0.114226	-0.0170866	0.637582	0.420649	0.276451	0.533762	2.71053e-07	0.000238848	O	path:aga04141: Protein processing in endoplasmic reticulum	GO:0030127:COPII vesicle coat; GO:0006888:endoplasmic reticulum to Golgi vesicle-mediated transport; GO:0006886:intracellular protein transport; GO:0008270:zinc ion binding; GO:0015031:protein transport
AGAP004212	calreticulin	0.069377	0.174303	0.282746	0.42144	0.395522	0.123287	0.0272354	0.000143989	F	path:aga04141: Protein processing in endoplasmic reticulum; path:aga04145: Phagosome	GO:0051082:unfolded protein binding; GO:0005783:endoplasmic reticulum; GO:0006457:protein folding; GO:0005509:calcium ion binding; GO:0005515:protein binding; GO:0046872:metal ion binding; GO:0030968:endoplasmic reticulum unfolded protein response; GO:0005789:endoplasmic reticulum membrane; GO:0005788:endoplasmic reticulum lumen
AGAP010445	Rab11 family-interacting protein 3/4	0.0139859	-0.150058	0.367186	0.422214	0.537713	0.155328	0.00182942	4.36306e-05	K	path:aga04144: Endocytosis	:; GO:0017137:Rab GTPase binding; GO:0005813:centrosome; GO:0030139:endocytic vesicle; GO:0032465:regulation of cytokinesis; GO:0030306:ADP-ribosylation factor binding; GO:0032456:endocytic recycling; GO:0030496:midbody; GO:0032154:cleavage furrow; GO:0055038:recycling endosome membrane
AGAP000440	ATP-binding cassette transporter (ABC transporter) family D member 2	-0.117117	-0.233979	0.258981	0.422237	0.21345	0.0195507	0.0196212	8.48935e-06	O	path:aga02010: ABC transporters; path:aga04146: Peroxisome	GO:0015910:long-chain fatty acid import into peroxisome; GO:0042803:protein homodimerization activity; GO:0042626:ATPase-coupled transmembrane transporter activity; GO:0055085:transmembrane transport; GO:0016887:ATPase activity; GO:0005777:peroxisome; GO:0016021:integral component of membrane; GO:0005524:ATP binding; GO:0016020:membrane; GO:0000166:nucleotide binding
AGAP001187	homeobox protein cut-like	0.22718	-0.294261	0.745028	0.423125	0.149939	0.0698756	1.71327e-05	0.00932179	O		GO:0006355:regulation of transcription, DNA-templated; GO:0003677:DNA binding; GO:0043565:sequence-specific DNA binding; GO:0005634:nucleus; GO:0000977:RNA polymerase II regulatory region sequence-specific DNA binding; GO:0000122:negative regulation of transcription by RNA polymerase II; GO:0000139:Golgi membrane; GO:0048193:Golgi vesicle transport
AGAP000237	cAMP response element-binding protein (CREB)	0.0909899	-0.0498212	0.343979	0.42433	0.307121	0.435738	0.00218808	1.59666e-05	O		GO:0006355:regulation of transcription, DNA-templated; GO:0003677:DNA binding; GO:0003700:DNA-binding transcription factor activity; GO:0005667:transcription factor complex; GO:0005634:nucleus; GO:0005515:protein binding
AGAP000009	syntaxin-binding protein	0.0759776	-0.192903	0.525706	0.425041	0.418908	0.166752	0.00049444	0.00197886	M		GO:0031201:SNARE complex; GO:0017157:regulation of exocytosis; GO:0017137:Rab GTPase binding; GO:0019905:syntaxin binding; GO:0016192:vesicle-mediated transport; GO:0005886:plasma membrane; GO:0005096:GTPase activator activity; GO:0016021:integral component of membrane; GO:0005737:cytoplasm; GO:0045159:myosin II binding; GO:0005515:protein binding; GO:0016020:membrane; GO:0043547:positive regulat…
AGAP000973	unspecified product	-0.168077	-0.289537	0.707696	0.42638	0.303345	0.125311	0.000581164	0.0245766	M	path:aga00600: Sphingolipid metabolism; path:aga01100: Metabolic pathways	GO:0005576:extracellular region; GO:0046512:sphingosine biosynthetic process; GO:0046514:ceramide catabolic process; GO:0042759:long-chain fatty acid biosynthetic process; GO:0017040:N-acylsphingosine amidohydrolase activity; GO:0016787:hydrolase activity; GO:0006629:lipid metabolic process; GO:0006665:sphingolipid metabolic process; GO:0102121:ceramidase activity
AGAP009521	unspecified product	-0.100579	-0.528244	0.556776	0.426795	0.428643	0.0107259	0.0116057	0.0340582	O		GO:0005515:protein binding
AGAP005841	unspecified product	0.169466	-0.224069	0.605786	0.427177	0.305021	0.218679	0.00367951	0.0251604	M
AGAP009554	unspecified product	0.0702939	-0.0310053	0.78928	0.432823	0.461363	0.52584	3.50732e-05	0.0146033	O		GO:0051015:actin filament binding; GO:0016021:integral component of membrane; GO:0034993:meiotic nuclear membrane microtubule tethering complex; GO:0090286:cytoskeletal anchoring at nuclear membrane; GO:0005515:protein binding; GO:0016020:membrane; GO:0003779:actin binding; GO:0005623:cell; GO:0005737:cytoplasm; GO:0007097:nuclear migration; GO:0051647:nucleus localization; GO:0005640:nuclear out…
AGAP010204	unspecified product	0.0623582	-0.0564069	0.312945	0.433097	0.415181	0.431655	0.0120457	5.95108e-05	P		GO:0016787:hydrolase activity; GO:0016021:integral component of membrane; GO:0016020:membrane
AGAP001399	Coatomer subunit beta	0.155362	-0.0402863	0.419826	0.434069	0.157395	0.473039	0.000616152	6.20297e-05	Q		GO:0030117:membrane coat; GO:0016192:vesicle-mediated transport; GO:0000139:Golgi membrane; GO:0030126:COPI vesicle coat; GO:0006888:endoplasmic reticulum to Golgi vesicle-mediated transport; GO:0006891:intra-Golgi vesicle-mediated transport; GO:0006886:intracellular protein transport; GO:0005198:structural molecule activity; GO:0005737:cytoplasm; GO:0016020:membrane; GO:0005794:Golgi apparatus; …
AGAP008317	tyrosine-protein kinase Tec	0.0500044	-0.119481	0.7051	0.434261	0.478489	0.329282	6.74881e-06	0.00298658	O	path:aga04013: MAPK signaling pathway - fly	GO:0004713:protein tyrosine kinase activity; GO:0006468:protein phosphorylation; GO:0004672:protein kinase activity; GO:0005524:ATP binding; GO:0004715:non-membrane spanning protein tyrosine kinase activity; GO:0005515:protein binding; GO:0016740:transferase activity; GO:0000166:nucleotide binding; GO:0016301:kinase activity; GO:0016310:phosphorylation; GO:0018108:peptidyl-tyrosine phosphorylatio…
AGAP000865	unspecified product	0.26462	-0.0823528	0.513466	0.43488	0.0674555	0.406495	0.0011885	0.00230431	O		GO:0005085:guanyl-nucleotide exchange factor activity; GO:0035556:intracellular signal transduction; GO:0043547:positive regulation of GTPase activity; GO:0005089:Rho guanyl-nucleotide exchange factor activity; GO:0035023:regulation of Rho protein signal transduction; GO:0007165:signal transduction; GO:0005096:GTPase activator activity; GO:0016020:membrane
AGAP011207	Amine oxidase	0.105271	-0.0764696	0.446174	0.43682	0.301458	0.381863	0.000491296	0.000139953	O	path:aga00330: Arginine and proline metabolism; path:aga00410: beta-Alanine metabolism; path:aga01100: Metabolic pathways
AGAP010224	ER lumen protein retaining receptor	0.17889	0.0732026	0.376916	0.437549	0.183841	0.421507	0.0145334	0.00125703	U		GO:0046923:ER retention sequence binding; GO:0006621:protein retention in ER lumen; GO:0005801:cis-Golgi network; GO:0015031:protein transport; GO:0005783:endoplasmic reticulum; GO:0005794:Golgi apparatus; GO:0005789:endoplasmic reticulum membrane; GO:0006888:endoplasmic reticulum to Golgi vesicle-mediated transport; GO:0016021:integral component of membrane; GO:0016020:membrane
AGAP002715	unspecified product	0.17207	0.036571	0.626098	0.438673	0.247622	0.511977	0.000413354	0.00672821	I
AGAP000900	Protein-tyrosine sulfotransferase	0.111161	-0.139306	0.421672	0.439314	0.243963	0.167064	0.00014798	8.35551e-06	O		GO:0006478:peptidyl-tyrosine sulfation; GO:0008476:protein-tyrosine sulfotransferase activity; GO:0005794:Golgi apparatus; GO:0016740:transferase activity; GO:0008146:sulfotransferase activity
AGAP006490	receptor protein-tyrosine kinase	0.270836	-0.645132	0.347331	0.439352	0.0839035	2.24024e-05	0.0427785	0.00366921	S		GO:0004713:protein tyrosine kinase activity; GO:0006468:protein phosphorylation; GO:0004672:protein kinase activity; GO:0005524:ATP binding; GO:0016020:membrane; GO:0016021:integral component of membrane; GO:0018108:peptidyl-tyrosine phosphorylation; GO:0005887:integral component of plasma membrane; GO:0007275:multicellular organism development; GO:0004714:transmembrane receptor protein tyrosine …
AGAP009291	Coatomer subunit gamma	0.121014	-0.0532254	0.508147	0.439636	0.189971	0.412793	4.65737e-07	1.25742e-06	Q		GO:0030117:membrane coat; GO:0016192:vesicle-mediated transport; GO:0000139:Golgi membrane; GO:0030126:COPI vesicle coat; GO:0006886:intracellular protein transport; GO:0005198:structural molecule activity; GO:0016020:membrane; GO:0005794:Golgi apparatus; GO:0005737:cytoplasm; GO:0015031:protein transport; GO:0005783:endoplasmic reticulum; GO:0030663:COPI-coated vesicle membrane; GO:0031410:cytop…
AGAP013001	aminopeptidase N	-0.149253	0.156531	0.460189	0.440287	0.323098	0.310335	0.0228675	0.0151916	I	path:aga00480: Glutathione metabolism; path:aga01100: Metabolic pathways	GO:0008237:metallopeptidase activity; GO:0070006:metalloaminopeptidase activity; GO:0006508:proteolysis; GO:0008270:zinc ion binding; GO:0016021:integral component of membrane; GO:0005737:cytoplasm; GO:0043171:peptide catabolic process; GO:0042277:peptide binding; GO:0016020:membrane
AGAP009303	unspecified product	0.206919	-0.0446862	0.837745	0.441551	0.174335	0.494741	6.06939e-07	0.00534064	I		GO:0007165:signal transduction; GO:0005515:protein binding; GO:0043547:positive regulation of GTPase activity; GO:0007264:small GTPase mediated signal transduction; GO:0005096:GTPase activator activity
AGAP003332	unspecified product	0.0951501	0.0279942	0.762068	0.442099	0.388568	0.523324	4.02902e-06	0.00524197			GO:0007094:mitotic spindle assembly checkpoint; GO:0006468:protein phosphorylation; GO:0004672:protein kinase activity; GO:0051754:meiotic sister chromatid cohesion, centromeric; GO:0000778:condensed nuclear chromosome kinetochore
AGAP004396	acetyl-CoA hydrolase/transferase (Precursor)	0.0196633	-0.549412	0.424078	0.442349	0.540333	0.000691881	0.0218151	0.00700156			GO:0006084:acetyl-CoA metabolic process; GO:0003824:catalytic activity; GO:0006083:acetate metabolic process; GO:0019679:propionate metabolic process, methylcitrate cycle; GO:0008775:acetate CoA-transferase activity; GO:0003986:acetyl-CoA hydrolase activity
AGAP007113	1-acyl-sn-glycerol-3-phosphate acyltransferase gamma	0.0345769	-0.426946	0.457158	0.442992	0.499159	0.000695643	0.00108054	0.000373396	K	path:aga00561: Glycerolipid metabolism; path:aga00564: Glycerophospholipid metabolism; path:aga01100: Metabolic pathways	GO:0003841:1-acylglycerol-3-phosphate O-acyltransferase activity; GO:0016746:transferase activity, transferring acyl groups; GO:0006644:phospholipid metabolic process; GO:0016021:integral component of membrane; GO:0016020:membrane; GO:0012505:endomembrane system
AGAP001090	Breast carcinoma amplified sequence 3	0.0750349	-0.129867	0.563456	0.44304	0.393161	0.248583	1.52751e-05	0.000183839	O		GO:0005515:protein binding; GO:0005737:cytoplasm; GO:0042594:response to starvation
AGAP008247	TGF-beta receptor type-1	0.181722	-0.203058	0.560873	0.443542	0.281604	0.247595	0.00850028	0.022322		path:aga04068: FoxO signaling pathway; path:aga04144: Endocytosis; path:aga04350: TGF-beta signaling pathway; path:aga04933: AGE-RAGE signaling pathway in diabetic complications	GO:0004675:transmembrane receptor protein serine/threonine kinase activity; GO:0006468:protein phosphorylation; GO:0004672:protein kinase activity; GO:0016020:membrane; GO:0016021:integral component of membrane; GO:0005524:ATP binding; GO:0007178:transmembrane receptor protein serine/threonine kinase signaling pathway; GO:0046872:metal ion binding; GO:0016740:transferase activity; GO:0000166:nucl…
AGAP000456	unspecified product	0.0584941	-0.0798237	0.417273	0.443856	0.482544	0.446981	0.0423058	0.0159384	I		GO:0016021:integral component of membrane; GO:0030054:cell junction; GO:0016020:membrane
AGAP004940	unspecified product	0.0224728	-0.111427	0.717017	0.446463	0.537383	0.380567	0.000106184	0.00902811	O		GO:0005952:cAMP-dependent protein kinase complex; GO:0008603:cAMP-dependent protein kinase regulator activity; GO:0001932:regulation of protein phosphorylation; GO:2000479:regulation of cAMP-dependent protein kinase activity; GO:0005829:cytosol; GO:0047555:3',5'-cyclic-GMP phosphodiesterase activity; GO:0019934:cGMP-mediated signaling
AGAP000387	UDP-N-acetylglucosamine transporter	0.199718	-0.215268	0.577367	0.448396	0.233783	0.210517	0.00299984	0.0122969	O		GO:0030173:integral component of Golgi membrane; GO:0005794:Golgi apparatus; GO:0000139:Golgi membrane; GO:0016021:integral component of membrane; GO:0015165:pyrimidine nucleotide-sugar transmembrane transporter activity; GO:0090481:pyrimidine nucleotide-sugar transmembrane transport; GO:0005459:UDP-galactose transmembrane transporter activity; GO:0016020:membrane; GO:0072334:UDP-galactose transm…
AGAP010050	unspecified product	0.208335	-0.334289	0.363412	0.448748	0.148199	0.0238517	0.0258965	0.00173776	P
AGAP001535	histone-lysine N-methyltransferase ASH1L	0.170719	-0.1582	0.657818	0.449609	0.25894	0.282643	0.000288252	0.00675062		path:aga00310: Lysine degradation; path:aga01100: Metabolic pathways	GO:0018024:histone-lysine N-methyltransferase activity; GO:0003682:chromatin binding; GO:0003677:DNA binding; GO:0005634:nucleus; GO:0005515:protein binding; GO:0046872:metal ion binding; GO:0034968:histone lysine methylation
AGAP010837	unspecified product	-0.0679474	0.220434	0.749348	0.450017	0.435676	0.117535	7.5531e-07	0.00146946	I		GO:0008349:MAP kinase kinase kinase kinase activity; GO:0006468:protein phosphorylation; GO:0004672:protein kinase activity; GO:0005524:ATP binding; GO:0016740:transferase activity; GO:0000166:nucleotide binding; GO:0016301:kinase activity; GO:0016310:phosphorylation; GO:0004674:protein serine/threonine kinase activity; GO:0005737:cytoplasm; GO:0000165:MAPK cascade; GO:0000185:activation of MAPKK…
AGAP004655	unspecified product	-0.032741	0.0674801	0.510798	0.450076	0.502152	0.418502	0.000179924	0.000230432		path:aga00130: Ubiquinone and other terpenoid-quinone biosynthesis; path:aga01100: Metabolic pathways	GO:0003824:catalytic activity
AGAP011396	unspecified product	0.113881	-0.249147	0.778026	0.45116	0.391434	0.16384	9.46823e-05	0.0143176	O
LYSC7	LYSC7	0.22893	-0.0736551	0.283057	0.45135	0.0675009	0.400363	0.042145	0.000180089	F		GO:0003796:lysozyme activity
AGAP005701	unspecified product	-0.0329493	-0.31667	0.470041	0.451606	0.512348	0.0342227	0.00229337	0.00105008
AGAP002236	unspecified product	0.274222	-0.359377	0.489897	0.454783	0.0839856	0.0240585	0.00474377	0.00336368	K		GO:0006355:regulation of transcription, DNA-templated; GO:0043565:sequence-specific DNA binding; GO:0003700:DNA-binding transcription factor activity; GO:0008270:zinc ion binding; GO:0046872:metal ion binding; GO:0005634:nucleus; GO:0000981:DNA-binding transcription factor activity, RNA polymerase II-specific; GO:0000978:RNA polymerase II cis-regulatory region sequence-specific DNA binding; GO:00…
AGAP004246	Receptor protein-tyrosine phosphatase 10d	0.19931	-0.0630356	0.605929	0.454843	0.183937	0.45884	0.00034554	0.00346941	I		GO:0016311:dephosphorylation; GO:0016791:phosphatase activity; GO:0004725:protein tyrosine phosphatase activity; GO:0016021:integral component of membrane; GO:0006470:protein dephosphorylation; GO:0005515:protein binding; GO:0016020:membrane; GO:0016787:hydrolase activity; GO:0004721:phosphoprotein phosphatase activity; GO:0035335:peptidyl-tyrosine dephosphorylation
AGAP009668	lysosomal-associated membrane protein 1/2	0.0792713	-0.20909	0.281377	0.45601	0.326124	0.0322326	0.00898117	6.39986e-07		path:aga04140: Autophagy - animal; path:aga04142: Lysosome; path:aga04145: Phagosome	GO:0005765:lysosomal membrane; GO:0016020:membrane; GO:0031902:late endosome membrane; GO:0005886:plasma membrane; GO:0016021:integral component of membrane; GO:0072594:establishment of protein localization to organelle
AGAP007525	coronin homolog	-0.0894463	-0.0578699	0.522572	0.456528	0.272729	0.385715	3.84899e-08	9.43432e-08	O		GO:0005515:protein binding; GO:0051015:actin filament binding
AGAP009937	ankyrin	0.274145	-0.408557	0.723483	0.456882	0.102159	0.0153632	6.62013e-05	0.0062368	L	path:aga04624: Toll and Imd signaling pathway
AGAP001367	beta-1,3-glucuronyltransferase	0.200618	-0.2047	0.406895	0.457215	0.238306	0.232388	0.0442235	0.0112415	M	path:aga00514: Other types of O-glycan biosynthesis	GO:0015018:galactosylgalactosylxylosylprotein 3-beta-glucuronosyltransferase activity; GO:0006486:protein glycosylation; GO:0000139:Golgi membrane; GO:0016020:membrane; GO:0046872:metal ion binding; GO:0050650:chondroitin sulfate proteoglycan biosynthetic process; GO:0016740:transferase activity; GO:0005794:Golgi apparatus; GO:0005975:carbohydrate metabolic process
AGAP006360	glutamate synthase (NADPH/NADH)	0.232389	-0.350304	0.650529	0.45754	0.082362	0.00850028	4.97308e-06	0.000449536	L	path:aga00250: Alanine, aspartate and glutamate metabolism; path:aga00910: Nitrogen metabolism; path:aga01100: Metabolic pathways; path:aga01230: Biosynthesis of amino acids	GO:0016639:oxidoreductase activity, acting on the CH-NH2 group of donors, NAD or NADP as acceptor; GO:0006807:nitrogen compound metabolic process; GO:0051536:iron-sulfur cluster binding; GO:0010181:FMN binding; GO:0050660:flavin adenine dinucleotide binding; GO:0055114:oxidation-reduction process; GO:0005506:iron ion binding; GO:0003824:catalytic activity; GO:0016491:oxidoreductase activity; GO:0…
AGAP008236	THO complex subunit 2	0.0456284	0.0584138	0.546772	0.457861	0.419173	0.370309	8.23886e-10	1.42965e-08	I	path:aga03013: RNA transport; path:aga03040: Spliceosome	GO:0000347:THO complex; GO:0006406:mRNA export from nucleus; GO:0006397:mRNA processing; GO:0003729:mRNA binding; GO:0000445:THO complex part of transcription export complex
AGAP007279	forkhead box protein L	0.262808	-0.353271	0.526723	0.458054	0.0922065	0.0246038	0.00235204	0.00336656	O		GO:0008270:zinc ion binding; GO:0005634:nucleus; GO:0030374:nuclear receptor transcription coactivator activity; GO:0006357:regulation of transcription by RNA polymerase II; GO:0003712:transcription coregulator activity; GO:0001085:RNA polymerase II transcription factor binding; GO:0061665:SUMO ligase activity; GO:0016925:protein sumoylation; GO:0048096:chromatin-mediated maintenance of transcrip…
AGAP004109	Xaa-Pro aminopeptidase	0.108162	-0.630706	0.429898	0.461142	0.412484	0.00101106	0.0486658	0.0177273			GO:0070006:metalloaminopeptidase activity; GO:0016787:hydrolase activity; GO:0005737:cytoplasm; GO:0046872:metal ion binding; GO:0006508:proteolysis
GPRMTHL7	GPRMTHL7	0.245749	-0.45754	0.521137	0.461445	0.252224	0.0536637	0.044137	0.0472385	P		GO:0004930:G protein-coupled receptor activity; GO:0016020:membrane; GO:0016021:integral component of membrane; GO:0007186:G protein-coupled receptor signaling pathway
AGAP008790	disintegrin and metalloproteinase domain-containing protein 10	0.332129	0.136643	0.63104	0.461751	0.0994605	0.371401	0.0050772	0.0241108	I		GO:0004222:metalloendopeptidase activity; GO:0008237:metallopeptidase activity; GO:0006508:proteolysis; GO:0016021:integral component of membrane; GO:0016020:membrane; GO:0005886:plasma membrane; GO:0007219:Notch signaling pathway; GO:0006509:membrane protein ectodomain proteolysis
AGAP001011	unspecified product	0.204867	-0.155893	0.608101	0.461963	0.123106	0.218679	2.13748e-05	0.000383884	P		GO:0006811:ion transport; GO:0055085:transmembrane transport; GO:0005216:ion channel activity; GO:0016020:membrane; GO:0016021:integral component of membrane; GO:0005515:protein binding; GO:0034220:ion transmembrane transport; GO:0005887:integral component of plasma membrane; GO:0070588:calcium ion transmembrane transport; GO:0005262:calcium channel activity
AGAP006091	unspecified product	0.224952	-0.149799	0.528245	0.463315	0.116876	0.256544	0.000839307	0.00119454	O
AGAP004065	hemomucin	-0.0945684	-0.0242933	0.393499	0.465359	0.316327	0.514477	0.00128397	1.29994e-05			GO:0016844:strictosidine synthase activity; GO:0009058:biosynthetic process; GO:0005783:endoplasmic reticulum; GO:0016020:membrane; GO:0016021:integral component of membrane
AGAP008397	unspecified product	0.131138	0.0653875	-0.405246	-0.327799	0.323115	0.456861	0.0230918	0.0404035	J
AGAP001141	unspecified product	0.153785	0.315327	-0.888414	-0.798432	0.228508	0.020507	3.16943e-10	2.49735e-10	J		:; GO:0003676:nucleic acid binding
AGAP008515	unspecified product	0.231321	0.174074	-0.431517	-0.460401	0.207632	0.297204	0.0445288	0.0164073	J		GO:0003676:nucleic acid binding; GO:0008270:zinc ion binding; GO:0005634:nucleus; GO:0010468:regulation of gene expression
AGAP008638	unspecified product	-0.221415	0.754987	-2.55478	-1.79638	0.451187	0.137704	4.0122e-06	0.000382609	J		GO:0006334:nucleosome assembly; GO:0000786:nucleosome; GO:0003677:DNA binding; GO:0005634:nucleus; GO:0005694:chromosome; GO:0003690:double-stranded DNA binding; GO:0006355:regulation of transcription, DNA-templated; GO:0031492:nucleosomal DNA binding; GO:0016584:nucleosome positioning; GO:0030261:chromosome condensation; GO:0031936:negative regulation of chromatin silencing; GO:0045910:negative …
AGAP008738	unspecified product	0.0522132	0.224367	-1.7013	-1.40302	0.54647	0.458493	0.00548583	0.0109563	J		GO:0005737:cytoplasm; GO:0005634:nucleus; GO:0003729:mRNA binding; GO:0017148:negative regulation of translation
AGAP008760	unspecified product	0.0474742	0.107247	-0.63666	-0.603758	0.499571	0.395192	0.000945272	0.000433825	J
AGAP008826	unspecified product	0.219112	0.143525	-0.968018	-1.3377	0.374356	0.447909	0.00929769	3.69856e-05	J
AGAP008845	unspecified product	-0.185507	0.507129	-0.986358	-0.628863	0.400273	0.104074	0.00511409	0.047739	J		GO:0003676:nucleic acid binding; GO:0008270:zinc ion binding; GO:0005634:nucleus; GO:0000977:RNA polymerase II regulatory region sequence-specific DNA binding; GO:0043565:sequence-specific DNA binding
AGAP008855	unspecified product	-0.316144	0.577402	-1.07741	-1.00788	0.31214	0.11261	0.0112712	0.00768311	J		GO:0003676:nucleic acid binding; GO:0008270:zinc ion binding; GO:0005634:nucleus
AGAP008879	unspecified product	-0.0906444	0.369345	-1.13998	-0.658275	0.487168	0.190563	0.000382036	0.0256934	J		GO:0016021:integral component of membrane; GO:0016020:membrane
AGAP008897	unspecified product	0.0819999	0.230124	-1.07032	-0.776732	0.488549	0.31171	0.000616506	0.00546628	J		GO:0003677:DNA binding; GO:0005634:nucleus
AGAP009010	unspecified product	-0.132221	0.386108	-0.847842	-0.720663	0.376813	0.0536304	6.71513e-05	0.00015821	J		GO:0003676:nucleic acid binding; GO:0008270:zinc ion binding; GO:0005634:nucleus; GO:0010468:regulation of gene expression
AGAP009108	unspecified product	-0.073997	0.0269651	-0.675925	-0.51993	0.434977	0.526019	4.27721e-05	0.000483755	J		GO:0003676:nucleic acid binding
AGAP009140	unspecified product	-0.24396	0.420946	-0.737658	-0.624262	0.252528	0.0710984	0.00425066	0.00699824	J		GO:0003677:DNA binding; GO:0005634:nucleus; GO:0006357:regulation of transcription by RNA polymerase II; GO:0005667:transcription factor complex
AGAP009151	unspecified product	0.153543	-0.0668714	-1.28903	-1.16582	0.45749	0.524894	0.00233273	0.00198709	J
AGAP009153	unspecified product	0.0602629	0.00753794	-0.649367	-0.388666	0.46781	0.557917	0.000238843	0.0155152	J
AGAP010179	unspecified product	-0.106108	0.355978	-0.327571	-0.340994	0.347952	0.0114476	0.0344819	0.0140153	J		GO:0000184:nuclear-transcribed mRNA catabolic process, nonsense-mediated decay
AGAP004206	unspecified product	-0.159465	0.356341	-0.37407	-0.450324	0.270295	0.0268994	0.0388202	0.00496168	J		GO:0030686:90S preribosome; GO:0005634:nucleus; GO:0030490:maturation of SSU-rRNA
AGAP009268	unspecified product	0.218626	0.122556	-1.85021	-1.53233	0.475356	0.520439	0.00873181	0.0153659	J
AGAP009283	unspecified product	0.0700209	0.262346	-1.28837	-1.23404	0.495397	0.250608	1.2271e-06	1.71229e-07	J		GO:0055085:transmembrane transport; GO:0016021:integral component of membrane; GO:0016020:membrane
AGAP009284	unspecified product	0.0931529	0.282563	-0.517296	-0.473284	0.447905	0.170209	0.0302887	0.0265745	J		GO:0055085:transmembrane transport; GO:0016021:integral component of membrane; GO:0016020:membrane
AGAP009778	unspecified product	-0.0868034	0.359202	-0.376634	-0.544686	0.416504	0.0244235	0.029565	0.000351374	J		GO:0005515:protein binding
AGAP009448	unspecified product	-0.457697	0.395785	-1.51702	-1.18813	0.189588	0.239884	0.000202919	0.00113932	J		GO:0005515:protein binding
AGAP009450	unspecified product	0.171156	0.358743	-1.83127	-1.55879	0.493888	0.396489	0.00675303	0.00972139	J		GO:0005515:protein binding; GO:0016020:membrane; GO:0016021:integral component of membrane
AGAP007637	unspecified product	-0.0212869	0.372216	-0.603219	-0.618865	0.537781	0.0235746	0.000759044	9.84358e-05	J		GO:0003714:transcription corepressor activity; GO:0000122:negative regulation of transcription by RNA polymerase II; GO:0003682:chromatin binding; GO:0010923:negative regulation of phosphatase activity; GO:0019212:phosphatase inhibitor activity
AGAP011410	unspecified product	-0.282649	0.376445	-0.738152	-0.686566	0.112283	0.0364042	0.000154197	7.91117e-05	J
AGAP009585	unspecified product	-0.0416653	0.307944	-0.818383	-0.435769	0.507859	0.0760383	1.0402e-05	0.0113589	J
AGAP008271	unspecified product	-0.335395	0.3882	-0.657012	-0.547304	0.0748213	0.0399041	0.000973656	0.00219164	J		GO:0003676:nucleic acid binding
AGAP009682	unspecified product	-0.275118	0.4517	-1.45202	-1.08955	0.4013	0.278205	0.00518452	0.0202852	J
AGAP009862	unspecified product	0.0568734	0.131385	-0.515407	-0.544082	0.47886	0.337606	0.00581104	0.00101326	J		GO:0005515:protein binding; GO:0043231:intracellular membrane-bounded organelle; GO:0006914:autophagy
AGAP009884	unspecified product	-0.252729	0.506517	-1.96255	-1.44656	0.406877	0.221392	0.000200204	0.00145788	J
AGAP009885	unspecified product	-0.119498	0.331049	-1.7096	-1.67479	0.500482	0.351243	0.000936125	0.0002497	J
AGAP007787	unspecified product	-0.267617	0.400497	-0.672279	-0.715559	0.147734	0.0344819	0.00133579	0.00011569	J
AGAP009940	unspecified product	0.146746	0.199804	-1.00293	-0.97207	0.459444	0.413895	0.0137838	0.00729137	J		GO:0031175:neuron projection development; GO:0015631:tubulin binding; GO:0005737:cytoplasm; GO:0031110:regulation of microtubule polymerization or depolymerization; GO:0007019:microtubule depolymerization; GO:0043005:neuron projection; GO:0051493:regulation of cytoskeleton organization
AGAP009976	unspecified product	-0.0313744	0.35194	-1.09731	-0.717848	0.533974	0.103416	2.18653e-06	0.000716497	J
AGAP009977	unspecified product	-0.127377	0.406082	-0.914348	-0.55395	0.42246	0.0946835	0.000818336	0.0253657	J
AGAP010013	unspecified product	-0.412444	-0.118779	-1.53557	-1.0704	0.292581	0.502583	0.00261561	0.01717	J		GO:0016021:integral component of membrane; GO:0016020:membrane
AGAP010028	unspecified product	0.0943943	0.257608	-0.604143	-0.771152	0.448	0.20719	0.0123644	0.000260853	J	path:aga03440: Homologous recombination; path:aga03460: Fanconi anemia pathway	GO:0003916:DNA topoisomerase activity; GO:0006265:DNA topological change; GO:0003917:DNA topoisomerase type I (single strand cut, ATP-independent) activity; GO:0005694:chromosome; GO:0003677:DNA binding; GO:0008270:zinc ion binding; GO:0005634:nucleus; GO:0016853:isomerase activity
AGAP007482	unspecified product	-0.198085	0.413133	-0.398533	-0.507457	0.15664	0.0035188	0.0130321	0.000305348	J		GO:0005783:endoplasmic reticulum; GO:0048193:Golgi vesicle transport; GO:0006890:retrograde vesicle-mediated transport, Golgi to endoplasmic reticulum; GO:1902504:regulation of signal transduction involved in mitotic G2 DNA damage checkpoint; GO:0060628:regulation of ER to Golgi vesicle-mediated transport; GO:0070939:Dsl1/NZR complex
AGAP010053	unspecified product	-0.014433	0.56547	-1.25889	-1.21138	0.561241	0.171319	0.0117048	0.00635067	J
AGAP010054	unspecified product	-0.118028	0.560671	-1.18409	-1.13927	0.507859	0.224677	0.032781	0.0215135	J
AGAP006606	unspecified product	-0.202399	0.414356	-0.722941	-0.515791	0.224545	0.0194361	0.000346295	0.00469871	J		GO:0003676:nucleic acid binding
AGAP000762	unspecified product	-0.165604	0.418999	-0.590201	-0.608512	0.315543	0.031554	0.00609286	0.00148377	J
AGAP010200	unspecified product	-0.118383	0.0637452	-0.619446	-0.449439	0.31513	0.442814	3.5689e-05	0.000939031	J		GO:0003723:RNA binding; GO:0003676:nucleic acid binding; GO:0048024:regulation of mRNA splicing, via spliceosome; GO:1990904:ribonucleoprotein complex
AGAP001655	unspecified product	-0.284702	0.43206	-0.717893	-0.450031	0.110684	0.0160173	0.000196607	0.0104323	J
AGAP009825	unspecified product	-0.154445	0.435686	-0.673737	-0.569548	0.29721	0.0100767	0.000273799	0.00061468	J
AGAP005914	unspecified product	-0.0869142	0.448784	-1.06294	-0.784146	0.44381	0.0197635	1.54136e-07	2.04217e-05	J		GO:0008239:dipeptidyl-peptidase activity; GO:0008236:serine-type peptidase activity; GO:0006508:proteolysis; GO:0016021:integral component of membrane; GO:0016020:membrane
AGAP007971	unspecified product	-0.202129	0.449135	-0.573331	-0.433263	0.247211	0.0170937	0.00626786	0.0216484	J		GO:0003676:nucleic acid binding; GO:0008270:zinc ion binding; GO:0005634:nucleus
AGAP002705	unspecified product	-0.0123997	0.452275	-1.01208	-0.902807	0.553256	0.0146193	2.29069e-07	2.38551e-07	J		GO:0003676:nucleic acid binding; GO:0003677:DNA binding; GO:0005634:nucleus
AGAP010518	unspecified product	-0.0634549	0.253578	-0.350088	-0.412549	0.460951	0.108641	0.0472759	0.00865767	J		GO:0043484:regulation of RNA splicing; GO:0051726:regulation of cell cycle; GO:0003723:RNA binding; GO:0003676:nucleic acid binding; GO:0048024:regulation of mRNA splicing, via spliceosome; GO:0006397:mRNA processing
AGAP011675	unspecified product	-0.0982541	0.455939	-0.552652	-0.620794	0.427215	0.0181239	0.00959115	0.000987788	J	path:aga03460: Fanconi anemia pathway	GO:0000724:double-strand break repair via homologous recombination; GO:0000166:nucleotide binding; GO:0031422:RecQ family helicase-topoisomerase III complex; GO:0000712:resolution of meiotic recombination intermediates; GO:0016604:nuclear body; GO:0005654:nucleoplasm
AGAP011418	unspecified product	-0.206162	0.463605	-0.497012	-0.380077	0.183894	0.00338017	0.00444656	0.0160418	J
AGAP011674	unspecified product	-0.283131	0.465232	-0.709685	-0.505478	0.149572	0.0204035	0.00130116	0.0112742	J		GO:0003676:nucleic acid binding; GO:0008270:zinc ion binding; GO:0005634:nucleus
AGAP005534	unspecified product	-0.0445844	0.468257	-1.40565	-0.866975	0.508416	0.0110263	8.65381e-13	6.06664e-07	J		GO:0003676:nucleic acid binding; GO:0003677:DNA binding
AGAP010676	unspecified product	0.0604386	0.175497	-0.654459	-0.620809	0.479449	0.276255	0.000944576	0.000428128	J		GO:0005515:protein binding
AGAP010690	unspecified product	-0.114839	0.194722	-0.551269	-0.596084	0.279941	0.102481	1.69722e-05	1.37503e-07	J		GO:0003676:nucleic acid binding
AGAP010802	unspecified product	-0.180283	0.473566	-0.671763	-0.499592	0.308997	0.0221454	0.00298312	0.0144349	J		GO:0003677:DNA binding; GO:0005667:transcription factor complex; GO:0005634:nucleus; GO:0006357:regulation of transcription by RNA polymerase II
AGAP010713	unspecified product	0.0832678	0.0148525	-0.449893	-0.530145	0.398956	0.543773	0.0034404	8.59532e-05	J		GO:0005634:nucleus; GO:0005829:cytosol; GO:0043161:proteasome-mediated ubiquitin-dependent protein catabolic process; GO:0061630:ubiquitin protein ligase activity; GO:0000151:ubiquitin ligase complex; GO:0006513:protein monoubiquitination; GO:0030332:cyclin binding; GO:0031624:ubiquitin conjugating enzyme binding; GO:0000209:protein polyubiquitination; GO:0051865:protein autoubiquitination
AGAP010789	unspecified product	-0.290261	0.519006	-1.67187	-1.33361	0.325942	0.137604	1.13525e-05	0.000108736	J		GO:0016020:membrane; GO:0016021:integral component of membrane
AGAP010806	unspecified product	0.136158	0.144447	-0.843763	-0.598633	0.372017	0.35717	0.000163771	0.00309273	J		GO:0016020:membrane; GO:0071805:potassium ion transmembrane transport; GO:0005267:potassium channel activity; GO:0006811:ion transport; GO:0016021:integral component of membrane; GO:0005887:integral component of plasma membrane; GO:0022841:potassium ion leak channel activity; GO:0030322:stabilization of membrane potential
AGAP010871	unspecified product	0.0398844	0.0194822	-0.45598	-0.443342	0.507277	0.540536	0.0128775	0.00664747	J		GO:0004045:aminoacyl-tRNA hydrolase activity; GO:0005829:cytosol; GO:0005739:mitochondrion
AGAP006619	unspecified product	-0.35112	0.494672	-0.755496	-0.600392	0.0613904	0.00773415	0.000183839	0.000972711	J		GO:0030688:preribosome, small subunit precursor; GO:0000462:maturation of SSU-rRNA from tricistronic rRNA transcript (SSU-rRNA, 5.8S rRNA, LSU-rRNA); GO:0030686:90S preribosome; GO:0005730:nucleolus
AGAP010941	unspecified product	-0.218704	0.378238	-0.800638	-0.472399	0.254085	0.0718077	0.000484224	0.0237444	J		GO:0003676:nucleic acid binding
AGAP010974	unspecified product	0.267371	0.0780217	-2.43854	-1.4755	0.44289	0.536832	0.00025414	0.014062	J		GO:0055085:transmembrane transport; GO:0016021:integral component of membrane; GO:0016020:membrane; GO:0071805:potassium ion transmembrane transport; GO:0035725:sodium ion transmembrane transport; GO:0005623:cell; GO:0098656:anion transmembrane transport; GO:0005887:integral component of plasma membrane; GO:0005262:calcium channel activity; GO:0008273:calcium, potassium:sodium antiporter activity…
AGAP011056	unspecified product	0.067592	0.193297	-0.579885	-0.547785	0.459822	0.220298	0.00141787	0.000726296	J
AGAP006233	unspecified product	-0.056775	0.506858	-0.677772	-0.794938	0.50627	0.0280571	0.00797357	0.000403918	J		GO:0005741:mitochondrial outer membrane; GO:0016021:integral component of membrane; GO:0034587:piRNA metabolic process; GO:0016020:membrane
AGAP011065	unspecified product	0.397344	-0.0352241	-1.44726	-1.39046	0.235549	0.545537	0.000221869	6.42001e-05	J		GO:0006355:regulation of transcription, DNA-templated; GO:0003677:DNA binding; GO:0043565:sequence-specific DNA binding; GO:0005634:nucleus; GO:0000981:DNA-binding transcription factor activity, RNA polymerase II-specific; GO:0000976:transcription regulatory region sequence-specific DNA binding; GO:0045892:negative regulation of transcription, DNA-templated; GO:0006357:regulation of transcription…
AGAP011067	unspecified product	0.349548	-0.052842	-1.55684	-1.52748	0.295472	0.535492	0.000268648	5.4978e-05	J		GO:0006355:regulation of transcription, DNA-templated; GO:0003677:DNA binding; GO:0043565:sequence-specific DNA binding; GO:0005634:nucleus; GO:0000981:DNA-binding transcription factor activity, RNA polymerase II-specific; GO:0000976:transcription regulatory region sequence-specific DNA binding; GO:0045892:negative regulation of transcription, DNA-templated; GO:0006357:regulation of transcription…
AGAP011093	unspecified product	-0.0754371	0.271215	-1.4836	-1.31137	0.529269	0.403216	0.00526626	0.00563847	J	path:aga04013: MAPK signaling pathway - fly
AGAP009655	unspecified product	-0.166394	0.510328	-0.682776	-0.53787	0.327277	0.0123919	0.00347115	0.0106641	J	path:aga03460: Fanconi anemia pathway
AGAP011164	unspecified product	0.0565228	0.197093	-0.645277	-0.614902	0.473488	0.194161	0.00020659	7.03143e-05	J		GO:0003713:transcription coactivator activity; GO:0006355:regulation of transcription, DNA-templated; GO:0005634:nucleus; GO:1903508:positive regulation of nucleic acid-templated transcription
AGAP011232	unspecified product	-0.538349	0.730303	-1.54438	-1.20052	0.242467	0.135724	0.00544657	0.0155253	J		GO:0005515:protein binding
AGAP011235	unspecified product	-0.36954	0.924555	-2.68532	-1.97089	0.385204	0.108812	1.99935e-05	0.000527006	J
AGAP011236	unspecified product	-0.616487	0.909394	-2.389	-1.61915	0.254543	0.120538	0.000285703	0.00637456	J
AGAP011237	unspecified product	-0.280743	0.515264	-1.68586	-1.28263	0.347961	0.158376	3.66838e-05	0.000499564	J
AGAP007417	unspecified product	-0.119032	0.515398	-0.73485	-0.997458	0.432762	0.0347521	0.00691407	2.51138e-05	J		GO:0006974:cellular response to DNA damage stimulus; GO:0061630:ubiquitin protein ligase activity; GO:0005524:ATP binding; GO:0046872:metal ion binding; GO:0000209:protein polyubiquitination
AGAP011289	unspecified product	-0.104356	0.688728	-1.36968	-1.18434	0.494846	0.0606728	0.000683825	0.00100561	J
AGAP011290	unspecified product	0.0892492	0.596053	-1.42775	-1.07077	0.495863	0.058161	5.19636e-05	0.000640052	J
AGAP011296	unspecified product	0.323649	0.0362828	-0.71605	-0.695742	0.212206	0.536832	0.0203307	0.0114506	J		GO:0005515:protein binding; GO:0016020:membrane; GO:0016021:integral component of membrane
AGAP011386	unspecified product	-0.0454178	0.361557	-0.714852	-0.58995	0.529476	0.183827	0.0252508	0.0392137	J	path:aga04150: mTOR signaling pathway
AGAP011404	unspecified product	-0.0691883	0.288081	-0.560865	-0.665918	0.464733	0.105816	0.00392804	0.000105413	J		GO:0003676:nucleic acid binding; GO:0008270:zinc ion binding; GO:0005634:nucleus
AGAP008343	unspecified product	-0.158865	0.534625	-0.687211	-0.526953	0.388565	0.0334176	0.013882	0.0348394	J
AGAP004061	unspecified product	-0.134362	0.535736	-0.638932	-0.654586	0.355556	0.00333501	0.0016415	0.000272626	J		GO:0008270:zinc ion binding; GO:0005634:nucleus
AGAP011454	unspecified product	0.242595	0.083236	-0.925408	-0.949177	0.349819	0.503704	0.0114267	0.00338942	J		GO:0044782:cilium organization; GO:0005813:centrosome; GO:0036064:ciliary basal body; GO:0007099:centriole replication; GO:0010457:centriole-centriole cohesion; GO:0032053:ciliary basal body organization; GO:0005814:centriole
AGAP011408	unspecified product	-0.345561	0.545871	-0.665134	-0.488911	0.153143	0.0271799	0.0135327	0.0422641	J
AGAP011473	unspecified product	-0.325885	0.177146	-0.474824	-0.510034	0.0558294	0.254951	0.0125597	0.00248794	J
AGAP011496	unspecified product	0.141933	0.31715	-1.54898	-1.25458	0.458956	0.29704	5.97418e-05	0.000295693	J		GO:0004519:endonuclease activity; GO:0005515:protein binding; GO:0090305:nucleic acid phosphodiester bond hydrolysis
AGAP011508	unspecified product	0.0951028	0.20188	-0.684021	-0.639009	0.430284	0.248991	0.00115687	0.000668261	J		GO:0000796:condensin complex; GO:0007076:mitotic chromosome condensation; GO:0007049:cell cycle; GO:0051301:cell division; GO:0030261:chromosome condensation; GO:0003682:chromatin binding; GO:0044547:DNA topoisomerase binding; GO:0072587:DNA topoisomerase type II (double strand cut, ATP-hydrolyzing) activator activity; GO:2000373:positive regulation of DNA topoisomerase (ATP-hydrolyzing) activity…
AGAP011534	unspecified product	-0.0361978	0.376113	-0.947179	-0.655449	0.534021	0.128946	0.000582783	0.00894335	J		GO:0051721:protein phosphatase 2A binding; GO:0007084:mitotic nuclear envelope reassembly; GO:0035307:positive regulation of protein dephosphorylation; GO:0005515:protein binding; GO:0005783:endoplasmic reticulum; GO:0042326:negative regulation of phosphorylation
AGAP002475	unspecified product	-0.434557	0.551355	-0.954882	-0.967696	0.054882	0.0144066	8.45779e-05	6.53276e-06	J		GO:0046872:metal ion binding
AGAP001214	unspecified product	-0.042737	0.553504	-0.835734	-1.26312	0.531683	0.0451003	0.00736243	4.60402e-06	J		GO:0016020:membrane; GO:0016021:integral component of membrane
AGAP011622	unspecified product	-0.411866	0.579198	-1.24823	-1.12973	0.204938	0.0892663	0.00186128	0.00151909	J	path:aga04120: Ubiquitin mediated proteolysis	GO:0010997:anaphase-promoting complex binding; GO:0097027:ubiquitin-protein transferase activator activity; GO:1904668:positive regulation of ubiquitin protein ligase activity; GO:0005515:protein binding
AGAP005106	unspecified product	-0.184707	0.554675	-0.992229	-0.752184	0.34113	0.0208572	0.000135121	0.00135541	J
AGAP011662	unspecified product	0.234843	-0.00993426	-0.372095	-0.544152	0.108871	0.553085	0.0244836	0.000156939	J
AGAP007510	unspecified product	-0.113283	0.559458	-0.884727	-0.686615	0.40723	0.00404683	4.17761e-05	0.000405394	J		GO:0005615:extracellular space
AGAP009277	unspecified product	-0.50613	0.56296	-0.81484	-0.719894	0.0597694	0.0362997	0.00629164	0.00694374	J
AGAP011694	unspecified product	-0.0116255	0.271803	-1.88445	-1.47413	0.5651	0.448972	0.00772879	0.02011	J		GO:0090263:positive regulation of canonical Wnt signaling pathway; GO:0016020:membrane; GO:0016021:integral component of membrane; GO:0005886:plasma membrane
AGAP011704	unspecified product	-0.105667	0.387786	-0.846613	-0.573109	0.45661	0.122492	0.00441575	0.0308728	J
AGAP011760	unspecified product	-0.0616637	0.381936	-1.01044	-0.937609	0.501371	0.100843	0.000137957	6.90363e-05	J		GO:0003676:nucleic acid binding; GO:0008270:zinc ion binding; GO:0005634:nucleus
AGAP011772	unspecified product	0.0891857	0.248676	-0.95942	-0.919237	0.496077	0.337872	0.00744288	0.00395577	J
AGAP011774	unspecified product	-0.0323161	0.27505	-0.591236	-0.724177	0.52047	0.0931274	0.00119246	6.43391e-06	J		GO:0005515:protein binding
AGAP011815	unspecified product	0.161801	0.185052	-1.18892	-1.07761	0.440048	0.419322	0.00204133	0.00173759	J
AGAP011877	unspecified product	-0.463913	0.574847	-0.994282	-0.656058	0.0910015	0.0369827	0.000975449	0.0158334	J		GO:0003676:nucleic acid binding; GO:0008270:zinc ion binding; GO:0005634:nucleus; GO:0000977:RNA polymerase II regulatory region sequence-specific DNA binding; GO:0043565:sequence-specific DNA binding
AGAP008313	unspecified product	-0.346367	0.576936	-1.03639	-0.792348	0.187995	0.0350903	0.000900443	0.00447272	J
AGAP012040	unspecified product	-0.0714319	0.44244	-1.81655	-1.31918	0.519291	0.194203	1.95885e-06	0.000146055	J
AGAP003710	unspecified product	-0.276957	0.602177	-1.13159	-1.18257	0.285376	0.0408021	0.000403918	2.89062e-05	J
AGAP001525	unspecified product	-0.30192	0.604107	-0.891131	-0.711624	0.134029	0.00275349	5.80408e-05	0.000371939	J		GO:0003676:nucleic acid binding; GO:0008270:zinc ion binding; GO:0005634:nucleus; GO:0006355:regulation of transcription, DNA-templated
AGAP012213	unspecified product	0.0361774	0.263321	-0.7805	-0.711872	0.527385	0.197907	0.00115424	0.000900837	J
AGAP012286	unspecified product	-0.278981	0.224901	-1.10707	-0.906307	0.356677	0.404728	0.0158327	0.025028	J
AGAP011058	unspecified product	-0.490033	0.634558	-0.771038	-0.698885	0.124142	0.0494789	0.031435	0.0291468	J		GO:0006313:transposition, DNA-mediated; GO:0004803:transposase activity; GO:0003676:nucleic acid binding; GO:0003677:DNA binding
AGAP012306	unspecified product	0.101571	0.198126	-0.426776	-0.366316	0.359511	0.152144	0.00643507	0.00927183	J
AGAP012314	unspecified product	-0.108683	0.0194977	-0.516364	-0.790159	0.429172	0.547611	0.0335039	0.000196607	J
AGAP012337	unspecified product	0.196967	-0.0241666	-0.741735	-0.675431	0.291973	0.541921	0.00148201	0.00119989	J
AGAP012340	unspecified product	-0.112198	0.244521	-0.525053	-0.552475	0.436343	0.255965	0.0477236	0.0196532	J
AGAP012017	unspecified product	-0.0542756	0.644699	-1.47746	-0.884597	0.526094	0.0382796	3.4555e-05	0.00555367	J
AGAP001453	unspecified product	-0.227193	0.67554	-1.1957	-1.35457	0.32914	0.0162181	0.000109426	6.1583e-07	J
AGAP012952	unspecified product	-0.201532	0.583931	-1.17651	-0.950269	0.392713	0.0753231	0.00106842	0.00334683	J		GO:0046872:metal ion binding
AGAP012964	unspecified product	0.323846	0.245761	-1.0441	-0.935715	0.1469	0.241268	2.27123e-05	2.1312e-05	J		GO:0016010:dystrophin-associated glycoprotein complex; GO:0005887:integral component of plasma membrane; GO:0016020:membrane; GO:0016021:integral component of membrane
AGAP012972	unspecified product	-0.278803	0.403821	-0.843164	-0.586625	0.221342	0.0949958	0.00151024	0.0151084	J		GO:0003729:mRNA binding; GO:0003723:RNA binding
AGAP013115	unspecified product	-0.252294	0.686137	-1.07534	-1.24585	0.293877	0.0124013	0.000362128	2.43937e-06	J
AGAP013003	unspecified product	0.076276	0.263366	-1.40544	-1.02996	0.523967	0.387705	0.00296812	0.0153245	J
AGAP000323	unspecified product	-0.154163	0.696167	-0.854147	-0.784414	0.417357	0.0150268	0.00801749	0.00636892	J
AGAP013074	unspecified product	-0.0398016	0.69659	-1.75868	-1.54334	0.54968	0.145221	0.00237824	0.0025913	J
AGAP011238	unspecified product	-0.24905	0.707498	-1.60558	-1.31447	0.341908	0.0298899	4.66471e-06	3.03517e-05	J		GO:0005515:protein binding
AGAP001949	unspecified product	-0.365092	0.712304	-1.87313	-1.31807	0.264622	0.0498474	1.42858e-06	0.000190092	J
AGAP013200	unspecified product	0.333321	0.194027	-1.27604	-1.0197	0.270753	0.404736	0.000627353	0.00239958	J		GO:0003677:DNA binding; GO:0005634:nucleus
AGAP013246	unspecified product	-0.223384	0.660037	-1.49004	-1.33759	0.419698	0.113307	0.00156181	0.00145212	J		GO:0003676:nucleic acid binding; GO:0005634:nucleus; GO:0006355:regulation of transcription, DNA-templated; GO:0003677:DNA binding; GO:0003700:DNA-binding transcription factor activity
AGAP004259	unspecified product	-0.307597	0.73847	-1.07992	-0.85115	0.138182	0.000269811	3.4404e-06	4.07925e-05	J		GO:0003676:nucleic acid binding; GO:0008270:zinc ion binding; GO:0005634:nucleus
AGAP011124	unspecified product	-0.076992	0.741863	-1.37765	-0.970706	0.508955	0.0230918	0.000122715	0.00281125	J
AGAP003342	unspecified product	-0.504089	0.746305	-1.37034	-0.972068	0.121022	0.0234268	0.000171455	0.00321467	J	path:aga03420: Nucleotide excision repair	GO:0006289:nucleotide-excision repair; GO:0006298:mismatch repair; GO:0003684:damaged DNA binding; GO:0003697:single-stranded DNA binding; GO:0003677:DNA binding; GO:0005634:nucleus; GO:0005737:cytoplasm; GO:0071942:XPC complex; GO:0000111:nucleotide-excision repair factor 2 complex
AGAP013293	unspecified product	0.0482982	0.259572	-0.900327	-0.617364	0.514114	0.213665	0.000196247	0.00478881	J		GO:0003676:nucleic acid binding; GO:0008270:zinc ion binding; GO:0005634:nucleus
AGAP006105	unspecified product	-0.532363	0.752966	-1.59708	-0.662577	0.0630494	0.00752179	1.88339e-06	0.021046	J
AGAP013324	unspecified product	-0.0947602	0.409936	-0.909594	-0.973514	0.504879	0.240297	0.0341104	0.0109155	J		GO:0004935:adrenergic receptor activity; GO:0007188:adenylate cyclase-modulating G protein-coupled receptor signaling pathway; GO:0007186:G protein-coupled receptor signaling pathway; GO:0004930:G protein-coupled receptor activity; GO:0005887:integral component of plasma membrane; GO:0016021:integral component of membrane; GO:0071880:adenylate cyclase-activating adrenergic receptor signaling path…
AGAP013358	unspecified product	-0.187999	0.188187	-1.13134	-1.2692	0.445942	0.446187	0.0162397	0.00244644	J
AGAP013385	unspecified product	-0.216052	0.230057	-0.479295	-0.530886	0.106219	0.0873261	0.00117553	4.51283e-05	J
AGAP010131	ornithine decarboxylase antizyme 1	0.0932768	0.0570066	0.327868	0.465704	0.349147	0.442712	0.0192168	0.000122929	P		GO:0008073:ornithine decarboxylase inhibitor activity; GO:0043086:negative regulation of catalytic activity; GO:0005737:cytoplasm; GO:0005634:nucleus; GO:0045732:positive regulation of protein catabolic process
AGAP004112	Protein kinase domain-containing protein	0.187281	-0.0543199	0.859547	0.467347	0.231341	0.482701	1.53996e-06	0.00530483			GO:0006468:protein phosphorylation; GO:0004672:protein kinase activity; GO:0005524:ATP binding; GO:0005737:cytoplasm; GO:0005634:nucleus; GO:0030036:actin cytoskeleton organization; GO:0004674:protein serine/threonine kinase activity
AGAP004732	unspecified product	0.051587	0.224678	0.932372	0.467932	0.502403	0.227856	1.73623e-05	0.0226627	I
AGAP009516	unspecified product	-0.0913102	0.141179	0.646376	0.468264	0.424695	0.332472	0.000453303	0.0057602
AGAP009334	V-type H+-transporting ATPase 21kDa proteolipid subunit	0.0183808	-0.193276	0.545108	0.469913	0.533683	0.122066	5.78299e-05	0.000116115	K	path:aga00190: Oxidative phosphorylation; path:aga01100: Metabolic pathways; path:aga04142: Lysosome; path:aga04145: Phagosome	GO:0033179:proton-transporting V-type ATPase, V0 domain; GO:0015078:proton transmembrane transporter activity; GO:0015991:GO_0015991; GO:0016021:integral component of membrane; GO:1902600:proton transmembrane transport; GO:0033177:proton-transporting two-sector ATPase complex, proton-transporting domain; GO:0006811:ion transport; GO:0016020:membrane; GO:0046961:proton-transporting ATPase activity…
AGAP008482	chromodomain-helicase-DNA-binding protein 7	-0.0935177	0.294516	0.703029	0.470187	0.431913	0.118106	0.00074443	0.0135964	I		GO:0005524:ATP binding; GO:0016817:hydrolase activity, acting on acid anhydrides; GO:0005515:protein binding; GO:0005634:nucleus
AGAP001411	BCL2/adenovirus E1B 19 kDa protein-interacting protein 3	0.207536	-0.267936	0.67103	0.470601	0.11255	0.0438791	6.14549e-07	0.000156001	U	path:aga04068: FoxO signaling pathway; path:aga04137: Mitophagy - animal; path:aga04140: Autophagy - animal	GO:0005740:mitochondrial envelope; GO:0043065:positive regulation of apoptotic process; GO:0005741:mitochondrial outer membrane; GO:0016021:integral component of membrane; GO:0097345:mitochondrial outer membrane permeabilization; GO:0016020:membrane; GO:0043067:regulation of programmed cell death
AGAP000175	unspecified product	0.235165	-0.164641	0.395406	0.472873	0.0600037	0.172242	0.00433188	0.000100269	I
AGAP000926	inositol hexakisphosphate/diphosphoinositol-pentakisphosphate kinase	0.114014	-0.107546	0.62672	0.47328	0.376703	0.390013	0.000761889	0.00519462	M	path:aga04070: Phosphatidylinositol signaling system	GO:0000829:inositol heptakisphosphate kinase activity; GO:0016310:phosphorylation; GO:0005829:cytosol; GO:0032958:inositol phosphate biosynthetic process; GO:0006020:inositol metabolic process; GO:0033857:diphosphoinositol-pentakisphosphate kinase activity; GO:0000828:inositol hexakisphosphate kinase activity
AGAP010010	oligosaccharyltransferase complex subunit gamma	0.0681895	0.00479442	0.369886	0.473466	0.4578	0.562495	0.0467359	0.00385337	P	path:aga00510: N-Glycan biosynthesis; path:aga00513: Various types of N-glycan biosynthesis; path:aga01100: Metabolic pathways; path:aga04141: Protein processing in endoplasmic reticulum	GO:0016020:membrane; GO:0016021:integral component of membrane; GO:0018279:protein N-linked glycosylation via asparagine; GO:0008250:oligosaccharyltransferase complex
AGAP007763	unspecified product	-0.01296	-0.381883	0.664524	0.474064	0.556024	0.116814	0.0107574	0.0489785	O		GO:0005515:protein binding
AGAP001381	laminin, beta 1	0.180722	-0.130864	0.365294	0.475325	0.108614	0.220158	0.00338395	1.07923e-05	P	path:aga04512: ECM-receptor interaction	GO:0016477:cell migration; GO:0009887:animal organ morphogenesis; GO:0009888:tissue development; GO:0034446:substrate adhesion-dependent cell spreading; GO:0070831:basement membrane assembly; GO:0043256:laminin complex
AGAP003023	syntaxin-binding protein 1	0.181349	-0.0516794	0.626756	0.475437	0.0778753	0.428352	3.88852e-09	9.74335e-07	O		GO:0006904:vesicle docking involved in exocytosis; GO:0016192:vesicle-mediated transport
AGAP000020	unspecified product	0.101645	-0.385289	0.441091	0.475679	0.342559	0.00360284	0.00245371	0.000218768	M
AGAP004028	intron-binding protein aquarius	0.0598278	0.10932	0.67188	0.477278	0.491384	0.4168	0.00150198	0.014789	U	path:aga03040: Spliceosome	GO:0003729:mRNA binding; GO:0005681:spliceosomal complex; GO:0003723:RNA binding; GO:0071013:catalytic step 2 spliceosome; GO:0005634:nucleus; GO:0000398:mRNA splicing, via spliceosome; GO:0006397:mRNA processing; GO:0008380:RNA splicing
AGAP009919	transmembrane 9 superfamily member 2/4	0.0730158	-0.0128814	0.464811	0.477465	0.331745	0.534885	1.49077e-06	2.43696e-08	O		GO:0016021:integral component of membrane; GO:0016020:membrane; GO:0072657:protein localization to membrane
AGAP011208	hexokinase	-0.00844625	-0.288034	0.429001	0.478138	0.556072	0.0655371	0.0133239	0.0017338		path:aga00010: Glycolysis / Gluconeogenesis; path:aga00051: Fructose and mannose metabolism; path:aga00052: Galactose metabolism; path:aga00500: Starch and sucrose metabolism; path:aga00520: Amino sugar and nucleotide sugar metabolism; path:aga01100: Metabolic pathways; path:aga01200: Carbon metabolism
AGAP000653	xenotropic and polytropic retrovirus receptor 1	0.0242229	0.000831627	0.531646	0.478171	0.515519	0.567684	1.28068e-05	1.33991e-05	I		GO:0005794:Golgi apparatus; GO:0005886:plasma membrane; GO:0016021:integral component of membrane; GO:0006817:phosphate ion transport; GO:0015114:phosphate ion transmembrane transporter activity; GO:0016036:cellular response to phosphate starvation; GO:0000822:inositol hexakisphosphate binding; GO:0016020:membrane; GO:0005737:cytoplasm; GO:0035435:phosphate ion transmembrane transport
AGAP002361	unspecified product	0.209164	-0.493201	0.453019	0.47871	0.226576	0.00817897	0.0225321	0.00680215	K		GO:0016021:integral component of membrane; GO:0016020:membrane
AGAP004787	Fatty acyl-CoA reductase	0.0413071	-0.540237	0.627642	0.479155	0.493098	0.000105352	3.5689e-05	0.000521257	K	path:aga04146: Peroxisome	GO:0005777:peroxisome; GO:0080019:fatty-acyl-CoA reductase (alcohol-forming) activity; GO:0006629:lipid metabolic process; GO:0016021:integral component of membrane; GO:0102965:alcohol-forming fatty acyl-CoA reductase activity; GO:0035336:long-chain fatty-acyl-CoA metabolic process; GO:0010025:wax biosynthetic process; GO:0016020:membrane; GO:0016491:oxidoreductase activity; GO:0055114:oxidation-…
AGAP000721	V-type H+-transporting ATPase subunit AC39	-0.0286756	-0.108207	0.519984	0.480434	0.503785	0.280488	1.45832e-05	7.29185e-06	K	path:aga00190: Oxidative phosphorylation; path:aga01100: Metabolic pathways; path:aga04142: Lysosome; path:aga04145: Phagosome	GO:0005765:lysosomal membrane; GO:0033179:proton-transporting V-type ATPase, V0 domain; GO:0015078:proton transmembrane transporter activity; GO:0015991:GO_0015991; GO:0046961:proton-transporting ATPase activity, rotational mechanism; GO:0007034:vacuolar transport; GO:0016471:vacuolar proton-transporting V-type ATPase complex; GO:1902600:proton transmembrane transport; GO:0007035:vacuolar acidifi…
AGAP009181	unspecified product	-0.00310525	-0.256133	0.575823	0.48307	0.563763	0.0526424	3.91186e-05	0.000132646	M		GO:0008270:zinc ion binding; GO:0016021:integral component of membrane; GO:0016020:membrane; GO:0046872:metal ion binding
AGAP001240	unspecified product	0.11204	0.0708808	0.613908	0.484511	0.421507	0.480264	0.00984805	0.0235173	P		GO:0008239:dipeptidyl-peptidase activity; GO:0008236:serine-type peptidase activity; GO:0006508:proteolysis
AGAP002051	ATP-binding cassette transporter (ABC transporter) family G member 14	0.186614	-0.477991	0.481912	0.484571	0.257893	0.00950227	0.011756	0.00458324	K		GO:0042626:ATPase-coupled transmembrane transporter activity; GO:0055085:transmembrane transport; GO:0016887:ATPase activity; GO:0016020:membrane; GO:0005886:plasma membrane; GO:0016021:integral component of membrane; GO:0005524:ATP binding; GO:0000166:nucleotide binding
AGAP004883	unspecified product	0.110231	0.0404861	0.4904	0.485565	0.374019	0.506241	0.00735988	0.00281166	Q
AGAP001527	golgi-specific brefeldin a-resistance factor	0.106624	-0.00401101	0.604032	0.488241	0.282457	0.560752	3.12494e-07	5.01144e-06	O	path:aga04144: Endocytosis	GO:0032012:regulation of ARF protein signal transduction; GO:0005086:ARF guanyl-nucleotide exchange factor activity
AGAP000767	membrane-associated progesterone receptor component 2	0.0837644	-0.0388582	0.564264	0.488671	0.341149	0.473387	9.37507e-07	2.45799e-06	O		GO:0016021:integral component of membrane; GO:0016020:membrane; GO:0012505:endomembrane system
AGAP008863	unspecified product	-0.00980296	-0.104817	0.40155	0.489253	0.547656	0.282307	0.000752547	2.35898e-06
AGAP008749	ER degradation enhancer, mannosidase alpha-like 3	0.179624	-0.106564	0.609596	0.489364	0.0828437	0.257787	1.38064e-08	5.29618e-07	O	path:aga04141: Protein processing in endoplasmic reticulum	GO:0004571:mannosyl-oligosaccharide 1,2-alpha-mannosidase activity; GO:0016020:membrane; GO:0003824:catalytic activity; GO:0005509:calcium ion binding; GO:0008152:metabolic process; GO:0016787:hydrolase activity; GO:0016798:hydrolase activity, acting on glycosyl bonds
AGAP003077	glutamyl aminopeptidase	0.0609558	-0.211159	0.703837	0.490429	0.489898	0.255664	0.00149957	0.0153568	M		GO:0008237:metallopeptidase activity; GO:0070006:metalloaminopeptidase activity; GO:0006508:proteolysis; GO:0008270:zinc ion binding; GO:0016021:integral component of membrane; GO:0005737:cytoplasm; GO:0002003:angiotensin maturation; GO:0043171:peptide catabolic process; GO:0042277:peptide binding; GO:0016020:membrane
AGAP009447	S-adenosylmethionine synthetase	0.0381648	-0.183419	0.479791	0.490486	0.474391	0.0898407	3.74081e-05	1.82043e-06	O	path:aga00270: Cysteine and methionine metabolism; path:aga01100: Metabolic pathways; path:aga01230: Biosynthesis of amino acids	GO:0006556:S-adenosylmethionine biosynthetic process; GO:0004478:methionine adenosyltransferase activity; GO:0005829:cytosol; GO:0005524:ATP binding; GO:0046872:metal ion binding; GO:0006730:one-carbon metabolic process; GO:0016740:transferase activity; GO:0000166:nucleotide binding
AGAP006729	Ester hydrolase C11orf54	-0.194115	-0.191009	0.365731	0.491322	0.217631	0.223921	0.0492478	0.00264127			GO:0005634:nucleus; GO:0008270:zinc ion binding; GO:0016788:hydrolase activity, acting on ester bonds
AGAP010201	unspecified product	0.208074	-0.0460403	1.01391	0.491456	0.307488	0.521296	8.50432e-05	0.0420608	O		GO:0046983:protein dimerization activity; GO:0005634:nucleus; GO:0006357:regulation of transcription by RNA polymerase II; GO:0003700:DNA-binding transcription factor activity
AGAP006257	unspecified product	0.0829725	-0.409075	0.473155	0.492807	0.4384	0.024969	0.00714483	0.00169377
AGAP007717	unspecified product	-0.205608	0.0394812	0.742918	0.494992	0.289987	0.525368	0.0018369	0.0243159	M		GO:0007015:actin filament organization; GO:0005515:protein binding
AGAP008185	Multiple epidermal growth factor-like domains 8	0.15004	-0.0451331	0.707306	0.495375	0.371034	0.518264	0.00392732	0.0263294			GO:0005509:calcium ion binding; GO:0016021:integral component of membrane; GO:0005515:protein binding; GO:0016020:membrane; GO:0008045:motor neuron axon guidance; GO:0009887:animal organ morphogenesis; GO:0009888:tissue development; GO:0005604:basement membrane; GO:0016358:dendrite development
AGAP005306	calcium/calmodulin-dependent protein kinase I	-0.0117565	-0.0897751	0.376973	0.498429	0.551681	0.411372	0.0351355	0.00150636	O		GO:0005516:calmodulin binding; GO:0004683:calmodulin-dependent protein kinase activity; GO:0006468:protein phosphorylation; GO:0004672:protein kinase activity; GO:0005524:ATP binding; GO:0000166:nucleotide binding; GO:0004674:protein serine/threonine kinase activity
AGAP008046	Protein kinase C and casein kinase substrate in neurons 2 protein	0.146828	-0.00694096	0.564977	0.499596	0.076602	0.549034	2.51083e-11	5.99844e-11	O		GO:0005515:protein binding; GO:0005737:cytoplasm; GO:0005886:plasma membrane; GO:0008092:cytoskeletal protein binding; GO:0005768:endosome; GO:0007010:cytoskeleton organization; GO:0030100:regulation of endocytosis; GO:0005543:phospholipid binding; GO:0097320:plasma membrane tubulation; GO:0005856:cytoskeleton
AGAP007793	Regucalcin protein	-0.0876337	-0.210824	0.816228	0.500235	0.472678	0.311321	0.0021285	0.0390914		path:aga00030: Pentose phosphate pathway; path:aga00053: Ascorbate and aldarate metabolism; path:aga01100: Metabolic pathways; path:aga01200: Carbon metabolism	GO:0005509:calcium ion binding; GO:0004341:gluconolactonase activity; GO:0019853:L-ascorbic acid biosynthetic process
AGAP011702	unspecified product	0.225557	-0.0921617	0.613918	0.50079	0.113088	0.382787	8.2018e-05	0.000390736	I		GO:0005515:protein binding; GO:0030036:actin cytoskeleton organization; GO:0005815:microtubule organizing center; GO:0031941:filamentous actin
AGAP000063	paired box protein	-0.185784	-0.0143524	0.517722	0.503378	0.333563	0.554539	0.043418	0.0297186			GO:0003677:DNA binding; GO:0006355:regulation of transcription, DNA-templated; GO:0005634:nucleus; GO:0007275:multicellular organism development
AGAP003738	unspecified product	0.340412	-0.59418	0.655699	0.503544	0.0871119	0.00256831	0.00260731	0.0108288	R		GO:0004322:ferroxidase activity; GO:0005507:copper ion binding; GO:0055114:oxidation-reduction process; GO:0005886:plasma membrane; GO:0016491:oxidoreductase activity; GO:0006826:iron ion transport; GO:0055072:iron ion homeostasis; GO:0046872:metal ion binding; GO:0052716:hydroquinone:oxygen oxidoreductase activity
AGAP004224	nuclear receptor subfamily 1 group I	-0.0672869	0.0515663	0.738222	0.505319	0.448446	0.479846	3.1239e-06	0.000579919	M		GO:0000977:RNA polymerase II regulatory region sequence-specific DNA binding; GO:0006355:regulation of transcription, DNA-templated; GO:0008134:transcription factor binding; GO:0045944:positive regulation of transcription by RNA polymerase II; GO:0030154:cell differentiation; GO:0007275:multicellular organism development; GO:0043565:sequence-specific DNA binding; GO:0003700:DNA-binding transcript…
AGAP013226	unspecified product	-0.274957	-0.16238	0.942435	0.50909	0.150015	0.321032	6.22759e-06	0.00898117	O		GO:0000978:RNA polymerase II cis-regulatory region sequence-specific DNA binding; GO:0006355:regulation of transcription, DNA-templated; GO:0003677:DNA binding; GO:0003700:DNA-binding transcription factor activity; GO:0006357:regulation of transcription by RNA polymerase II; GO:0005634:nucleus
AGAP008098	unspecified product	0.11005	-0.140271	0.634038	0.50927	0.35916	0.296051	0.000167187	0.000849923	I		GO:0016020:membrane
AGAP002732	unspecified product	0.280841	-0.211399	0.539846	0.509378	0.0529606	0.136688	0.000613513	0.000306594	O		GO:0016021:integral component of membrane; GO:0016020:membrane
AGAP010481	solute carrier family 6 (neurotransmitter transporter, amino acid) member 5/7/	-0.342696	0.0369088	0.693614	0.510412	0.144636	0.531746	0.00706898	0.0288601			GO:0005328:neurotransmitter:sodium symporter activity; GO:0016021:integral component of membrane; GO:0016020:membrane; GO:0015293:symporter activity; GO:0006836:neurotransmitter transport; GO:0055085:transmembrane transport; GO:0005886:plasma membrane; GO:0005283:amino acid:sodium symporter activity; GO:0015179:L-amino acid transmembrane transporter activity; GO:0003333:amino acid transmembrane t…
AGAP007452	neuronal guanine nucleotide exchange factor	0.242373	0.142556	0.64509	0.511236	0.201468	0.358131	0.00338311	0.0102695	I		GO:0005085:guanyl-nucleotide exchange factor activity; GO:0005515:protein binding
AGAP011083	unspecified product	-0.000909815	-0.156063	0.972764	0.511276	0.567905	0.238306	5.68298e-11	0.00030943	O
AGAP011036	unspecified product	0.218941	0.0649112	0.557631	0.511581	0.0651878	0.413794	9.75672e-06	5.66851e-06	O	path:aga00562: Inositol phosphate metabolism; path:aga01100: Metabolic pathways; path:aga04070: Phosphatidylinositol signaling system	GO:0048015:phosphatidylinositol-mediated signaling; GO:0016301:kinase activity; GO:0046854:phosphatidylinositol phosphorylation; GO:0035091:phosphatidylinositol binding; GO:0016740:transferase activity; GO:0016310:phosphorylation; GO:0005737:cytoplasm; GO:0005886:plasma membrane; GO:0016020:membrane; GO:0016303:1-phosphatidylinositol-3-kinase activity; GO:0035005:1-phosphatidylinositol-4-phosphat…
AGAP000468	unspecified product	0.205114	0.0127279	0.715933	0.512848	0.196282	0.550714	5.85969e-05	0.00159651	P		GO:0008061:chitin binding; GO:0006030:chitin metabolic process; GO:0005576:extracellular region
AGAP009344	unspecified product	0.166414	0.0310405	0.618917	0.514716	0.331996	0.5328	0.00872594	0.0158012
AGAP007537	unspecified product	0.130176	-0.0767967	0.850762	0.515258	0.379127	0.464387	8.07821e-05	0.0101377	O		GO:0005515:protein binding
AGAP011717	unspecified product	0.170068	-0.153365	0.764232	0.516928	0.2778	0.307722	5.91623e-05	0.00307525	O		GO:0003676:nucleic acid binding; GO:0005515:protein binding; GO:0031047:gene silencing by RNA
AGAP003128	unspecified product	0.163847	-0.325673	0.688175	0.516986	0.218116	0.0218878	3.45539e-06	0.000140078	M		GO:0005856:cytoskeleton; GO:0035329:hippo signaling; GO:0007165:signal transduction; GO:0005737:cytoplasm; GO:0005515:protein binding
AGAP009664	nuclear receptor coactivator 2	0.281243	-0.0922955	0.642185	0.517015	0.05882	0.389814	6.34721e-05	0.000374338			GO:0006355:regulation of transcription, DNA-templated; GO:0046983:protein dimerization activity; GO:0005634:nucleus; GO:0030374:nuclear receptor transcription coactivator activity; GO:0045944:positive regulation of transcription by RNA polymerase II; GO:1903508:positive regulation of nucleic acid-templated transcription; GO:0032870:cellular response to hormone stimulus; GO:0016922:nuclear recepto…
AGAP011725	unspecified product	0.106818	0.0685878	0.369978	0.518453	0.357072	0.440454	0.0251919	0.000308983	Q
AGAP000591	decaprenyl-diphosphate synthase subunit 1	0.0299264	-0.0303818	0.4563	0.518877	0.502609	0.501646	0.00025445	2.35572e-06	O	path:aga00900: Terpenoid backbone biosynthesis	GO:0008299:isoprenoid biosynthetic process; GO:0016740:transferase activity
AGAP010490	rabconnectin	0.0749372	0.00812992	0.770969	0.518941	0.402265	0.553877	9.62146e-09	2.66474e-05			GO:0005515:protein binding; GO:0005623:cell; GO:0007035:vacuolar acidification; GO:0043291:RAVE complex
AGAP013014	unspecified product	-0.0191416	-0.0447087	0.41775	0.519714	0.543716	0.50592	0.0336533	0.00279246	M
AGAP009115	phosphatidylinositol phospholipase C, beta	0.195631	-0.375783	0.825911	0.521129	0.311438	0.0991479	0.000882505	0.0228669	O	path:aga00562: Inositol phosphate metabolism; path:aga01100: Metabolic pathways; path:aga04070: Phosphatidylinositol signaling system; path:aga04310: Wnt signaling pathway; path:aga04745: Phototransduction - fly; path:aga04933: AGE-RAGE signaling pathway in diabetic complications	GO:0004435:phosphatidylinositol phospholipase C activity; GO:0008081:phosphoric diester hydrolase activity; GO:0035556:intracellular signal transduction; GO:0016042:lipid catabolic process; GO:0006629:lipid metabolic process; GO:0005509:calcium ion binding; GO:0007165:signal transduction; GO:0016787:hydrolase activity; GO:0005623:cell; GO:0048015:phosphatidylinositol-mediated signaling; GO:003295…
AGAP012425	unspecified product	0.137713	0.177023	0.482485	0.521267	0.345685	0.276401	0.0178702	0.00379763	O		GO:0005515:protein binding; GO:0016020:membrane; GO:0016021:integral component of membrane; GO:0005615:extracellular space; GO:0031012:extracellular matrix
AGAP003931	unspecified product	0.156849	-0.0667691	0.400832	0.521601	0.301501	0.466482	0.0337749	0.00170554	U		GO:0007264:small GTPase mediated signal transduction; GO:0005525:GTP binding; GO:0003924:GTPase activity; GO:0000166:nucleotide binding; GO:0005737:cytoplasm; GO:0005886:plasma membrane; GO:0007015:actin filament organization; GO:0030036:actin cytoskeleton organization; GO:0016477:cell migration; GO:0043231:intracellular membrane-bounded organelle; GO:0019901:protein kinase binding; GO:0031410:cy…
AGAP007592	kinesin family member	0.202349	-0.0906868	0.845593	0.521641	0.156255	0.391014	4.25282e-08	0.000275504			GO:0007018:microtubule-based movement; GO:0003777:microtubule motor activity; GO:0008017:microtubule binding; GO:0005524:ATP binding; GO:0005515:protein binding; GO:0000166:nucleotide binding; GO:0003774:motor activity; GO:0005623:cell; GO:0072383:plus-end-directed vesicle transport along microtubule; GO:0016887:ATPase activity; GO:0005874:microtubule; GO:0005871:kinesin complex
AGAP001604	protein-tyrosine phosphatase	0.0527673	0.00934608	0.790337	0.523377	0.431859	0.548066	7.82228e-13	2.42368e-07	O	path:aga00562: Inositol phosphate metabolism; path:aga01100: Metabolic pathways; path:aga04070: Phosphatidylinositol signaling system; path:aga04140: Autophagy - animal	GO:0016311:dephosphorylation; GO:0004725:protein tyrosine phosphatase activity; GO:0046872:metal ion binding; GO:0035335:peptidyl-tyrosine dephosphorylation
AGAP000785	Synaptic vesicle protein	0.0849956	-0.266506	0.601617	0.524566	0.404819	0.0718077	0.000149322	0.000227134			GO:0055085:transmembrane transport; GO:0016021:integral component of membrane; GO:0016020:membrane
AGAP000611	salivary gland protein 1-like 4	-0.0786508	0.118299	0.378337	0.527477	0.442632	0.369526	0.0422207	0.00122192	P
AGAP011356	unspecified product	0.0539452	0.0700769	0.444711	0.529258	0.472638	0.439381	0.0075658	0.000283398	P		GO:0006886:intracellular protein transport; GO:0005515:protein binding
AGAP013381	unspecified product	-0.0899393	0.0783914	0.73464	0.530084	0.429117	0.448897	0.000259874	0.00495533	I
AGAP000380	5'-nucleotidase	-0.0353536	-0.419614	0.392897	0.531695	0.518888	0.0176327	0.0431206	0.00180863	K	path:aga00230: Purine metabolism; path:aga00240: Pyrimidine metabolism; path:aga00760: Nicotinate and nicotinamide metabolism; path:aga01100: Metabolic pathways	GO:0046872:metal ion binding; GO:0008253:5'-nucleotidase activity; GO:0016311:dephosphorylation
AGAP008914	unspecified product	0.22874	-0.234181	0.275985	0.53172	0.0536574	0.0483095	0.035988	1.84169e-06	P		GO:0006355:regulation of transcription, DNA-templated; GO:0003700:DNA-binding transcription factor activity
AGAP010229	beta-ureidopropionase	-0.183113	-0.085663	0.446873	0.531922	0.262397	0.437472	0.0229009	0.00209575		path:aga00240: Pyrimidine metabolism; path:aga00410: beta-Alanine metabolism; path:aga00770: Pantothenate and CoA biosynthesis; path:aga00983: Drug metabolism - other enzymes; path:aga01100: Metabolic pathways	GO:0006807:nitrogen compound metabolic process; GO:0019482:beta-alanine metabolic process; GO:0033396:beta-alanine biosynthetic process via 3-ureidopropionate; GO:0003837:beta-ureidopropionase activity; GO:0016811:hydrolase activity, acting on carbon-nitrogen (but not peptide) bonds, in linear amides
CYP6AA1	CYP6AA1	0.0496011	-0.168238	0.359167	0.533094	0.480429	0.229768	0.0315796	0.000233516			GO:0016705:oxidoreductase activity, acting on paired donors, with incorporation or reduction of molecular oxygen; GO:0004497:monooxygenase activity; GO:0055114:oxidation-reduction process; GO:0005506:iron ion binding; GO:0020037:heme binding; GO:0016021:integral component of membrane; GO:0016020:membrane; GO:0046872:metal ion binding; GO:0016491:oxidoreductase activity
AGAP012258	lysophospholipid acyltransferase 5	-0.044295	-0.0127274	0.680994	0.534183	0.477533	0.545488	5.59633e-07	1.5905e-05	L	path:aga00564: Glycerophospholipid metabolism	GO:0016020:membrane; GO:0016021:integral component of membrane
ARRK	ARRK	0.0858145	0.0339851	0.74935	0.535463	0.335277	0.486116	2.93001e-11	2.44543e-07	O	path:aga04144: Endocytosis	GO:0007165:signal transduction; GO:0005737:cytoplasm; GO:0001664:G protein-coupled receptor binding; GO:0002031:G protein-coupled receptor internalization
AGAP011082	unspecified product	-0.0812114	0.127494	0.822111	0.535879	0.449415	0.371003	5.15198e-05	0.00449239	I		GO:0006355:regulation of transcription, DNA-templated; GO:0043565:sequence-specific DNA binding; GO:0003700:DNA-binding transcription factor activity; GO:0005634:nucleus; GO:0003677:DNA binding; GO:0000978:RNA polymerase II cis-regulatory region sequence-specific DNA binding; GO:0034605:cellular response to heat; GO:0043618:regulation of transcription from RNA polymerase II promoter in response t…
AGAP009523	Major facilitator superfamily domain-containing protein 1	0.165578	-0.254407	0.435225	0.536114	0.0698939	0.00500143	4.83145e-06	1.07289e-10	M		GO:0055085:transmembrane transport; GO:0016020:membrane; GO:0016021:integral component of membrane
AGAP007180	Tet_JBP domain-containing protein	0.400697	-0.19409	0.881867	0.536524	0.0770335	0.311851	0.000356381	0.0183649	I		GO:0045944:positive regulation of transcription by RNA polymerase II; GO:0005634:nucleus; GO:0005506:iron ion binding; GO:0070579:methylcytosine dioxygenase activity; GO:0006211:5-methylcytosine catabolic process; GO:0070989:oxidative demethylation; GO:0080111:DNA demethylation
AGAP004794	pancreatic triacylglycerol lipase	0.14429	-0.371019	0.630736	0.538254	0.29328	0.0188108	0.000181098	0.000378355	P		GO:0052689:carboxylic ester hydrolase activity; GO:0006629:lipid metabolic process; GO:0005576:extracellular region; GO:0005615:extracellular space; GO:0016298:lipase activity; GO:0016042:lipid catabolic process
AGAP002264	unspecified product	0.074479	-0.120695	0.465747	0.538966	0.434941	0.338747	0.00516416	0.000240296	K		GO:0046872:metal ion binding; GO:0005515:protein binding
AGAP002417	cytochrome P450	-0.181672	-0.510697	0.55746	0.538987	0.270006	0.00546919	0.00511409	0.00240713			GO:0016705:oxidoreductase activity, acting on paired donors, with incorporation or reduction of molecular oxygen; GO:0004497:monooxygenase activity; GO:0055114:oxidation-reduction process; GO:0005506:iron ion binding; GO:0020037:heme binding; GO:0046872:metal ion binding; GO:0016491:oxidoreductase activity
AGAP001315	unspecified product	0.184524	-0.0632298	0.624232	0.539076	0.0786465	0.395957	8.92704e-09	4.82539e-08	O		GO:0015630:microtubule cytoskeleton; GO:0000226:microtubule cytoskeleton organization
AGAP003760	unspecified product	0.308805	-0.39098	0.600789	0.539335	0.127597	0.0601786	0.00485544	0.00506789	P
AGAP011698	deoxyribonuclease I	0.221682	0.195598	0.922699	0.542282	0.307577	0.335465	0.000222004	0.0217776	P		GO:0006309:apoptotic DNA fragmentation; GO:0000737:DNA catabolic process, endonucleolytic; GO:0004521:endoribonuclease activity; GO:0004519:endonuclease activity; GO:0016787:hydrolase activity; GO:0005743:mitochondrial inner membrane; GO:0003676:nucleic acid binding; GO:0046872:metal ion binding; GO:0005739:mitochondrion; GO:0004529:exodeoxyribonuclease activity; GO:0000014:single-stranded DNA en…
AGAP010223	unspecified product	0.0237093	-0.237631	0.302069	0.542771	0.526706	0.0890333	0.0482407	3.52403e-05	M		GO:0003676:nucleic acid binding; GO:0005634:nucleus; GO:0045892:negative regulation of transcription, DNA-templated; GO:0070491:repressing transcription factor binding
AGAP011544	unspecified product	0.388026	-0.460589	0.732187	0.544505	0.0606712	0.0266856	0.00129998	0.00960919	O
AGAP007298	unspecified product	0.0509546	-0.0836552	0.592142	0.545211	0.44914	0.361226	2.83111e-06	2.31367e-06	O
AGAP002424	Sema domain, seven thrombospondin repeats (type 1 and type 1-like)	-0.0210483	-0.202259	0.353206	0.545318	0.533722	0.154608	0.0271034	7.65486e-05			GO:0005515:protein binding; GO:0016020:membrane; GO:0016021:integral component of membrane; GO:0030215:semaphorin receptor binding
AGAP007065	transcription factor CP2 and related proteins	-0.00195152	-0.280474	0.454737	0.545892	0.565107	0.00770329	5.67195e-05	2.95812e-08	K		GO:0003700:DNA-binding transcription factor activity; GO:0006357:regulation of transcription by RNA polymerase II; GO:0005634:nucleus; GO:0043565:sequence-specific DNA binding
AGAP008527	unspecified product	0.168091	0.0634911	0.722159	0.546884	0.19695	0.439149	3.2151e-07	2.27661e-05	U	path:aga04142: Lysosome
AGAP010052	carbonic anhydrase	-0.0170446	-0.0557301	0.75628	0.547288	0.551237	0.506747	0.00254086	0.016169			GO:0004089:carbonate dehydratase activity; GO:0008270:zinc ion binding; GO:0046872:metal ion binding
AGAP003735	unspecified product	0.28116	-0.44778	0.676686	0.547878	0.105576	0.0103469	0.000326654	0.00130203	M
AGAP004320	Dedicator of cytokinesis protein 1	0.201898	-0.131031	0.637797	0.548887	0.135337	0.282062	1.48784e-05	3.50732e-05	O		GO:0005085:guanyl-nucleotide exchange factor activity; GO:0007264:small GTPase mediated signal transduction; GO:0005515:protein binding; GO:0035556:intracellular signal transduction
AGAP000812	calcium binding protein	0.151183	-0.306119	0.336108	0.549541	0.253076	0.0356229	0.0369257	7.42903e-05	M	path:aga04150: mTOR signaling pathway	GO:0023014:signal transduction by protein phosphorylation; GO:0004674:protein serine/threonine kinase activity
AGAP000090	adenylate cyclase	0.0635567	-0.210203	0.868343	0.550573	0.472909	0.211873	4.41482e-06	0.00164177	O	path:aga00230: Purine metabolism; path:aga01100: Metabolic pathways; path:aga04213: Longevity regulating pathway - multiple species	GO:0009190:cyclic nucleotide biosynthetic process; GO:0016849:phosphorus-oxygen lyase activity; GO:0035556:intracellular signal transduction; GO:0016020:membrane; GO:0016021:integral component of membrane; GO:0000166:nucleotide binding; GO:0016829:lyase activity; GO:0005887:integral component of plasma membrane; GO:0004016:adenylate cyclase activity; GO:0007189:adenylate cyclase-activating G prot…
AGAP013287	unspecified product	0.332937	-0.0992701	0.754323	0.55069	0.06822	0.414595	0.000150681	0.00258869	I		GO:0000978:RNA polymerase II cis-regulatory region sequence-specific DNA binding; GO:0006355:regulation of transcription, DNA-templated; GO:0008134:transcription factor binding; GO:0045944:positive regulation of transcription by RNA polymerase II; GO:0003682:chromatin binding; GO:0005829:cytosol; GO:0003677:DNA binding; GO:0003700:DNA-binding transcription factor activity; GO:0005667:transcriptio…
DBLOX	DBLOX	0.267448	-0.113423	0.594976	0.550729	0.0571095	0.327496	6.2138e-05	3.4555e-05	U		GO:0004601:peroxidase activity; GO:0055114:oxidation-reduction process; GO:0006979:response to oxidative stress; GO:0020037:heme binding; GO:0098869:cellular oxidant detoxification
AGAP004993	laminin subunit alpha	0.212797	-0.0959812	0.627816	0.551045	0.171496	0.398	0.000325023	0.000431928	L	path:aga04512: ECM-receptor interaction	GO:0030334:regulation of cell migration; GO:0030155:regulation of cell adhesion; GO:0045995:regulation of embryonic development; GO:0005102:signaling receptor binding; GO:0007155:cell adhesion; GO:0007411:axon guidance; GO:0009888:tissue development; GO:0005604:basement membrane; GO:0009887:animal organ morphogenesis
AGAP013188	Anpep	-0.060421	-0.234949	0.56309	0.551271	0.474394	0.162181	0.00185231	0.000625948		path:aga00480: Glutathione metabolism; path:aga01100: Metabolic pathways	GO:0008237:metallopeptidase activity; GO:0070006:metalloaminopeptidase activity; GO:0006508:proteolysis; GO:0008270:zinc ion binding; GO:0016021:integral component of membrane; GO:0005737:cytoplasm; GO:0043171:peptide catabolic process; GO:0042277:peptide binding; GO:0016020:membrane; GO:0046872:metal ion binding; GO:0016787:hydrolase activity; GO:0008233:peptidase activity; GO:0004177:aminopepti…
AGAP003762	unspecified product	-0.316107	-0.144406	0.947874	0.551507	0.0962701	0.345691	2.15557e-06	0.0031007
AGAP007121	cytochrome b5 protein	0.246948	-0.311076	0.581136	0.552615	0.0654862	0.0202539	4.67254e-05	1.37793e-05	U		GO:0020037:heme binding; GO:0016021:integral component of membrane; GO:0046872:metal ion binding; GO:0016020:membrane
TRY6_ANOGA	TRY6_ANOGA	-0.284857	-0.044648	1.13954	0.553429	0.247139	0.527774	7.91131e-05	0.0393337	M	path:aga04080: Neuroactive ligand-receptor interaction	GO:0008236:serine-type peptidase activity; GO:0006508:proteolysis; GO:0005576:extracellular region; GO:0004252:serine-type endopeptidase activity; GO:0007586:digestion; GO:0016787:hydrolase activity; GO:0008233:peptidase activity
AGAP000130	unspecified product	-0.244768	-0.222998	1.23818	0.555101	0.287233	0.315316	8.3877e-06	0.0345747	M
AGAP003283	atrial natriuretic peptide receptor A	0.167803	-0.14149	0.438605	0.555668	0.195299	0.253756	0.00263196	1.1919e-05	K	path:aga00230: Purine metabolism; path:aga01100: Metabolic pathways	GO:0009190:cyclic nucleotide biosynthetic process; GO:0016849:phosphorus-oxygen lyase activity; GO:0006182:cGMP biosynthetic process; GO:0004383:guanylate cyclase activity; GO:0035556:intracellular signal transduction; GO:0006468:protein phosphorylation; GO:0004672:protein kinase activity; GO:0005886:plasma membrane; GO:0007165:signal transduction; GO:0016021:integral component of membrane; GO:00…
GPRSTN	GPRSTN	0.220258	-0.11792	0.836383	0.555686	0.282391	0.426349	0.00106842	0.0179265	I		GO:0007186:G protein-coupled receptor signaling pathway; GO:0004888:transmembrane signaling receptor activity; GO:0007155:cell adhesion; GO:0007166:cell surface receptor signaling pathway; GO:0007156:homophilic cell adhesion via plasma membrane adhesion molecules; GO:0004930:G protein-coupled receptor activity; GO:0016020:membrane; GO:0005509:calcium ion binding; GO:0005886:plasma membrane; GO:00…
AGAP002262	Adenylate cyclase 8	-0.0555478	-0.0244677	0.902254	0.556412	0.493921	0.538647	6.79607e-06	0.00291092		path:aga00230: Purine metabolism; path:aga01100: Metabolic pathways; path:aga04213: Longevity regulating pathway - multiple species	GO:0009190:cyclic nucleotide biosynthetic process; GO:0016849:phosphorus-oxygen lyase activity; GO:0000166:nucleotide binding; GO:0006171:cAMP biosynthetic process; GO:0004016:adenylate cyclase activity; GO:0035556:intracellular signal transduction; GO:0005886:plasma membrane; GO:0016021:integral component of membrane; GO:0016020:membrane; GO:0046872:metal ion binding; GO:0016829:lyase activity; …
AGAP007342	homeodomain interacting protein kinase	0.172851	-0.103822	0.869419	0.556532	0.250037	0.386008	5.63776e-07	0.000536082			GO:0006468:protein phosphorylation; GO:0004672:protein kinase activity; GO:0005524:ATP binding; GO:0018108:peptidyl-tyrosine phosphorylation; GO:0005737:cytoplasm; GO:0005634:nucleus; GO:0004674:protein serine/threonine kinase activity; GO:0018105:peptidyl-serine phosphorylation; GO:0018107:peptidyl-threonine phosphorylation; GO:0004713:protein tyrosine kinase activity
AGAP002414	carboxypeptidase D	0.20887	-0.331303	0.401274	0.557849	0.0740102	0.00411674	0.00166698	3.74004e-07	P		GO:0004181:metallocarboxypeptidase activity; GO:0006518:peptide metabolic process; GO:0004185:serine-type carboxypeptidase activity; GO:0005615:extracellular space; GO:0006508:proteolysis; GO:0016485:protein processing; GO:0008270:zinc ion binding; GO:0016021:integral component of membrane; GO:0016020:membrane
AGAP011771	unspecified product	0.215528	-0.369743	0.441714	0.558188	0.122534	0.00868827	0.00466393	4.05847e-05	O
AGAP006063	unspecified product	0.105174	-0.149837	0.552436	0.560208	0.251597	0.129513	1.4757e-07	1.71801e-09	K		GO:0016021:integral component of membrane; GO:0016020:membrane
CAPA	CAPA	-0.062142	-0.300763	0.816112	0.560602	0.489582	0.145794	0.000224919	0.0067034	O
AGAP005472	unspecified product	0.239476	-0.0570495	0.750163	0.567601	0.0806462	0.454733	1.9543e-07	1.70725e-05	O		GO:0016020:membrane; GO:0016021:integral component of membrane
AGAP003726	BZIP domain-containing protein	0.0753483	-0.30874	0.639964	0.568024	0.46309	0.107896	0.00258869	0.00285005	O		GO:0006986:response to unfolded protein; GO:0006355:regulation of transcription, DNA-templated; GO:0003700:DNA-binding transcription factor activity
AGAP005845	V-type H+-transporting ATPase subunit C	-0.207096	0.0462026	0.655754	0.5694	0.0935009	0.468367	4.74938e-07	1.14067e-06	M	path:aga00190: Oxidative phosphorylation; path:aga01100: Metabolic pathways; path:aga04145: Phagosome; path:aga04150: mTOR signaling pathway	GO:0033180:proton-transporting V-type ATPase, V1 domain; GO:0015078:proton transmembrane transporter activity; GO:0015991:GO_0015991; GO:0046961:proton-transporting ATPase activity, rotational mechanism; GO:0000221:vacuolar proton-transporting V-type ATPase, V1 domain; GO:1902600:proton transmembrane transport; GO:0008553:proton-exporting ATPase activity, phosphorylative mechanism; GO:0006811:ion…
AGAP002739	unspecified product	0.075631	-0.304195	0.58975	0.569981	0.466238	0.123496	0.00786628	0.00402314	O		GO:0005509:calcium ion binding; GO:0005515:protein binding; GO:0016020:membrane; GO:0016021:integral component of membrane
AGAP011736	Fatty acyl-CoA reductase	-0.0565158	-0.366973	0.794066	0.570167	0.472054	0.0204698	1.38141e-06	0.000164047	M	path:aga04146: Peroxisome	GO:0005777:peroxisome; GO:0080019:fatty-acyl-CoA reductase (alcohol-forming) activity; GO:0006629:lipid metabolic process; GO:0016021:integral component of membrane; GO:0102965:alcohol-forming fatty acyl-CoA reductase activity; GO:0035336:long-chain fatty-acyl-CoA metabolic process; GO:0010025:wax biosynthetic process; GO:0016020:membrane; GO:0016491:oxidoreductase activity; GO:0055114:oxidation-…
AGAP008408	unspecified product	-0.137176	0.0829864	0.741746	0.571845	0.186726	0.341506	2.00578e-11	1.25163e-08			GO:0016021:integral component of membrane; GO:0016020:membrane; GO:0005886:plasma membrane; GO:0007156:homophilic cell adhesion via plasma membrane adhesion molecules; GO:0030424:axon; GO:0098632:cell-cell adhesion mediator activity; GO:0007411:axon guidance; GO:0070593:dendrite self-avoidance
AGAP010249	Cation chloride cotransporter	-0.0412218	-0.107811	0.506056	0.573168	0.462437	0.259657	4.10266e-06	2.79593e-09			GO:1902476:chloride transmembrane transport; GO:0015379:potassium:chloride symporter activity; GO:0006811:ion transport; GO:0055085:transmembrane transport; GO:0022857:transmembrane transporter activity; GO:0016020:membrane; GO:0016021:integral component of membrane; GO:0055075:potassium ion homeostasis; GO:0055064:chloride ion homeostasis; GO:0006884:cell volume homeostasis; GO:1990573:potassium…
AGAP001198	chymotrypsin	-0.174856	0.115004	0.813658	0.573886	0.37666	0.448835	0.00552739	0.0305646	G		GO:0006508:proteolysis; GO:0004252:serine-type endopeptidase activity
AGAP002397	60 kDa lysophospholipase	-0.137555	-0.247325	0.592754	0.575105	0.4168	0.277597	0.0368005	0.0234343	G		GO:0004067:asparaginase activity; GO:0006520:cellular amino acid metabolic process; GO:0005515:protein binding; GO:0006530:asparagine catabolic process
AGAP000492	unspecified product	0.0989106	-0.28282	0.591376	0.577604	0.4203	0.127721	0.00421624	0.00178175	O
AGAP001987	unspecified product	0.0844653	-0.522318	1.00138	0.578481	0.439601	0.00392261	1.49296e-07	0.00122526	L		GO:0042026:protein refolding; GO:0003755:peptidyl-prolyl cis-trans isomerase activity; GO:0051082:unfolded protein binding; GO:0008270:zinc ion binding; GO:0000413:protein peptidyl-prolyl isomerization; GO:0022626:cytosolic ribosome; GO:0016018:cyclosporin A binding
AGAP006194	unspecified product	0.0116302	-0.0158961	0.295952	0.579596	0.547611	0.53952	0.0423121	2.71551e-06	P
AGAP007960	unspecified product	0.0140639	-0.0158943	0.753084	0.579664	0.546719	0.543824	2.41465e-06	6.45504e-05	O
AGAP000107	unspecified product	-0.0536688	-0.0179994	0.76487	0.580407	0.505141	0.549249	0.000645066	0.00489939	M		GO:0006811:ion transport; GO:0055085:transmembrane transport; GO:0005216:ion channel activity; GO:0016020:membrane; GO:0016021:integral component of membrane; GO:0005515:protein binding; GO:0034220:ion transmembrane transport
AGAP011489	unspecified product	-0.220604	-0.200621	0.798573	0.582229	0.314499	0.343306	0.00430158	0.0230918	M
AGAP003656	Terribly reduced optic lobes, isoform B	0.0700732	-0.0420911	0.963171	0.582854	0.500849	0.530226	0.000727774	0.0277429	O		GO:0005515:protein binding; GO:0098609:cell-cell adhesion; GO:0016477:cell migration; GO:0005178:integrin binding; GO:0001738:morphogenesis of a polarized epithelium; GO:0007229:integrin-mediated signaling pathway; GO:0009887:animal organ morphogenesis; GO:0009888:tissue development; GO:0005610:laminin-5 complex
AGAP007377	unspecified product	-0.0337076	0.0170541	0.54133	0.583406	0.501999	0.537433	7.32815e-05	1.37379e-06	L		GO:0003676:nucleic acid binding
AGAP009827	unspecified product	-0.0247936	0.125581	0.873624	0.58466	0.525111	0.298956	2.39963e-09	1.52657e-05		path:aga03018: RNA degradation	GO:0030014:CCR4-NOT complex; GO:0004842:ubiquitin-protein transferase activity; GO:0003723:RNA binding; GO:0003676:nucleic acid binding; GO:0046872:metal ion binding; GO:0016567:protein ubiquitination
AGAP001536	unspecified product	0.375421	-0.337525	0.834471	0.58509	0.0615725	0.0913413	0.00012212	0.00332191	O		GO:0000978:RNA polymerase II cis-regulatory region sequence-specific DNA binding; GO:0006355:regulation of transcription, DNA-templated; GO:0003677:DNA binding; GO:0003700:DNA-binding transcription factor activity; GO:0006357:regulation of transcription by RNA polymerase II; GO:0005634:nucleus; GO:0000981:DNA-binding transcription factor activity, RNA polymerase II-specific
AGAP004892	unspecified product	0.0606065	0.0716986	0.900535	0.58636	0.442276	0.416638	5.42753e-11	3.63908e-06	O		GO:0000902:cell morphogenesis; GO:0005938:cell cortex; GO:0031175:neuron projection development; GO:0030427:site of polarized growth
AGAP006884	unspecified product	0.00116861	0.0454341	0.72863	0.586634	0.566655	0.446336	4.56861e-12	9.56762e-10	O		GO:0043001:Golgi to plasma membrane protein transport
AGAP002079	Arrestin_C domain-containing protein	0.36358	-0.454884	0.944452	0.589704	0.0827296	0.0307999	2.41458e-05	0.00453251	O	path:aga04144: Endocytosis	GO:0007165:signal transduction; GO:0005737:cytoplasm; GO:0001664:G protein-coupled receptor binding; GO:0002031:G protein-coupled receptor internalization
AGAP012163	guanylate cyclase	-0.202954	0.101719	0.615385	0.590644	0.0890285	0.314511	9.40686e-07	1.25648e-07	M	path:aga00230: Purine metabolism; path:aga01100: Metabolic pathways	GO:0009190:cyclic nucleotide biosynthetic process; GO:0016849:phosphorus-oxygen lyase activity; GO:0035556:intracellular signal transduction; GO:0006468:protein phosphorylation; GO:0004672:protein kinase activity; GO:0005524:ATP binding; GO:0016020:membrane; GO:0016021:integral component of membrane; GO:0000166:nucleotide binding; GO:0016829:lyase activity; GO:0004383:guanylate cyclase activity; …
AGAP010436	adenylate cyclase 2	-0.0815691	-0.191124	0.475663	0.591131	0.448684	0.261528	0.0226758	0.00123515		path:aga00230: Purine metabolism; path:aga01100: Metabolic pathways; path:aga04213: Longevity regulating pathway - multiple species	GO:0009190:cyclic nucleotide biosynthetic process; GO:0016849:phosphorus-oxygen lyase activity; GO:0006171:cAMP biosynthetic process; GO:0004016:adenylate cyclase activity; GO:0035556:intracellular signal transduction; GO:0005886:plasma membrane; GO:0016020:membrane; GO:0016021:integral component of membrane; GO:0046872:metal ion binding; GO:0000166:nucleotide binding; GO:0016829:lyase activity; …
AGAP011335	unspecified product	0.000270028	-0.386843	0.543802	0.591922	0.568973	0.0206899	0.00163247	0.000108443	K
AGAP008963	unspecified product	-0.0573751	-0.0931961	0.929996	0.592482	0.519947	0.483523	0.0037452	0.0425047	O		GO:0005975:carbohydrate metabolic process; GO:0003824:catalytic activity
AGAP008036	unspecified product	0.0193474	0.0863957	0.498276	0.59267	0.531908	0.370928	0.000216639	4.62325e-07
AGAP010696	Uncharacterized oxidoreductase yqjQ	0.240986	-0.0870942	0.456861	0.593873	0.1336	0.418291	0.00906931	0.000100942	U		GO:0016491:oxidoreductase activity; GO:0016020:membrane; GO:0016021:integral component of membrane; GO:0055114:oxidation-reduction process
AGAP000112	NAD+ synthase (glutamine-hydrolysing)	-0.0202451	-0.212812	0.448098	0.594084	0.524182	0.0594441	0.000225049	1.49069e-08	O	path:aga00760: Nicotinate and nicotinamide metabolism; path:aga01100: Metabolic pathways	GO:0003952:NAD+ synthase (glutamine-hydrolyzing) activity; GO:0004359:glutaminase activity; GO:0006807:nitrogen compound metabolic process; GO:0009435:NAD biosynthetic process; GO:0005737:cytoplasm; GO:0005524:ATP binding
AGAP004721	unspecified product	-0.170458	-0.0312606	0.439148	0.594102	0.246187	0.521263	0.00959888	5.4738e-05		path:aga00531: Glycosaminoglycan degradation; path:aga01100: Metabolic pathways; path:aga04142: Lysosome
ARM_ANOGA	ARM_ANOGA	0.223927	-0.209494	0.549191	0.594693	0.0689083	0.0878873	2.88348e-05	2.58527e-07	Q	path:aga04310: Wnt signaling pathway	GO:0005913:GO_0005913; GO:0045296:cadherin binding; GO:0003713:transcription coactivator activity; GO:0007155:cell adhesion; GO:0016055:Wnt signaling pathway; GO:0045944:positive regulation of transcription by RNA polymerase II; GO:0005737:cytoplasm; GO:0035257:nuclear hormone receptor binding; GO:0007367:segment polarity determination; GO:0019903:protein phosphatase binding; GO:0045294:alpha-cat…
AGAP008900	facilitated trehalose transporter Tret1-2 homolog	0.144412	-0.640936	0.753797	0.596866	0.406821	0.013233	0.00498647	0.0146072	K		GO:0055085:transmembrane transport; GO:0022857:transmembrane transporter activity; GO:0016021:integral component of membrane; GO:0016020:membrane; GO:1902600:proton transmembrane transport; GO:0005887:integral component of plasma membrane; GO:0005351:carbohydrate:proton symporter activity; GO:0046323:glucose import
INR	INR	-0.0107699	0.130676	0.775155	0.597254	0.553739	0.336917	1.46248e-05	0.000240468	O	path:aga04068: FoxO signaling pathway; path:aga04150: mTOR signaling pathway; path:aga04213: Longevity regulating pathway - multiple species	GO:0004713:protein tyrosine kinase activity; GO:0004714:transmembrane receptor protein tyrosine kinase activity; GO:0007169:transmembrane receptor protein tyrosine kinase signaling pathway; GO:0006468:protein phosphorylation; GO:0004672:protein kinase activity; GO:0016020:membrane; GO:0005524:ATP binding; GO:0005515:protein binding; GO:0016021:integral component of membrane; GO:0016740:transferas…
AGAP006741	unspecified product	-0.0798888	-0.238778	0.558321	0.599704	0.434329	0.143565	0.0019654	0.000170299	K
AGAP006992	unspecified product	0.241069	-0.192758	0.492496	0.600558	0.0580998	0.123657	0.000281117	3.57477e-07	U		GO:0055085:transmembrane transport; GO:0035556:intracellular signal transduction; GO:0016021:integral component of membrane; GO:0016020:membrane
AGAP003386	unspecified product	0.173528	-0.0982701	0.662069	0.60169	0.348682	0.453164	0.0113276	0.0114158	O
AGAP004402	solute carrier family 17 member 7	0.237069	-0.14425	0.742075	0.602455	0.0541798	0.213654	2.9315e-09	1.18396e-07	Q		GO:0055085:transmembrane transport; GO:0016020:membrane; GO:0016021:integral component of membrane; GO:0022857:transmembrane transporter activity; GO:0006820:anion transport
SCRASP2	SCRASP2	0.08914	-0.644517	1.09246	0.60289	0.398559	1.26544e-05	2.60799e-13	2.37403e-05	M		GO:0005044:scavenger receptor activity; GO:0016020:membrane; GO:0006508:proteolysis; GO:0004252:serine-type endopeptidase activity; GO:0005515:protein binding; GO:0016787:hydrolase activity; GO:0008233:peptidase activity; GO:0008236:serine-type peptidase activity; GO:0006897:endocytosis
AGAP013273	unspecified product	-0.0156717	-0.0195006	0.529596	0.603272	0.551237	0.547028	0.0234216	0.00373165	O
AGAP001475	unspecified product	0.0283066	0.11797	0.387655	0.604669	0.524088	0.345445	0.0259609	5.48911e-05	Q		GO:0005544:calcium-dependent phospholipid binding; GO:0005886:plasma membrane; GO:0005509:calcium ion binding; GO:0072659:protein localization to plasma membrane; GO:0010828:positive regulation of glucose transmembrane transport; GO:0031340:positive regulation of vesicle fusion; GO:0065002:intracellular protein transmembrane transport; GO:0090314:positive regulation of protein targeting to membra…
AGAP007743	solute carrier family 16 (monocarboxylic acid transporters), member 10	0.0537126	-0.0080878	0.359748	0.60524	0.477113	0.556541	0.0390914	5.36651e-05	P		GO:0055085:transmembrane transport; GO:0005887:integral component of plasma membrane; GO:0016021:integral component of membrane; GO:0016020:membrane; GO:0015173:aromatic amino acid transmembrane transporter activity; GO:0015349:thyroid hormone transmembrane transporter activity; GO:0015801:aromatic amino acid transport; GO:0070327:thyroid hormone transport; GO:0008028:monocarboxylic acid transmem…
AGAP010342	unspecified product	0.071832	-0.0138457	0.963462	0.60541	0.428088	0.545765	6.86376e-11	1.03302e-05	O		GO:0005515:protein binding; GO:0007528:neuromuscular junction development; GO:0048786:presynaptic active zone; GO:0050808:synapse organization
AGAP008288	timeless	0.100542	-0.36949	0.852417	0.605838	0.313204	0.0014027	2.06338e-12	4.25282e-08	L	path:aga04711: Circadian rhythm - fly	GO:0005634:nucleus; GO:0000790:nuclear chromatin; GO:0003677:DNA binding; GO:0006281:DNA repair; GO:0000076:DNA replication checkpoint; GO:0043111:replication fork arrest; GO:0048478:replication fork protection; GO:0031298:replication fork protection complex; GO:0009649:entrainment of circadian clock; GO:0000228:nuclear chromosome; :
[truncated: 381 more rows]
